# Supplementary material for: RAMEN: Dissecting individual, additive and interactive gene-environment contributions to DNA methylome variability in cord blood
Source: Genome Biol. 2025 Dec 10;26:421. doi: 10.1186/s13059-025-03864-4 (PMC12690895; doi:10.1186/s13059-025-03864-4)
Supplement: Supplementary file 3 — Additional file 3. Results of the genome-exposome contribution analysis to methylome variability in CHILD cord blood samples. [file 13059_2025_3864_MOESM3_ESM.xls]

## Sheet: additional_file_3.xslx
VML_index	n_VMPs	seqnames	start	end	width	VML_category	model_group	variables	tot_r_squared	g_r_squared	e_r_squared	gxe_r_squared	AIC	second_winner	delta_aic	delta_r_squared	baseline_AIC	baseline_rsquared	R2_difference	pass_R2threshold_permutation	winning_mode	probes	median_correlation	surrounding_SNPs
1	2	1	714177	714621	445	VMR	B	1:870651:C:T|urinary_infec	0.0401693	0.0111881	0.0141082		676.538	GxE	1.87008	-0.000178388	690.722	0.0148729	0.0252963	FALSE	Competition winning	cg01014490|cg24063007	0.459859	235
2	2	1	752495	752696	202	VMR	G+E	1:759036:G:A|so2_ppb_3yave	0.7427	0.24827	0.00266149		111.919	GxE	1.98124	-6.91e-06	583.724	0.491769	0.250931	TRUE	Competition winning	cg09499020|cg16535257	0.694946	239
3	2	1	845311	845810	500	VMR	GxE	1:852037:G:A|caesarean_cephalopelvic_disproportion	0.285784	0.248231	0.00684196	0.00144933	588.445	G+E	0.15609	0.00220642	796.948	0.0292619	0.256523	TRUE	Competition winning	cg12726839|cg04364728	0.462752	245
4	3	1	854766	854966	201	VMR	G+E	1:852037:G:A|pm2_5_mg_m3_ann_ave	0.540674	0.124361	0.00521072		713.529	GxE	0.421469	-0.00103611	883.225	0.411102	0.129572	TRUE	Competition winning	cg22226438|cg16347928|cg21786289	0.249596	247
5	8	1	870791	872385	1595	VMR	GxE	1:900717:CTTAT:C|fever	0.146544	0.0872611	0.00728157	0.00397041	1032.59	G+E	1.41694	0.00418219	1102.95	0.0480305	0.0985131	TRUE	Competition winning	cg06531475|cg14156792|cg24997886|cg01727431|cg10146935|cg02439789|cg24362661|cg22485363	0.811613	250
6	3	1	874697	876199	1503	VMR	G+E	1:900717:CTTAT:C|hei_sodium	0.411652	0.365203	0.0111111		451.399	GxE	1.02566	-0.000819532	793.026	0.0353374	0.376314	TRUE	Competition winning	cg13904806|cg04121631|cg23112672	0.217223	250
7	2	1	911995	912055	61	VMR	G+E	1:912049:T:C|NDVI_mean_ann_mean_100	0.510849	0.491091	0.00539082		1308.06	GxE	1.38674	-0.000428965	1793.79	0.0143673	0.496482	TRUE	Competition winning	cg05505459|cg23635910	0.910645	263
8	2	1	999888	1000856	969	VMR	G+E	1:1019175:C:G|diet_pat_pb_score	0.225797	0.171777	0.00716698		623.758	GxE	1.37239	-0.000694815	765.105	0.046853	0.178944	TRUE	Competition winning	cg07549208|cg21779088	0.226575	281
9	3	1	1003126	1003417	292	VMR	G	1:1019175:C:G	0.153853	0.106255			1304.77				1385.45	0.0475975	0.106255	TRUE	Default winning	cg10955566|cg08709360|cg01244934	0.864065	282
10	2	1	1015392	1015447	56	VMR	GxE	1:1022037:C:T|caesarean_cephalopelvic_disproportion	0.459305	0.40397	0.00111966	0.00207609	1602.55	G+E	1.33787	0.0025881	1988.94	0.0521394	0.407166	TRUE	Competition winning	cg22044028|cg15576492	0.941148	288
11	2	1	1076166	1076296	131	VMR	G+E	1:1097335:T:G|allergy_f_peanut_recent	0.173627	0.0788141	0.00430411		730.075	G	1.5044	0.00415337	793.067	0.0905091	0.0831183	TRUE	Competition winning	cg14824543|cg21862126	0.693699	322
12	2	1	1097233	1098070	838	VMR	G+E	1:1094485:C:T|pm2_5_mg_m3_ann_ave	0.224204	0.0569622	0.00641859		481.407	GxE	1.39405	-0.000672233	532.301	0.160823	0.0633808	TRUE	Competition winning	cg13560058|cg21778193	0.450217	328
13	2	1	1100035	1100126	92	VMR	GxE	1:1116231:T:C|birth_mother_hypertension	0.308588	0.0538737	0.00569944	0.00116198	732.353	G+E	0.517856	0.00249501	785.206	0.247853	0.0607351	TRUE	Competition winning	cg04972348|cg06618740	0.842622	329
14	7	1	1108820	1110107	1288	VMR	G+E	1:1113571:A:G|high_blood_press	0.241292	0.170649	0.0156258		519.915	GxE	0	0	669.38	0.0550172	0.186274	TRUE	Competition winning	cg27631599|cg14709479|cg10143960|cg01511231|cg03278726|cg18770446|cg22047469	0.640059	329
15	6	1	1228990	1229589	600	VMR	GxE	1:1254136:G:A|isel_12_score	0.145547	0.0758347	0.0105018	0.00631232	953.324	G+E	3.31008	0.00651573	1019.28	0.0528981	0.0926488	TRUE	Competition winning	cg02506501|cg14728174|cg06818047|cg03003335|cg01937247|cg01515136	0.731953	376
16	3	1	1286917	1287994	1078	VMR	GxE	1:1303427:ACT:A|allergy_nf_horse_recent	0.356226	0.204015	0.00904494	0.00554515	762.314	G+E	2.15625	0.00383928	960.664	0.137621	0.218605	TRUE	Competition winning	cg21679391|cg21118819|cg03722312	0.52579	438
17	8	1	1289835	1291064	1230	VMR	G+E	1:1270088:AC:A|urinary_infec	0.172654	0.13374	0.0120582		966.631	GxE	1.40216	-0.000707306	1076.09	0.0268557	0.145798	TRUE	Competition winning	cg15386434|cg16006120|cg14793596|cg07284273|cg25063151|cg19436320|cg00040588|cg10482508	0.596634	439
18	5	1	1373316	1375480	2165	VMR	B	1:1354515:C:G	0.188931	0.0172074			683.661				696.336	0.171724	0.0172074	FALSE	Default winning	cg09843049|cg20255272|cg13897675|cg19639479|cg03116557	0.273039	505
19	5	1	1564482	1565541	1060	VMR	GxE	1:1522732:A:G|betaine_mg	0.192272	0.0912217	0.00407281	0.0141221	1251.02	G+E	3.19071	0.00602044	1333.82	0.0828557	0.109417	TRUE	Competition winning	cg05642789|cg01621974|cg17122213|cg03427058|cg00297832	0.78598	596
20	4	1	1875780	1876015	236	VMR	G+E	1:1867426:G:A|hei_whole_grains	0.738454	0.696547	0.00234468		259.912	GxE	1.7242	-0.000103175	1165.16	0.0395622	0.698892	TRUE	Competition winning	cg17747265|cg03396347|cg19684894|cg16573863	0.649224	650
21	4	1	1886501	1886765	265	VMR	G	1:1886345:C:CA	0.30399	0.280559			621.393				856.131	0.0234314	0.280559	TRUE	Default winning	cg06090818|cg13111532|cg02825707|cg12035532	0.281534	650
22	2	1	1974826	1974844	19	VMR	B	1:2313540:A:G|depression_medication	0.488132	0.00930609	0.00584744		483.767	GxE	1.56611	-0.000317632	500.16	0.472978	0.0151535	FALSE	Competition winning	cg12658400|cg15198247	0.349557	649
23	2	1	2008579	2009349	771	VMR	B	1:2112676:A:G|so2_ppb_3yave	0.523341	0.00815882	0.00658042		275.973	GxE	0.846185	-0.000786156	293.26	0.508602	0.0147392	FALSE	Competition winning	cg06757383|cg01917640	0.170173	660
24	5	1	2023157	2024071	915	VMR	G+E	1:1996934:A:G|birth_mother_hypertension	0.422457	0.243277	0.00793255		639.453	GxE	1.6496	-0.000289446	887.889	0.171248	0.25121	TRUE	Competition winning	cg16735509|cg02587648|cg19906777|cg10761639|cg02607043	0.28394	661
25	3	1	2043761	2043853	93	VMR	GxE	1:2055856:G:A|temp_ave_ann	0.625007	0.538906	0.00487654	0.00445747	1252.37	G+E	6.36651	0.00451536	1876.15	0.0767666	0.54824	TRUE	Competition winning	cg13918804|cg04315214|cg19257562	0.827405	662
26	3	1	2046702	2047581	880	VMR	G+E	1:2118339:A:G|das_10_score	0.464729	0.211075	0.00946064		411.626	GxE	0.0295054	-0.00150681	648.79	0.244193	0.220536	TRUE	Competition winning	cg00981070|cg19255464|cg20151494	0.346883	663
27	2	1	2058417	2058941	525	VMR	G+E	1:2118339:A:G|diet_pat_ws_score	0.546503	0.514946	0.00324183		774.853	GxE	1.04633	-0.000618299	1303.52	0.0283143	0.518188	TRUE	Competition winning	cg12718519|cg18188739	0.715026	668
28	2	1	2059991	2060014	24	VMR	B	1:2073443:T:C|abortions	0.58349	0.0132672	0.00277702	0.00523442	329.269	G+E	2.547	0.00271823	358.098	0.562212	0.0212786	FALSE	Competition winning	cg12828504|cg08106279	0.265856	667
29	2	1	2084391	2084595	205	VMR	GxE	1:2118339:A:G|caesarean_fetal_distress	0.678218	0.0582927	0.00157679	0.00212248	539.603	G+E	0.0414665	0.000941155	656.753	0.616226	0.061992	TRUE	Competition winning	cg24445388|cg00300046	0.671152	671
30	6	1	2120978	2121521	544	VMR	G+E	1:2110848:T:G|cold_flu	0.20947	0.13041	0.00704933		1259.86	GxE	0.390669	-0.00181797	1367.92	0.0720112	0.137459	TRUE	Competition winning	cg01150497|cg20300514|cg26227225|cg05337761|cg08200543|cg01894875	0.917486	680
31	2	1	2391241	2391317	77	VMR	G+E	1:2402499:G:A|o3_ppb_ann_ave_highest_8h	0.433922	0.350873	0.00622428		750.106	GxE	0.446735	-0.0012565	1087.98	0.0768252	0.357097	TRUE	Competition winning	cg13556452|cg07700843	0.676171	766
32	3	1	2415199	2415453	255	VMR	GxE	1:2414928:G:A|temp_ave_ann	0.69246	0.647647	0.00496734	0.00539555	699.215	G+E	2.30624	0.00190047	1492.94	0.0344505	0.65801	TRUE	Competition winning	cg03722487|cg00055434|cg01442889	0.481552	771
33	2	1	2454705	2454811	107	VMR	GxE	1:2464045:G:A|hei_fatty_acids	0.568046	0.0404183	0.00575599	0.0030445	349.332	G+E	0.343231	0.00145045	418.759	0.518828	0.0492188	TRUE	Competition winning	cg24955743|cg09245989	0.485361	774
34	3	1	2705733	2706261	529	VMR	G+E	1:2627661:G:C|fever	0.108425	0.0342919	0.00981184		580.673	GxE	0.869422	-0.00144089	610.422	0.0643217	0.0441037	TRUE	Competition winning	cg12085977|cg13205528|cg03841151	0.500776	837
35	2	1	2876546	2876723	178	VMR	GxE	1:2861882:T:C|allergy_nf_rabbit_recent	0.428102	0.355214	0.00349651	0.00926346	280.441	G+E	6.03108	0.00660865	621.692	0.0601283	0.367974	TRUE	Competition winning	cg23932261|cg15831346	0.595886	912
36	2	1	2928506	2928616	111	VMR	GxE	1:2904056:G:A|snow_number_of_days_ann	0.179283	0.0546978	0.00606486	0.00914718	503.911	G+E	1.81064	0.00448641	555.052	0.109373	0.0699098	TRUE	Competition winning	cg23226249|cg20141398	0.568137	896
37	4	1	2980038	2980399	362	VMR	G+E	1:2944527:G:A|temp_ave_ann	0.18133	0.0344002	0.0101406		1351.26	GxE	1.72689	-0.000319805	1384.29	0.13679	0.0445408	TRUE	Competition winning	cg27197651|cg04484550|cg01514538|cg12050271	0.716603	889
38	5	1	2994372	2995604	1233	VMR	G	1:2995633:C:T	0.657175	0.546559			84.1989				748.563	0.110616	0.546559	TRUE	Default winning	cg17890044|cg05353666|cg12436196|cg08262220|cg11731671	0.796918	886
39	2	1	3077798	3077835	38	VMR	B															cg05965745|cg06367135	0.725979	886
40	3	1	3104999	3105252	254	VMR	G+E	1:3107287:C:T|birth_mother_hypertension	0.378518	0.336312	0.00455365		1233.75	G	1.3513	0.0029868	1535.4	0.0376524	0.340865	TRUE	Competition winning	cg04972748|cg00254258|cg25382214	0.749819	894
41	2	1	3135836	3136173	338	VMR	B	1:3221611:T:C|so2_ppb_3yave	0.321313	0.0110756	0.00800054		267.983	GxE	0.922686	-0.0010452	283.359	0.302237	0.0190761	FALSE	Competition winning	cg16393928|cg25323690	0.168082	908
42	4	1	3147622	3148605	984	VMR	G+E	1:3142137:T:C|allergy_nf_dog_recent	0.516989	0.0422832	0.0057725		190.426	GxE	1.983	-1.17e-05	252.725	0.468933	0.0480557	TRUE	Competition winning	cg21786372|cg00030466|cg24641193|cg15939114	0.233947	909
43	2	1	3164415	3165391	977	VMR	B	1:3242278:G:C|pm2_5_mg_m3_ann_ave	0.0881506	0.0146066	0.0152579	0.00823988	461.744	G+E	0.682561	0.00350614	484.36	0.0500463	0.0381044	FALSE	Competition winning	cg18240463|cg24807850	0.457163	917
44	3	1	3209519	3209910	392	VMR	G+E	1:3217151:C:T|so2_ppb_3yave	0.487653	0.205681	0.00580736		553.886	GxE	0.553325	-0.00105927	791.433	0.276165	0.211488	TRUE	Competition winning	cg00152878|cg06521247|cg14659814	0.386666	933
45	2	1	3563954	3563998	45	VMR	G	1:3591143:T:C	0.222765	0.067285			428.168				484.203	0.15548	0.067285	TRUE	Default winning	cg00826902|cg11832534	0.556485	988
46	2	1	3574999	3575147	149	VMR	G+E	1:3572732:A:G|caesarean_failure_progress	0.21627	0.105788	0.00839602		627.804	GxE	1.64247	-0.000400769	718.875	0.102086	0.114184	TRUE	Competition winning	cg20768358|cg21827809	0.437466	997
47	2	1	3585521	3585587	67	VMR	G+E	1:3585604:G:A|birth_mother_bleeding	0.332208	0.157961	0.0100011		767.878	GxE	0	0	920.704	0.164246	0.167963	TRUE	Competition winning	cg17100513|cg05754015	0.83544	1011
48	2	1	3605087	3606042	956	VMR	G+E	1:3591143:T:C|zn_supplement	0.172134	0.0547378	0.00862841		598.154	GxE	0.872718	-0.00133403	645.708	0.108768	0.0633662	TRUE	Competition winning	cg04159546|cg23052055	0.162106	1037
49	2	1	3613808	3614486	679	VMR	B	1:3613713:G:C|diet_pat_ba_score	0.586373	0.0209941	0.00253711	0.00324141	374.562	G+E	0.248365	0.00133259	412.402	0.559601	0.0267726	FALSE	Competition winning	cg15161371|cg23484446	0.261608	1047
50	2	1	3624054	3624292	239	VMR	G+E	1:3591143:T:C|allergy_f_nut_recent	0.172411	0.0737171	0.0132126		517.812	GxE	1.26132	-0.000874105	583.629	0.085481	0.0869296	TRUE	Competition winning	cg26105278|cg14159342	0.613653	1049
51	2	1	3700680	3700863	184	VMR	B	1:4000041:G:C	0.0813184	0.0136652			467.009				475.33	0.0676533	0.0136652	FALSE	Default winning	cg00032643|cg13569761	0.195169	1133
52	2	1	3738334	3738456	123	VMR	G	1:3773588:C:G	0.280965	0.161129			217.758				357.095	0.119836	0.161129	TRUE	Default winning	cg25729560|cg21402968	0.191526	1165
53	3	1	3774827	3775105	279	VMR	G+E	1:3744084:G:A|diet_pat_ba_score	0.143081	0.0874573	0.0167481		1281.26	GxE	1.83436	-0.000203039	1357.48	0.0388756	0.104205	TRUE	Competition winning	cg22157494|cg00489772|cg04289045	0.811491	1173
54	2	1	4230824	4231136	313	VMR	B	no2_ppb_ann_ave	0.422924		0.0086972		347.005				355.461	0.414227	0.0086972	FALSE	Default winning	cg22040874|cg15811736	0.241768	1229
55	2	1	5062141	5062216	76	VMR	G	1:5042628:CT:C	0.440393	0.0910482			649.364				752.734	0.349345	0.0910482	TRUE	Default winning	cg18173106|cg17450308	0.25583	1339
56	2	1	6063456	6063829	374	VMR	G	1:6036359:G:A	0.355948	0.0766985			312.22				388.867	0.279249	0.0766985	TRUE	Default winning	cg13069237|cg24926052	0.278425	983
57	2	1	6208188	6208717	530	VMR	G	1:6204842:A:G	0.365844	0.0849132			410.909				496.747	0.28093	0.0849132	TRUE	Default winning	cg05793604|cg04898695	0.165287	1052
58	3	1	6295368	6296630	1263	VMR	GxE	1:6296238:T:G|urinary_infec	0.341125	0.291992	0.00283517	0.00611244	385.137	G+E	3.13952	0.00486234	642.105	0.040186	0.300939	TRUE	Competition winning	cg25194807|cg17992056|cg14089881	0.26178	1038
59	2	1	6336519	6336743	225	VMR	G+E	1:6343884:G:A|gravida	0.216258	0.155711	0.00582317		745.335	GxE	1.83581	-0.000184068	872.326	0.054723	0.161535	TRUE	Competition winning	cg24927687|cg11078128	0.687879	1030
60	3	1	6514605	6515597	993	VMR	B															cg10210806|cg06085683|cg09809932	0.268678	1013
61	3	1	6531152	6531727	576	VMR	B															cg06816518|cg08489551|cg16711332	0.627435	1024
62	5	1	7887199	7887746	548	VMR	G+E	1:7849880:A:G|hei_score_2010	0.353166	0.113497	0.00812491		1337.97	GxE	1.68874	-0.000287968	1454.4	0.231543	0.121622	TRUE	Competition winning	cg17328665|cg17724687|cg08926642|cg04767226|cg01605174	0.904941	936
63	2	1	7913067	7913081	15	VMR	GxE	1:7946967:G:A|depression_medication	0.633649	0.110511	0.00300671	0.00695338	494.458	G+E	4.35261	0.00334463	687.188	0.513178	0.120471	TRUE	Competition winning	cg21419617|cg10500283	0.616645	928
64	2	1	8013974	8014650	677	VMR	G+E	1:8017651:G:A|birth_mother_gest_diabetes	0.181678	0.0351543	0.0109275		647.789	GxE	1.99472	-6.19e-06	682.083	0.135596	0.0460818	TRUE	Competition winning	cg24251814|cg11518359	0.61863	915
65	3	1	8390291	8390708	418	VMR	B	1:8390051:G:A|abortions	0.427253	0.0212025	0.00997619		550.711	GxE	1.46512	-0.000438104	583.763	0.396075	0.0311787	FALSE	Competition winning	cg07617129|cg14668879|cg03406993	0.16841	913
66	3	1	8484670	8484703	34	VMR	G	1:8431607:C:T	0.571048	0.266174			703.307				1038.75	0.304874	0.266174	TRUE	Default winning	cg19465883|cg16484858|cg14004768	0.91221	948
67	2	1	8762310	8762366	57	VMR	GxE	1:8528854:G:T|hei_seaf_plant_prot	0.325822	0.194002	0.0117572	0.00259777	483.996	G+E	4.16062	0.00596812	666.239	0.117465	0.208357	TRUE	Competition winning	cg01173814|cg00777737	0.583289	886
68	4	1	8935061	8936178	1118	VMR	GxE	1:8916517:G:T|birth_mother_bleeding	0.597309	0.342566	0.00699104	0.00227056	138.17	G+E	3.67958	0.00328531	571.08	0.245481	0.351828	TRUE	Competition winning	cg22965541|cg10313368|cg26215543|cg18273817	0.657796	777
69	3	1	9258720	9258836	117	VMR	B															cg19988763|cg16348112|cg04083753	0.620156	739
70	3	1	9380566	9381431	866	VMR	B	1:9355276:A:T|diet_pat_ba_score	0.27476	0.0249959	0.00688121		691.092	GxE	1.98268	-1.8e-05	717.159	0.242883	0.0318771	FALSE	Competition winning	cg23632432|cg12221621|cg03116948	0.451931	728
71	2	1	9411375	9411484	110	VMR	B	1:9434453:C:T|so2_ppb_3yave	0.608594	0.00832353	0.00488098	0.0024469	386.686	G+E	1.64359	0.00204556	408.093	0.592942	0.0156514	FALSE	Competition winning	cg18484769|cg03738438	0.229795	719
72	2	1	9887936	9887984	49	VMR	G	1:9416852:A:G	0.0613788	0.0223914			1306.68				1321.16	0.0389874	0.0223914	TRUE	Default winning	cg21117808|cg13871843	0.754044	809
73	3	1	9908227	9908304	78	VMR	GxE	1:9924677:T:C|birth_mother_preclapsia	0.640924	0.508458	0.00284472	0.00802516	288.736	G+E	5.22066	0.00372848	908.042	0.121595	0.519328	TRUE	Competition winning	cg01994208|cg06216080|cg15416870	0.930737	823
74	2	1	10567686	10567799	114	VMR	GxE	1:10559598:C:T|snow_number_of_days_ann	0.472823	0.446874	0.00105968	0.00185453	1070.66	G+E	0.496433	0.00188615	1495.88	0.0230348	0.449788	TRUE	Competition winning	cg25667751|cg06080068	0.857914	643
75	5	1	10698719	10700512	1794	VMR	G+E	1:10734800:A:G|natural_folate_mcg	0.111136	0.047963	0.0138036		755.324	GxE	0.924952	-0.001366	798.284	0.0493698	0.0617666	TRUE	Competition winning	cg16101008|cg02396224|cg01824138|cg02720091|cg22849913	0.247982	680
76	6	1	10709343	10711457	2115	VMR	G	1:10701866:G:A	0.144533	0.10693			703.382				783.71	0.0376022	0.10693	TRUE	Default winning	cg18878351|cg22508928|cg19370715|cg27170141|cg27025731|cg10816626	0.618101	683
77	2	1	10949192	10949944	753	VMR	B	1:10155283:A:G|diet_pat_ba_score	0.245562	0.012595	0.0100584		573.454	GxE	1.47459	-0.000566863	590.134	0.222909	0.0226534	FALSE	Competition winning	cg04015962|cg08635489	0.527192	749
78	2	1	10977175	10977926	752	VMR	GxE	1:10968730:T:G|hei_tot_fruit	0.540207	0.237561	0.00549297	0.0027987	442.813	G+E	3.81845	0.00384327	736.22	0.294355	0.245852	TRUE	Competition winning	cg20980926|cg19384448	0.4514	762
79	2	1	11708949	11709271	323	VMR	B	1:11688742:T:C|hei_empty_cal	0.0984413	0.0203461	0.01558		653.194	GxE	1.213	-0.00101449	676.508	0.0625152	0.0359261	FALSE	Competition winning	cg25276694|cg18792022	0.25747	781
80	3	1	11908418	11908946	529	VMR	G+E	1:11905981:A:G|diet_pat_ws_score	0.563224	0.379797	0.0061609		751.617	GxE	1.33596	-0.000414735	1190.23	0.177266	0.385958	TRUE	Competition winning	cg08075305|cg09514626|cg01524754	0.218981	696
81	2	1	12043512	12044158	647	VMR	G+E	1:12027308:G:A|so2_ppb_3yave	0.630221	0.0941456	0.0100436		354.113	GxE	1.7104	-0.000153169	523.63	0.526032	0.104189	TRUE	Competition winning	cg09216381|cg10283346	0.196515	630
82	2	1	14027521	14027581	61	VMR	G	1:14096457:T:A	0.242424	0.117864			800.324				899.402	0.124561	0.117864	TRUE	Default winning	cg24550112|cg26608693	0.706257	722
83	2	1	15058641	15059627	987	VMR	G	1:15059006:A:G	0.473723	0.328786			672.927				1010.18	0.144937	0.328786	TRUE	Default winning	cg22386492|cg26261148	0.528896	1151
84	2	1	15541799	15541956	158	VMR	G	1:15555670:C:A	0.528376	0.300532			344.442				687.052	0.227844	0.300532	TRUE	Default winning	cg13878066|cg09022584	0.555027	1085
85	2	1	15556377	15556683	307	VMR	G+E	1:15555670:C:A|allergy_nf_rabbit_recent	0.393172	0.197631	0.0148873		493.841	GxE	1.94846	-4.47e-05	699.723	0.180654	0.212518	TRUE	Competition winning	cg22944261|cg07326196	0.640318	1083
86	2	1	15573596	15573636	41	VMR	GxE	1:15580300:T:C|diet_pat_pb_score	0.528981	0.469288	0.00367339	0.003302	195.417	G+E	0.401772	0.00162121	677.806	0.0527175	0.476263	TRUE	Competition winning	cg08815479|cg06838175	0.749305	1085
87	2	1	15801542	15801888	347	VMR	G+E	1:15802468:GA:G|betaine_mg	0.317668	0.143908	0.00991134		658.845	GxE	0.199009	-0.00175578	796.947	0.163849	0.153819	TRUE	Competition winning	cg20619991|cg12493638	0.535506	998
88	3	1	15850417	15850970	554	VMR	GxE	1:15839112:G:A|zn_supplement	0.733957	0.646521	0.00289163	0.00593887	231.655	G+E	3.30492	0.00202676	1093.97	0.0786061	0.655351	TRUE	Competition winning	cg05660106|cg14078231|cg18379824	0.426108	973
89	5	1	16163555	16164122	568	VMR	GxE	1:16275506:T:C|cold_flu	0.423974	0.189535	0.00171395	0.0128668	717.177	G+E	4.16569	0.00510344	923.199	0.219859	0.204116	TRUE	Competition winning	cg04889800|cg19025461|cg25980637|cg05821634|cg18973939	0.847365	795
90	3	1	16533907	16534349	443	VMR	GxE	1:16523713:A:G|maternal_age	0.54943	0.518645	0.002491	0.0133733	718.503	G+E	11.4966	0.00878433	1259.27	0.0149211	0.534509	TRUE	Competition winning	cg06365898|cg20430773|cg03887218	0.782467	700
91	3	1	16847129	16847214	86	VMR	GxE	1:16833070:A:G|rain_number_of_days_ann	0.616719	0.51543	0.00178316	0.00472421	728.277	G+E	4.00574	0.00330731	1323	0.0947814	0.521937	TRUE	Competition winning	cg14329049|cg06662252|cg06849778	0.709811	701
92	2	1	16861570	16861818	249	VMR	G+E	1:16764703:A:T|allergy_nf_dog_recent	0.101025	0.0655243	0.00900906		586.614	GxE	1.83935	-0.000206586	638.29	0.0264916	0.0745334	TRUE	Competition winning	cg20848377|cg12918271	0.325555	698
93	2	1	17004633	17004764	132	VMR	G+E	1:17004770:G:T|NDVI_max_ann_mean_1000	0.333996	0.243207	0.00768205		1202.46	GxE	1.09799	-0.000858877	1421.92	0.0831072	0.250889	TRUE	Competition winning	cg14752068|cg12442246	0.612818	701
94	2	1	17012568	17012728	161	VMR	GxE	1:16833070:A:G|hei_tot_prot	0.120322	0.093922	0.00945128	0.0035828	1273.28	G+E	0.418404	0.00304879	1347.49	0.0133659	0.106956	TRUE	Competition winning	cg02063695|cg02769477	0.918016	700
95	2	1	17014081	17014799	719	VMR	B	1:17035236:C:T|gravida	0.157777	0.0213114	0.00831442		1216.67	GxE	0.199799	-0.00216627	1236.83	0.128151	0.0296258	FALSE	Competition winning	cg05055073|cg06794355	0.231689	699
96	2	1	17051076	17051321	246	VMR	B	1:16217951:A:G|rain_number_of_days_ann	0.29177	0.0130973	0.00550999	0.0181363	620.415	G+E	3.37952	0.00547158	649.77	0.255027	0.0367436	FALSE	Competition winning	cg04861793|cg11574457	0.473022	695
97	2	1	17180456	17180565	110	VMR	GxE	1:17299983:A:G|diet_pat_ws_score	0.175998	0.0887965	0.00820413	0.00727152	553.735	G+E	0.840349	0.0033551	631.024	0.0717257	0.104272	TRUE	Competition winning	cg13481192|cg26308814	0.312669	681
98	4	1	17215477	17216195	719	VMR	GxE	1:17004807:G:A|allergy_f_nut_recent	0.381563	0.313613	0.00230236	0.0140432	653.518	G+E	5.62373	0.00678198	946.394	0.0516044	0.329958	TRUE	Competition winning	cg14981532|cg27227029|cg01056467|cg14440808	0.227	699
99	2	1	17287205	17287670	466	VMR	G+E	1:17299983:A:G|NDVI_max_ann_mean_1000	0.0764775	0.04535	0.0105076		807.791	GxE	0.962301	-0.00137	844.84	0.0206199	0.0558576	TRUE	Competition winning	cg22050733|cg00714888	0.740953	710
100	2	1	17421549	17422175	627	VMR	B	1:17420398:C:G|snow_number_of_days_ann	0.702554	0.00841722	0.0027646		379.677	GxE	0.274108	-0.000733515	401.473	0.691372	0.0111818	FALSE	Competition winning	cg16777841|cg12742199	0.289033	714
101	2	1	17735726	17735868	143	VMR	B	diet_pat_ba_score	0.71904		0.00415375		613.206				621.465	0.714886	0.00415375	FALSE	Default winning	cg16176132|cg17241814	0.474516	820
102	3	1	18807388	18807594	207	VMR	G	1:18807339:T:C	0.644939	0.540969			104.994				750.048	0.10397	0.540969	TRUE	Default winning	cg20200200|cg13507429|cg05040210	0.765774	1333
103	5	1	18809030	18809656	627	VMR	G	1:18810344:G:T	0.250944	0.0825137			1463.88				1534.93	0.168431	0.0825137	TRUE	Default winning	cg15131316|cg06662140|cg23281527|cg07632391|cg10011018	0.608085	1334
104	3	1	18884374	18884508	135	VMR	G+E	1:18897046:C:T|hei_tot_prot	0.15737	0.11771	0.00782888		949.58	GxE	1.96183	-4.6e-05	1042.66	0.0318317	0.125538	TRUE	Competition winning	cg03772253|cg24517325|cg18560776	0.611898	1340
105	3	1	18902086	18902229	144	VMR	G	1:18900829:G:A	0.673344	0.637211			907.214				1661.56	0.0361327	0.637211	TRUE	Default winning	cg16004875|cg18795169|cg19915618	0.908637	1337
106	6	1	19110562	19111089	528	VMR	G	1:19111072:GTGGCCGTGGCCA:G	0.64312	0.618378			1433.08				2133.79	0.0247419	0.618378	TRUE	Default winning	cg00591646|cg13786083|cg00440468|cg19637330|cg26220594|cg14856563	0.929046	1386
107	2	1	19181150	19181419	270	VMR	G+E	1:19193918:T:C|chest_infection_pneumonia	0.151643	0.0674125	0.011719		841.746	GxE	1.81261	-0.000227403	900.082	0.0725113	0.0791315	TRUE	Competition winning	cg24692872|cg24953922	0.519347	1386
108	2	1	19274958	19275238	281	VMR	G+E	1:19288393:CAA:C|allergy_f_shellfish_recent	0.540011	0.461544	0.00473043		1094.12	GxE	0.511085	-0.000978764	1579.38	0.0737363	0.466274	TRUE	Competition winning	cg12433790|cg03990003	0.835239	1384
109	5	1	19600471	19600817	347	VMR	G+E	1:19609522:G:A|asthma_ever	0.152136	0.0938614	0.0111328		1735.36	GxE	1.25478	0.00152337	1812.97	0.0471416	0.104994	TRUE	Competition winning	cg20677058|cg13935437|cg18202521|cg12798157|cg09045262	0.84685	1368
110	2	1	19615443	19615453	11	VMR	G+E	1:19609522:G:A|cold_sores	0.183991	0.123881	0.0104336		745.204	GxE	0.656298	-0.00156712	847.716	0.0496764	0.134315	TRUE	Competition winning	cg07838106|cg24008908	0.755596	1375
111	2	1	19688050	19688056	7	VMR	G	1:19654679:T:C	0.321282	0.0243361			514.279				536.904	0.296946	0.0243361	TRUE	Default winning	cg15781526|cg07905985	0.40643	1389
112	6	1	19971709	19972628	920	VMR	GxE	1:19911802:T:C|birth_caesarean	0.302741	0.21592	0.0149299	0.00242829	681.422	G+E	1.31341	0.003313	877.157	0.0694632	0.233278	TRUE	Competition winning	cg03884082|cg15589641|cg19234140|cg10211745|cg14579430|cg12474394	0.886199	1379
113	2	1	20078808	20078842	35	VMR	B	depression_medication	0.703168		0.00341144		652.196				658.183	0.699756	0.00341144	FALSE	Default winning	cg05052182|cg17908377	0.429717	1392
114	4	1	20568553	20569715	1163	VMR	B	1:20058523:A:G|hei_fatty_acids	0.162687	0.0160799	0.0132205		585.606	GxE	1.15626	-0.00101008	605.648	0.133386	0.0293004	FALSE	Competition winning	cg02004548|cg22333412|cg10590824|cg15123187	0.428397	1170
115	2	1	20739860	20740037	178	VMR	B	diet_pat_ba_score	0.489555		0.00743636		357.735				365.845	0.482119	0.00743636	FALSE	Default winning	cg21748088|cg22946767	0.244916	1078
116	3	1	20915334	20915490	157	VMR	G	1:20913609:T:A	0.524294	0.388317			250.358				665.521	0.135978	0.388317	TRUE	Default winning	cg04087271|cg13292626|cg17714127	0.863881	1087
117	2	1	21023073	21023132	60	VMR	GxE	1:21016487:C:T|allergy_nf_dust_recent	0.591103	0.432767	0.00315532	0.0118022	1419.5	G+E	8.42852	0.00614614	1930.43	0.143379	0.447725	TRUE	Competition winning	cg04423622|cg16558994	0.638897	1131
118	2	1	21864590	21864896	307	VMR	G+E	1:21889016:T:C|allergy_nf_horse_recent	0.507083	0.452954	0.00534366		349.204	GxE	1.38454	-0.000433816	804.726	0.0487859	0.458297	TRUE	Competition winning	cg16997101|cg14781605	0.733998	1144
119	2	1	21877524	21877781	258	VMR	GxE	1:21889016:T:C|depression	0.522853	0.416964	0.0086092	0.00570538	342.507	G+E	3.81137	0.00398346	786.585	0.091574	0.431279	TRUE	Competition winning	cg12062270|cg01037895	0.564823	1141
120	3	1	21966310	21966500	191	VMR	B	1:21859507:A:G	0.512515	0.0077717			555.348				564.404	0.504744	0.0077717	FALSE	Default winning	cg07499899|cg03727673|cg06993467	0.311006	1125
121	2	1	22110598	22111043	446	VMR	G	1:22060704:G:C	0.234799	0.0527452			798.552				843.146	0.182054	0.0527452	TRUE	Default winning	cg08862774|cg12811953	0.510689	1123
122	2	1	22187642	22188531	890	VMR	B															cg15871332|cg26433593	0.239633	1132
123	2	1	22242066	22242185	120	VMR	G+E	1:22240753:C:T|hei_regined_grains	0.384352	0.100022	0.00925047		428.408	GxE	1.09178	-0.000799405	538.615	0.275079	0.109273	TRUE	Competition winning	cg17195365|cg16825907	0.466985	1123
124	4	1	23279685	23280477	793	VMR	B															cg00172812|cg01647314|cg17974166|cg24444923	0.70706	835
125	3	1	23495577	23496304	728	VMR	G	1:23555258:C:T	0.149353	0.044725			527.145				560.964	0.104628	0.044725	TRUE	Default winning	cg25610515|cg26051750|cg26530485	0.231826	777
126	2	1	24152579	24152604	26	VMR	G	1:24200903:G:C	0.586369	0.505882			417.357				973.767	0.0804865	0.505882	TRUE	Default winning	cg24699146|cg09473613	0.753592	569
127	2	1	24165228	24165403	176	VMR	GxE	1:24200903:G:C|allergy_nf_rabbit_recent	0.574089	0.479768	0.00424487	0.0122284	81.3532	G+E	9.04684	0.00678447	615.317	0.0778482	0.496241	TRUE	Competition winning	cg10205764|cg09428157	0.524977	567
128	4	1	24195059	24195659	601	VMR	G	1:24179995:C:T	0.607338	0.54974			166.172				776.134	0.0575973	0.54974	TRUE	Default winning	cg19367136|cg22077361|cg22614927|cg04160030	0.743804	567
129	4	1	24229232	24229581	350	VMR	G	1:24219590:C:T	0.387551	0.247048			743.805				978.682	0.140503	0.247048	TRUE	Default winning	cg19276111|cg24452347|cg26404511|cg03611151	0.597612	583
130	2	1	24741677	24741723	47	VMR	G	1:24781164:T:C	0.444452	0.392696			367.486				739.211	0.0517567	0.392696	TRUE	Default winning	cg10150518|cg21298759	0.72031	619
131	2	1	24743100	24743806	707	VMR	G+E	1:24781164:T:C|no2_ppb_ann_ave	0.261016	0.20557	0.00879797		139.432	GxE	1.24193	-0.000800998	313.473	0.0466482	0.214368	TRUE	Competition winning	cg03156636|cg02526330	0.171603	621
132	3	1	24866714	24867657	944	VMR	G+E	1:24856499:AC:A|so2_ppb_3yave	0.366653	0.21285	0.00740753		704.799	GxE	0.433498	-0.00141778	909.415	0.146395	0.220258	TRUE	Competition winning	cg08548486|cg00356897|cg17094249	0.517059	597
133	2	1	25236296	25236445	150	VMR	B															cg15712177|cg15187222	0.316007	589
134	2	1	25240932	25240938	7	VMR	B	1:25241116:A:G|living_children	0.614473	0.0123216	0.00739422		825.824	GxE	1.95905	-2.26e-05	856.687	0.594757	0.0197158	FALSE	Competition winning	cg20674490|cg05162523	0.874357	590
135	2	1	25257505	25257547	43	VMR	B	1:25392827:A:G	0.341205	0.0114998			544.22				554.316	0.329705	0.0114998	FALSE	Default winning	cg07996594|cg15014975	0.610499	589
136	2	1	25595812	25596433	622	VMR	G	1:25800018:T:G	0.16844	0.125662			2151.51				2247.88	0.0427782	0.125662	TRUE	Default winning	cg24232370|cg20684491	0.717905	626
137	3	1	25889997	25891032	1036	VMR	B	1:25887525:G:A|hei_greens_beans	0.48953	0.0297486	0.00654782		616.793	GxE	1.21628	-0.000572023	660.807	0.453233	0.0362964	FALSE	Competition winning	cg22434421|cg04289093|cg17876463	0.558484	633
138	2	1	26394009	26394211	203	VMR	G	1:26528181:CTT:C	0.357542	0.0226837			283.617				305.872	0.334858	0.0226837	TRUE	Default winning	cg04489573|cg24685778	0.160751	525
139	3	1	26488129	26488988	860	VMR	GxE	1:26487940:A:G|PSscore	0.415929	0.365115	0.00821358	0.00217881	453.145	G+E	0.32709	0.00194771	794.178	0.0404213	0.375508	TRUE	Competition winning	cg04280647|cg22860775|cg18107827	0.523445	487
140	2	1	26527909	26527928	20	VMR	G	1:26527863:C:T	0.436062	0.374017			1403.63				1757.26	0.0620444	0.374017	TRUE	Default winning	cg08133631|cg20415053	0.929561	475
141	2	1	26633632	26633876	245	VMR	GxE	1:26624270:C:T|temp_ave_ann	0.58647	0.325824	0.0090376	0.00339611	474.631	G+E	7.38033	0.00558683	886.44	0.248212	0.338257	TRUE	Competition winning	cg00852783|cg02498602	0.637126	483
142	2	1	26644822	26645313	492	VMR	G+E	1:26682034:G:A|living_children	0.387004	0.1559	0.00500211		389.142	GxE	0.723793	-0.00111816	548.066	0.226102	0.160902	TRUE	Competition winning	cg16664472|cg22517705	0.670708	484
143	2	1	26737247	26737262	16	VMR	B															cg14011486|cg18634211	0.965005	502
144	2	1	27190088	27190330	243	VMR	B	1:27963297:T:C|hei_seaf_plant_prot	0.133236	0.0220662	0.0112842		538.749	GxE	1.54944	-0.000558515	561.14	0.0998855	0.0333504	FALSE	Competition winning	cg13374701|cg12583970	0.625973	496
145	3	1	27676117	27676652	536	VMR	G+E	1:27668610:C:T|hei_regined_grains	0.192175	0.0916214	0.0092329		1045.42	GxE	1.81726	-0.000211163	1123.66	0.0913205	0.100854	TRUE	Competition winning	cg01165781|cg03750567|cg00851518	0.886046	397
146	2	1	27902069	27902555	487	VMR	B															cg24442740|cg27424995	0.702119	354
147	3	1	28098848	28099116	269	VMR	B	1:27963297:T:C|NDVI_mean_ann_mean_100	0.115969	0.0137681	0.0124474	0.00378089	979.228	G+E	0.441866	0.00309365	996.553	0.0859726	0.0299964	FALSE	Competition winning	cg00668034|cg26016712|cg24185492	0.480763	347
148	2	1	28261706	28262080	375	VMR	G+E	1:28244026:C:G|diet_pat_ws_score	0.61386	0.525536	0.00431199		641.737	GxE	1.53871	-0.000254739	1241.54	0.0840118	0.529848	TRUE	Competition winning	cg07233700|cg21676740	0.74563	394
149	2	1	28422834	28422999	166	VMR	GxE	1:28300079:T:A|betaine_mg	0.444054	0.0435781	0.00676582	0.0016274	264.438	G+E	0.0314423	0.00161805	320.906	0.392082	0.0519713	TRUE	Competition winning	cg14289275|cg09779536	0.193469	407
150	2	1	29062689	29062859	171	VMR	GxE	1:29140112:C:G|diet_pat_ba_score	0.164469	0.0973651	0.00250861	0.0155755	693.912	G+E	2.83165	0.00579539	778.381	0.0490196	0.115449	TRUE	Competition winning	cg03731740|cg25273602	0.596344	560
151	6	1	29189308	29189940	633	VMR	G	1:29190138:G:A	0.205135	0.0814898			808.472				874.694	0.123645	0.0814898	TRUE	Default winning	cg03397031|cg05655011|cg03987199|cg02152233|cg01243892|cg18172051	0.530313	617
152	2	1	31231363	31231421	59	VMR	G+E	1:31231386:G:A|rle_score	0.788152	0.660074	0.00487919		-66.7344	GxE	1.68681	-9.49e-05	922.133	0.123198	0.664954	TRUE	Competition winning	cg10001720|cg22034203	0.892746	925
153	4	1	31654453	31655009	557	VMR	G	1:31663833:C:T	0.0691871	0.0414786			1123.56				1152.04	0.0277085	0.0414786	TRUE	Default winning	cg25010788|cg24455649|cg08847173|cg18232347	0.718819	732
154	2	1	32708234	32708276	43	VMR	B															cg16985778|cg10204320	0.713917	401
155	2	1	32892367	32892769	403	VMR	G	1:32838850:T:C	0.148715	0.111022			409.52				493.208	0.0376936	0.111022	TRUE	Default winning	cg03439662|cg04718145	0.236747	409
156	2	1	35063756	35064337	582	VMR	G+E	1:35116669:T:A|birth_mother_gest_diabetes	0.332692	0.284994	0.00757599		721.892	GxE	0.480338	-0.00144918	972.017	0.040122	0.29257	TRUE	Competition winning	cg12015875|cg20500404	0.797304	675
157	2	1	35121781	35122551	771	VMR	GxE	1:35095609:A:G|allergy_f_peanut_recent	0.298224	0.2573	0.00494178	0.00158973	952.886	G+E	0.0111773	0.00202207	1169.97	0.0343926	0.263832	TRUE	Competition winning	cg04376815|cg24629356	0.750123	673
158	4	1	35586358	35586588	231	VMR	GxE	1:35633937:T:G|urinary_infec	0.113624	0.0774884	0.00794431	0.00226943	1007.99	G+E	0.0678621	0.00262606	1067.94	0.0259214	0.0877022	TRUE	Competition winning	cg25035631|cg12901910|cg09834465|cg07105947	0.804272	537
159	2	1	36039159	36039655	497	VMR	B	1:35309309:C:T|pm2_5_mg_m3_ann_ave	0.171792	0.0153568	0.00911359		684.587	GxE	0.853351	-0.00135749	700.94	0.147322	0.0244704	FALSE	Competition winning	cg26372517|cg14962509	0.526591	471
160	2	1	36642875	36642995	121	VMR	GxE	1:36650682:C:CA|hei_dairy	0.620546	0.588633	0.00559826	0.00756036	690.186	G+E	2.28495	0.00233324	1348.3	0.0187539	0.601792	TRUE	Competition winning	cg16312516|cg11293241	0.856502	443
161	2	1	36786615	36786777	163	VMR	G	1:36752433:C:T	0.107631	0.0431202			791.198				822.184	0.0645106	0.0431202	TRUE	Default winning	cg12679760|cg02993069	0.757619	470
162	2	1	36863938	36864625	688	VMR	GxE	1:36879232:T:C|allergy_nf_recent	0.314937	0.279446	0.006299	0.00820724	421.777	G+E	2.36213	0.00428852	665.345	0.0209854	0.293952	TRUE	Competition winning	cg20948151|cg18003211	0.319101	492
163	2	1	36915840	36916605	766	VMR	G+E	1:36879232:T:C|hei_dairy	0.236909	0.133317	0.00954437		281.749	GxE	1.78027	-0.000239834	397.704	0.0940475	0.142861	TRUE	Competition winning	cg27439456|cg03954991	0.179198	529
164	4	1	37090344	37091601	1258	VMR	GxE	1:37088810:A:G|gravida	0.305918	0.13594	0.0143649	0.0112227	609.621	G+E	1.60168	0.00358557	749.868	0.14439	0.161527	TRUE	Competition winning	cg02837162|cg03674102|cg14594621|cg25025310	0.71849	572
165	2	1	37513479	37513490	12	VMR	G	1:37482955:T:G	0.407535	0.350405			398.312				721.092	0.0571297	0.350405	TRUE	Default winning	cg09363841|cg16557698	0.45058	721
166	2	1	37939320	37939423	104	VMR	G+E	1:37940438:C:A|yeast_infection	0.5499	0.369489	0.00343827		840.979	GxE	0.827106	-0.000754616	1258.84	0.176973	0.372927	TRUE	Competition winning	cg03140118|cg24635860	0.817484	790
167	4	1	38156462	38156652	191	VMR	GxE	1:38155699:T:G|tot_folate_mcg	0.787421	0.624153	0.00512529	0.0013026	1363.32	G+E	0.173876	0.000662145	2320.44	0.15684	0.630581	TRUE	Competition winning	cg24088508|cg12339802|cg27170260|cg06917450	0.919113	787
168	2	1	38349271	38349487	217	VMR	G	1:38284245:G:A	0.520493	0.486135			754.362				1241.69	0.0343573	0.486135	TRUE	Default winning	cg07858778|cg14087524	0.74346	822
169	2	1	38461540	38461687	148	VMR	G+E	1:38461821:C:T|allergy_f_peanut_recent	0.540052	0.472902	0.00588912		760.946	GxE	1.92763	-4.76e-05	1255.63	0.0612617	0.478791	TRUE	Competition winning	cg09847153|cg17077180	0.965126	825
170	2	1	38683059	38683743	685	VMR	G	1:38679381:C:A	0.283926	0.0607091			460.893				515.776	0.223217	0.0607091	TRUE	Default winning	cg03690741|cg10396153	0.318596	809
171	2	1	38709691	38710248	558	VMR	G	1:38654528:C:T	0.210323	0.0219027			391.807				408.931	0.18842	0.0219027	TRUE	Default winning	cg03043824|cg11787602	0.371473	809
172	4	1	39249262	39249604	343	VMR	G+E	1:39248886:T:C|allergy_f_egg_recent	0.234368	0.126084	0.0106062		1137.38	GxE	0	0	1248.2	0.0976777	0.136691	TRUE	Competition winning	cg02680427|cg11391637|cg26113488|cg14667685	0.782553	675
173	4	1	39281613	39282003	391	VMR	GxE	1:39281674:C:T|temp_ave_ann	0.527445	0.419759	0.00362394	0.00324428	974.863	G+E	0.640922	0.00178875	1418.55	0.100819	0.426627	TRUE	Competition winning	cg13976375|cg23237972|cg13202591|cg19224645	0.836708	693
174	2	1	39407451	39407851	401	VMR	G+E	1:39406644:T:C|cold_flu	0.331058	0.121343	0.00695952		426.485	GxE	0.661896	-0.00127934	545.135	0.202756	0.128303	TRUE	Competition winning	cg02910281|cg23257461	0.179188	741
175	2	1	40098781	40098811	31	VMR	B															cg23776628|cg12634306	0.832777	763
176	2	1	40598394	40598455	62	VMR	G+E	1:40478414:A:G|hei_seaf_plant_prot	0.204658	0.0656901	0.0131383		610.022	GxE	0.52382	-0.00167787	672.08	0.12583	0.0788283	TRUE	Competition winning	cg01015662|cg07405182	0.711228	900
177	3	1	40783063	40783234	172	VMR	G+E	1:40791195:G:T|tot_folate_mcg	0.307411	0.235976	0.00751345		599.449	GxE	1.85923	-0.000139469	806.032	0.0639216	0.24349	TRUE	Competition winning	cg06063903|cg18186394|cg12733396	0.711381	969
178	2	1	41200781	41200811	31	VMR	GxE	1:41143186:C:T|pm2_5_mg_m3_ann_ave	0.608931	0.542666	0.00302472	0.00627224	220	G+E	0.31302	0.00129621	829.271	0.0569675	0.551963	TRUE	Competition winning	cg15920552|cg17509337	0.772996	1053
179	4	1	41487317	41487578	262	VMR	G	1:41600016:A:C	0.42077	0.385701			641.191				995.931	0.0350693	0.385701	TRUE	Default winning	cg02290550|cg22435441|cg22005565|cg13280713	0.660181	1009
180	2	1	41847267	41847297	31	VMR	G+E	1:41847024:T:C|birth_vaginal_assisted	0.575903	0.382639	0.00597655		426.558	GxE	1.99952	-2.91e-07	877.199	0.187287	0.388616	TRUE	Competition winning	cg00596048|cg06359703	0.759028	979
181	2	1	41981911	41982392	482	VMR	B	1:42902563:T:C	0.296683	0.0161926			455.657				469.568	0.280491	0.0161926	FALSE	Default winning	cg05388840|cg13170051	0.354177	949
182	10	1	42384002	42385941	1940	VMR	G+E	1:42368339:G:C|pm2_5_mg_m3_ann_ave	0.208273	0.0437582	0.0130404		871.122	GxE	0.363683	-0.00185122	915.551	0.151474	0.0567986	TRUE	Competition winning	cg17945447|cg16685388|cg23762517|cg26038582|cg15644324|cg17098103|cg08872577|cg15542713|cg16145216|cg24049493	0.523008	876
183	3	1	42611607	42611687	81	VMR	G+E	1:42609867:G:A|fever	0.607211	0.529896	0.00879158		601.538	GxE	0.0987417	-0.00106692	1201.12	0.0685234	0.538687	TRUE	Competition winning	cg24998527|cg22816091|cg06092502	0.903894	826
184	3	1	43290841	43291390	550	VMR	B	living_children	0.64161		0.00402217		579.859				585.66	0.637588	0.00402217	FALSE	Default winning	cg04377912|cg08223760|cg27097143	0.40366	689
185	4	1	43425156	43425412	257	VMR	G+E	1:43428964:C:G|chest_infection_pneumonia	0.290059	0.251487	0.00456904		1063.06	GxE	0	0	1274.34	0.0340036	0.256056	TRUE	Competition winning	cg12656391|cg09003612|cg00102166|cg09824328	0.763136	676
186	2	1	43472373	43472972	600	VMR	GxE	1:43471182:T:G|no2_ppb_ann_ave	0.179892	0.0824913	0.0139787	0.00357241	925.249	G+E	3.49483	0.00647227	999.704	0.0798495	0.100042	TRUE	Competition winning	cg09476154|cg22933058	0.748576	680
187	4	1	43814306	43815035	730	VMR	G+E	1:43927174:C:T|hei_dairy	0.109599	0.0274485	0.0153828		965.138	GxE	1.62872	-0.000472815	993.978	0.0667682	0.0428313	TRUE	Competition winning	cg07865091|cg11839415|cg08706567|cg13393721	0.894181	694
188	5	1	43919573	43920264	692	VMR	B	1:43780863:C:T|allergy_nf_dog_recent	0.0603723	0.0254194	0.00918718		818.191	GxE	1.95142	-6.53e-05	839.473	0.0257657	0.0346066	FALSE	Competition winning	cg09514055|cg25151532|cg22797134|cg17592120|cg20426709	0.534092	699
189	2	1	44821474	44821812	339	VMR	G+E	1:44717450:T:C|betaine_mg	0.704427	0.642039	0.00299243		20.134	GxE	1.99972	-1.2e-07	825.3	0.0593956	0.645031	TRUE	Competition winning	cg21534299|cg27524602	0.749654	609
190	2	1	44877749	44878229	481	VMR	GxE	1:44878464:G:A|fever	0.138106	0.0400568	0.0024255	0.0101062	958.606	G+E	0.712061	0.00335057	994.005	0.0855175	0.0525885	TRUE	Competition winning	cg15830864|cg14732054	0.507121	601
191	2	1	45103896	45103967	72	VMR	B	1:45110557:C:T|abortions	0.710966	0.00736681	0.00414868		531.204	GxE	1.33214	-0.000276024	554.513	0.69945	0.0115155	FALSE	Competition winning	cg26023051|cg09899564	0.438697	591
192	2	1	45187630	45187946	317	VMR	GxE	1:45248869:T:C|diet_pat_pb_score	0.170341	0.0855795	0.00798307	0.00328303	920.589	G+E	2.8549	0.00578245	991.761	0.0734956	0.0968456	TRUE	Competition winning	cg24527881|cg06884882	0.751662	591
193	2	1	45504888	45504925	38	VMR	B	1:45110557:C:T|abortions	0.714605	0.00955111	0.00338069		577.886	GxE	0.438575	-0.000636803	604.862	0.701673	0.0129318	FALSE	Competition winning	cg06546671|cg04307913	0.551078	597
194	2	1	45792688	45793032	345	VMR	G	1:45806933:G:A	0.0797072	0.0273554			628.709				647.184	0.0523518	0.0273554	TRUE	Default winning	cg15071854|cg13951491	0.302532	570
195	4	1	46088336	46089045	710	VMR	G	1:46127367:C:T	0.267852	0.134814			1163.54				1279.68	0.133038	0.134814	TRUE	Default winning	cg11750580|cg03335125|cg14220678|cg02987388	0.652081	626
196	3	1	46668781	46669345	565	VMR	G+E	1:46732948:C:G|diet_pat_ba_score	0.181005	0.108172	0.0142883		558.926	GxE	1.58013	-0.000491794	652.33	0.0585453	0.12246	TRUE	Competition winning	cg17344694|cg23431851|cg24542714	0.463118	705
197	2	1	46805340	46805700	361	VMR	G+E	1:46804488:AC:A|asthma_ever	0.326941	0.234001	0.0119233		527.411	GxE	1.87629	-0.000119108	741.104	0.0810158	0.245925	TRUE	Competition winning	cg14683528|cg12251452	0.375759	732
198	2	1	46872713	46872718	6	VMR	G+E	1:46824183:T:C|hei_tot_fruit	0.454413	0.236968	0.00764285		597.45	GxE	1.99733	-2.09e-06	852.374	0.209802	0.244611	TRUE	Competition winning	cg11134437|cg00403919	0.547665	761
199	2	1	47139557	47139609	53	VMR	G+E	1:47105000:G:A|diet_pat_ba_score	0.744073	0.162643	0.00269516		439.713	GxE	1.33536	-0.00024323	784.074	0.578735	0.165338	TRUE	Competition winning	cg17862901|cg18497664	0.608705	852
200	2	1	47488727	47488961	235	VMR	GxE	1:47485891:C:T|gravida	0.54345	0.312126	0.00277019	0.00677705	390.999	G+E	3.45826	0.003579	757.787	0.221777	0.321673	TRUE	Competition winning	cg13975894|cg06496648	0.702605	913
201	2	1	48457524	48458370	847	VMR	G	1:48475653:G:A	0.447277	0.178035			215.341				408.519	0.269243	0.178035	TRUE	Default winning	cg25303772|cg01883528	0.238173	870
202	2	1	48483697	48484386	690	VMR	B	1:47801810:G:GAAATAAAT|diet_pat_ba_score	0.580007	0.00527732	0.00578363	0.00160683	330.852	G+E	0.339016	0.00140775	345.623	0.567339	0.0126678	FALSE	Competition winning	cg18436117|cg20596765	0.224789	862
203	2	1	48964315	48964317	3	VMR	G+E	1:48976644:G:A|cold_flu	0.139242	0.0832492	0.00624948		511.226	GxE	0.490456	-0.00185687	576.37	0.0497435	0.0894986	TRUE	Competition winning	cg27113430|cg07516023	0.705076	716
204	3	1	50574462	50574517	56	VMR	B	1:49737448:G:GA|pm2_5_mg_m3_ann_ave	0.303427	0.0192236	0.00648146	0.00478801	732.56	G+E	0.248847	0.00224465	756.508	0.272933	0.0304931	FALSE	Competition winning	cg20357101|cg08538032|cg26227005	0.734347	246
205	2	1	52082245	52082397	153	VMR	GxE	1:52068697:G:A|diet_pat_ba_score	0.177199	0.0805021	0.00556953	0.00501575	609.522	G+E	0.260964	0.00266572	676.913	0.0861119	0.0910874	TRUE	Competition winning	cg03072343|cg17997673	0.187934	472
206	2	1	53307865	53307985	121	VMR	G+E	1:53313603:G:A|allergy_nf_dog_recent	0.464989	0.36317	0.00363143		170.575	GxE	0.410559	-0.00121517	531.536	0.0981877	0.366801	TRUE	Competition winning	cg09167911|cg08736216	0.550672	690
207	3	1	53392650	53392781	132	VMR	G+E	1:53439525:T:C|severe_morning_sickness	0.337561	0.285061	0.00547757		712.222	GxE	1.90763	-8.75e-05	962.422	0.0470231	0.290538	TRUE	Competition winning	cg27535305|cg08859206|cg25767906	0.72864	703
208	2	1	53609371	53609657	287	VMR	GxE	1:53609355:T:A|vit_b6_mg	0.60114	0.449698	0.00686465	0.0105482	577.036	G+E	6.94966	0.00513965	1112.93	0.134029	0.467111	TRUE	Competition winning	cg07793724|cg14142689	0.574789	761
209	2	1	53704480	53704498	19	VMR	B	1:53444339:A:G	0.0690805	0.0170153			777.174				787.835	0.0520652	0.0170153	FALSE	Default winning	cg01869657|cg04916289	0.792258	778
210	4	1	53925145	53925368	224	VMR	G+E	1:53945201:G:A|hei_seaf_plant_prot	0.245489	0.0628658	0.0078496		1129.55	GxE	1.07658	-0.000996095	1188.18	0.174773	0.0707154	TRUE	Competition winning	cg17736259|cg20633276|cg06051201|cg10130718	0.595671	853
211	2	1	54562389	54562543	155	VMR	G+E	1:54522307:A:G|allergy_nf_rabbit_recent	0.46969	0.302578	0.00348668		908.222	GxE	1.17123	-0.000628393	1222.7	0.163626	0.306064	TRUE	Competition winning	cg06113552|cg16646600	0.835215	932
212	2	1	54822031	54822503	473	VMR	B	1:54915255:G:A|diet_pat_ws_score	0.301087	0.017732	0.00838933		400.871	GxE	1.63408	-0.000365777	422.519	0.274966	0.0261214	FALSE	Competition winning	cg00172603|cg08641990	0.307972	904
213	2	1	55246954	55247356	403	VMR	G+E	1:55668004:A:C|pm2_5_mg_m3_ann_ave	0.137884	0.0229053	0.0212398		932.991	GxE	0.902639	-0.00135238	963.897	0.0937387	0.0441451	TRUE	Competition winning	cg24550149|cg15645660	0.830994	1065
214	4	1	55267125	55267266	142	VMR	G+E	1:55269961:A:G|birth_mother_hypertension	0.189134	0.0419454	0.013542		856.436	GxE	1.74218	-0.000299022	898.703	0.133646	0.0554874	TRUE	Competition winning	cg04871778|cg02437068|cg24685134|cg11247674	0.674982	1073
215	5	1	55271681	55271927	247	VMR	G+E	1:55268238:G:C|chest_infection_pneumonia	0.50615	0.214464	0.0045231		844.184	GxE	1.91044	-6.33e-05	1096.73	0.287163	0.218987	TRUE	Competition winning	cg20008667|cg22409500|cg17779831|cg01398941|cg23924306	0.759474	1078
216	2	1	55351384	55351659	276	VMR	G	1:55364910:A:G	0.213705	0.149223			549.495				668.959	0.0644829	0.149223	TRUE	Default winning	cg24206199|cg27168858	0.362368	1096
217	4	1	55505877	55506014	138	VMR	G	1:55514215:G:T	0.0908009	0.062241			1101.49				1145.78	0.0285598	0.062241	TRUE	Default winning	cg14752245|cg25795075|cg19249107|cg17826594	0.780819	1084
218	3	1	55522013	55522543	531	VMR	G	1:55486206:C:G	0.32075	0.282908			1778.13				2019.52	0.0378425	0.282908	TRUE	Default winning	cg20245116|cg13462158|cg18864358	0.536503	1081
219	2	1	55678590	55678649	60	VMR	G+E	1:55556428:T:A|diarrhea	0.329556	0.140298	0.00630842		550.175	GxE	0.631617	-0.0013112	684.41	0.182949	0.146607	TRUE	Competition winning	cg02607723|cg00713294	0.561365	1082
220	2	1	58089001	58089357	357	VMR	G+E	1:58939502:C:A|hei_regined_grains	0.291681	0.124089	0.0152614		723.284	GxE	1.84499	-0.000157057	844.822	0.152331	0.13935	TRUE	Competition winning	cg00026909|cg20292791	0.778978	1043
221	2	1	58525572	58525591	20	VMR	G+E	1:59005187:G:A|hei_regined_grains	0.446943	0.242502	0.0105767		405.084	GxE	1.47452	-0.000415608	664.461	0.193864	0.253079	TRUE	Competition winning	cg19016469|cg23344761	0.693497	956
222	2	1	58716662	58717079	418	VMR	G+E	1:59005187:G:A|living_children	0.292602	0.215939	0.00709531		479.535	GxE	1.79402	-0.000208426	667.1	0.069568	0.223034	TRUE	Competition winning	cg07201450|cg17667220	0.482372	915
223	11	1	59042065	59044110	2046	VMR	GxE	1:59025091:A:G|hei_dairy	0.524079	0.45048	0.000925654	0.00141995	564.521	G+E	0.0493195	0.00139734	1025.86	0.0712539	0.452826	TRUE	Competition winning	cg00667789|cg10347335|cg13443627|cg17210938|cg16080552|cg04863005|cg16699148|cg01821018|cg19813884|cg27398499|cg06149158	0.800604	838
224	2	1	59280290	59280370	81	VMR	B	1:59312750:A:G	0.152914	0.0174989			612.011				624.303	0.135415	0.0174989	FALSE	Default winning	cg17826530|cg20593826	0.736277	819
225	2	1	59484600	59484803	204	VMR	B															cg02309613|cg05108292	0.228933	847
226	2	1	59573471	59573855	385	VMR	G+E	1:59560292:G:A|so2_ppb_3yave	0.312646	0.0953323	0.00826392		524.948	GxE	1.39021	-0.000599367	619.078	0.20905	0.103596	TRUE	Competition winning	cg18231025|cg19218470	0.434783	863
227	2	1	60280088	60280096	9	VMR	G+E	1:60344616:G:T|birth_mother_hypertension	0.111556	0.0665208	0.0100132		431.224	GxE	0.978454	-0.00129746	484.985	0.0350217	0.0765339	TRUE	Competition winning	cg26254792|cg11824172	0.449689	796
228	2	1	60392328	60392511	184	VMR	B															cg20690488|cg03009196	0.387559	849
229	2	1	61517807	61517876	70	VMR	B	1:62103029:G:A|allergy_nf_dog_recent	0.207949	0.0195144	0.00956658		1043.7	GxE	1.81609	-0.000208365	1064.91	0.178868	0.029081	FALSE	Competition winning	cg09113483|cg22877452	0.957911	923
230	4	1	62107430	62107624	195	VMR	GxE	1:62103029:G:A|hei_tot_fruit	0.500355	0.435015	0.00685138	0.00344345	901.866	G+E	6.53324	0.00613694	1341.3	0.0550448	0.44531	TRUE	Competition winning	cg08035234|cg19022814|cg17502594|cg25131544	0.789289	956
231	5	1	62660421	62660861	441	VMR	GxE	1:62740752:G:A|gravida	0.312999	0.263786	0.0047395	0.0045553	390.815	G+E	2.23211	0.00417207	618.759	0.0399188	0.273081	TRUE	Competition winning	cg14254748|cg21561370|cg01391898|cg19594218|cg03731268	0.578425	943
232	2	1	62729166	62729617	452	VMR	GxE	1:62750051:T:C|no2_ppb_ann_ave	0.32828	0.0806593	0.00361867	0.0110596	490.598	G+E	1.78897	0.00365098	577.37	0.232943	0.0953376	TRUE	Competition winning	cg15163306|cg16648387	0.232329	953
233	4	1	63249197	63249213	17	VMR	G	1:62972801:A:G	0.195834	0.0244389			931.226				950.152	0.171395	0.0244389	TRUE	Default winning	cg09756865|cg24082680|cg22683036|cg06366791	0.699974	988
234	2	1	63372303	63372463	161	VMR	G+E	1:63366746:CT:CTT|severe_morning_sickness	0.460733	0.404373	0.00550195		601.272	GxE	1.57526	-0.000327583	992.45	0.050858	0.409875	TRUE	Competition winning	cg12741441|cg06546876	0.750673	983
235	4	1	64058523	64059297	775	VMR	G+E	1:63888695:AT:A|diet_pat_pb_score	0.182518	0.0763325	0.00888767		604.182	GxE	0.384867	-0.00188672	669.497	0.0972977	0.0852202	TRUE	Competition winning	cg15590153|cg24585453|cg26449961|cg02994863	0.321307	940
236	8	1	64668822	64669599	778	VMR	G	1:64677853:A:T	0.250112	0.0920364			329.37				408.29	0.158076	0.0920364	TRUE	Default winning	cg10716760|cg27182493|cg02696670|cg26317111|cg11167637|cg25108325|cg22352634|cg10753073	0.430845	854
237	2	1	65635785	65636328	544	VMR	GxE	1:65656133:G:T|hei_greens_beans	0.701587	0.109532	0.00374977	0.00250762	322.687	G+E	0.70093	0.00115529	545.873	0.585798	0.11579	TRUE	Competition winning	cg14155265|cg04023465	0.321379	797
238	2	1	66862491	66862507	17	VMR	G+E	1:66929805:A:G|diet_pat_ba_score	0.373776	0.143375	0.00672592		636.562	GxE	0.901259	-0.000983573	782.751	0.223675	0.150101	TRUE	Competition winning	cg15295012|cg06496769	0.653525	899
239	8	1	67600172	67601159	988	VMR	GxE	1:67603399:C:T|urinary_infec	0.229678	0.195722	0.00347798	0.00672338	508.002	G+E	0.607663	0.0028791	667.599	0.0237545	0.205924	TRUE	Competition winning	cg17031739|cg21684588|cg08029281|cg17833169|cg22654157|cg12940439|cg03340356|cg01641381	0.66161	912
240	2	1	67692456	67692633	178	VMR	B	1:67990706:C:A|no2_ppb_ann_ave	0.589564	0.00443513	0.0066799	0.00693313	471.041	G+E	2.1832	0.00246364	495.122	0.571516	0.0180482	FALSE	Competition winning	cg11879266|cg07451522	0.545839	903
241	2	1	67772320	67772565	246	VMR	G+E	1:67771998:G:GT|hei_fatty_acids	0.171737	0.0984592	0.00735808		448.878	GxE	0.919208	-0.00127967	528.92	0.0659201	0.105817	TRUE	Competition winning	cg05554991|cg19949142	0.441244	916
242	2	1	68607929	68608057	129	VMR	GxE	1:68609491:T:G|allergy_nf_recent	0.315741	0.0880386	0.0042399	0.0111115	291.469	G+E	1.64436	0.00357682	383.83	0.212351	0.10339	TRUE	Competition winning	cg01997105|cg08400728	0.293012	942
243	2	1	74663583	74663636	54	VMR	G	1:74677398:C:T	0.20025	0.16139			637.992				764.483	0.0388594	0.16139	TRUE	Default winning	cg16356856|cg13900770	0.878413	604
244	5	1	75139581	75140289	709	VMR	GxE	1:75159846:C:T|hei_seaf_plant_prot	0.516293	0.383937	0.00137762	0.0059244	1227.13	G+E	1.70114	0.00256798	1635.41	0.125054	0.391239	TRUE	Competition winning	cg27268184|cg03513964|cg03035538|cg17736840|cg09365529	0.708386	600
245	12	1	75198211	75199177	967	VMR	G	1:75197283:G:T	0.414945	0.310233			1193.06				1488.45	0.104712	0.310233	TRUE	Default winning	cg17719053|cg10128416|cg21906852|cg09502221|cg13528603|cg07399417|cg26855724|cg26752657|cg21535942|cg00121533|cg26457504|cg09200014	0.785512	619
246	4	1	75590483	75591353	871	VMR	B	1:75280171:T:A|birth_mother_infections	0.255603	0.0204377	0.00797174		1203.41	GxE	0.61317	-0.00147543	1225.59	0.227194	0.0284095	FALSE	Competition winning	cg01077724|cg01540595|cg01066472|cg00325531	0.785554	747
247	3	1	75593018	75593865	848	VMR	B	1:75280171:T:A|birth_mother_infections	0.269088	0.0141967	0.00881924		781.14	GxE	1.95335	-4.88e-05	798.812	0.246072	0.023016	FALSE	Competition winning	cg09766820|cg00419321|cg11196437	0.520015	747
248	5	1	76189448	76189954	507	VMR	GxE	1:76173920:AC:A|diabetes	0.754664	0.704701	0.00466406	0.0107328	1223.48	G+E	2.57896	0.0016124	2175.08	0.0345668	0.720098	TRUE	Competition winning	cg00505481|cg22875332|cg10523679|cg02789892|cg18395777	0.644749	930
249	3	1	76253445	76254508	1064	VMR	G+E	1:76263558:G:A|vit_b2_mg	0.536767	0.350642	0.0115122		635.085	GxE	0.559227	-0.000953828	1034.84	0.174613	0.362154	TRUE	Competition winning	cg07774299|cg08702915|cg18376306	0.584023	937
250	6	1	76262505	76262857	353	VMR	G	1:76263558:G:A	0.223773	0.0858113			1040.22				1111.52	0.137962	0.0858113	TRUE	Default winning	cg08431884|cg21438018|cg18010781|cg14200364|cg22035229|cg23237611	0.669368	937
251	2	1	76620271	76620334	64	VMR	GxE	1:76664917:A:G|hei_dairy	0.141141	0.0842395	0.00285136	0.0110686	606.241	G+E	0.788803	0.00343344	675.885	0.0429811	0.0981595	TRUE	Competition winning	cg24580071|cg04073724	0.750979	927
252	2	1	77525085	77525228	144	VMR	G+E	1:77526482:T:C|yeast_infection	0.748708	0.70723	0.00174456		737.96	GxE	1.60677	-0.000141328	1671.04	0.039734	0.708974	TRUE	Competition winning	cg11722227|cg21297282	0.904156	943
253	2	1	77980005	77980341	337	VMR	G+E	1:77970004:C:T|so2_ppb_3yave	0.51331	0.400562	0.00838107		510.854	GxE	0.843138	-0.000804818	933.177	0.104367	0.408943	TRUE	Competition winning	cg15824100|cg10807084	0.628164	972
254	2	1	78392195	78392479	285	VMR	G+E	1:78392446:G:A|snow_number_of_days_ann	0.662873	0.557488	0.00735955		319.706	GxE	1.17967	-0.000395414	1003.61	0.0980257	0.564847	TRUE	Competition winning	cg02218848|cg25701472	0.778517	1021
255	3	1	78444801	78444966	166	VMR	B	1:78406931:G:T	0.0270387	0.0194137			1173.03				1184.84	0.00762496	0.0194137	FALSE	Default winning	cg21855963|cg15821589|cg10926994	0.505937	1057
256	2	1	78470430	78470614	185	VMR	G	1:78392446:G:A	0.372707	0.352825			259.138				569.073	0.0198819	0.352825	TRUE	Default winning	cg08569138|cg14344766	0.536183	1072
257	2	1	79088559	79088769	211	VMR	B	1:78807594:G:C	0.16194	0.0152671			1109.59				1120.21	0.146673	0.0152671	FALSE	Default winning	cg13452062|cg05696877	0.660781	980
258	3	1	79471984	79472917	934	VMR	G+E	1:79477736:G:A|rain_number_of_days_ann	0.155003	0.0923289	0.0132144		749.39	GxE	0.616984	-0.00167023	827.66	0.0494595	0.105543	TRUE	Competition winning	cg17095278|cg26422458|cg17750919	0.305458	1094
259	2	1	84326610	84326666	57	VMR	G	1:84343200:AG:A	0.10269	0.0445039			990.023				1021.86	0.058186	0.0445039	TRUE	Default winning	cg07807165|cg18116902	0.776049	830
260	2	1	84628924	84629127	204	VMR	B	1:85346282:A:C	0.500973	0.00898151			323.01				333.479	0.491992	0.00898151	FALSE	Default winning	cg17510725|cg07790887	0.234744	916
261	2	1	85220088	85220130	43	VMR	G+E	1:84936786:A:G|birth_mother_hypertension	0.300815	0.179975	0.0111581		264.841	GxE	0.612324	-0.00138667	429.764	0.109682	0.191133	TRUE	Competition winning	cg15575875|cg20267580	0.243453	1003
262	3	1	86888585	86888629	45	VMR	GxE	1:86876011:CTG:C|zinc_mg_food	0.539911	0.437266	0.00652824	0.0122643	475.742	G+E	3.03993	0.00332933	951.183	0.0838519	0.456059	TRUE	Competition winning	cg01769468|cg06785712|cg13693652	0.557782	902
263	2	1	89357911	89358043	133	VMR	GxE	1:89397434:CT:C|fever	0.0644317	0.0195568	0.00829356	0.0114905	532.642	G+E	4.05792	0.00814339	555.434	0.025091	0.0393408	TRUE	Competition winning	cg14010405|cg17811845	0.669254	713
264	2	1	89457462	89457642	181	VMR	G+E	1:89457697:T:C|allergy_nf_dog_recent	0.506721	0.451217	0.00546418		960.844	GxE	1.84756	-0.000107565	1414.93	0.0500395	0.456681	TRUE	Competition winning	cg21695830|cg10631373	0.848714	706
265	2	1	89459529	89459658	130	VMR	G+E	1:89460948:C:T|birth_mother_gest_diabetes	0.597555	0.572525	0.00506037		104.323	GxE	1.97494	-1.44e-05	722.45	0.0199693	0.577585	TRUE	Competition winning	cg11309454|cg23627354	0.927201	706
266	2	1	90032391	90032655	265	VMR	B	1:89979978:T:C	0.648764	0.00568245			503.881				513.099	0.643082	0.00568245	FALSE	Default winning	cg13864101|cg05731788	0.567036	713
267	2	1	90097496	90097604	109	VMR	B	1:90844832:A:G|diet_pat_ba_score	0.740373	0.00463898	0.00339968	0.00392515	356.498	G+E	6.96346	0.0033507	381.989	0.728409	0.0119638	FALSE	Competition winning	cg08901429|cg06641366	0.199899	698
268	2	1	91000048	91000412	365	VMR	B	1:91244177:A:G|abortions	0.525242	0.0133042	0.00327051		378.24	GxE	0.235677	-0.00119681	398.227	0.508667	0.0165747	FALSE	Competition winning	cg14362105|cg10887280	0.176478	783
269	2	1	91305655	91305677	23	VMR	G	1:91305611:G:A	0.298801	0.0223093			547.844				567.737	0.276491	0.0223093	TRUE	Default winning	cg25202302|cg04775302	0.390212	911
270	6	1	92011732	92012736	1005	VMR	G	1:91976541:G:A	0.463467	0.0990998			505.155				621.631	0.364367	0.0990998	TRUE	Default winning	cg11705954|cg07017454|cg23098371|cg05527459|cg13639937|cg25838465	0.352573	849
271	8	1	92414221	92414985	765	VMR	G	1:92457638:A:AT	0.52084	0.23828			472.571				752.726	0.28256	0.23828	TRUE	Default winning	cg19245011|cg01515515|cg06442199|cg03421440|cg13299824|cg02935097|cg11057867|cg08172037	0.503689	797
272	9	1	92945668	92947961	2294	VMR	G+E	1:92766438:G:A|living_children	0.32934	0.191767	0.00687216		818.374	GxE	1.9365	-6.09e-05	995.712	0.130701	0.198639	TRUE	Competition winning	cg10399789|cg09662411|cg06338710|cg18146737|cg12876356|cg18316974|cg04535902|cg09935388|cg14179389	0.750355	722
273	2	1	93427847	93428118	272	VMR	GxE	1:93444770:C:T|hei_tot_prot	0.397792	0.201228	0.00281985	0.00420422	501.613	G+E	0.486227	0.00214577	703.216	0.18954	0.208252	TRUE	Competition winning	cg15495124|cg18340013	0.620287	588
274	3	1	94057740	94057789	50	VMR	G+E	1:94056386:T:C|dad_ed18wk	0.659898	0.56715	0.00576015		181.695	GxE	1.0235	-0.000474789	867.959	0.0869879	0.57291	TRUE	Competition winning	cg12835689|cg24091761|cg08237401	0.959949	677
275	2	1	94345044	94345486	443	VMR	G+E	1:94242910:TTCC:T|alcohol_g	0.423191	0.330832	0.00683779		436.38	GxE	1.90164	-8.12e-05	754.509	0.0855215	0.33767	TRUE	Competition winning	cg26829310|cg15054400	0.416379	750
276	2	1	94489791	94490031	241	VMR	B	1:93517714:T:C	0.675874	0.00536902			318.514				327.998	0.670505	0.00536902	FALSE	Default winning	cg25196715|cg15551167	0.19959	843
277	2	1	95369146	95369272	127	VMR	G+E	1:95381423:G:A|caffeine_mg	0.422662	0.391884	0.00982848		826.526	GxE	0.514478	-0.00122566	1191.71	0.0209501	0.401712	TRUE	Competition winning	cg24152638|cg10992558	0.640584	1114
278	2	1	95426084	95426090	7	VMR	G	1:95424688:G:A	0.498379	0.39913			1065.36				1472.55	0.0992488	0.39913	TRUE	Default winning	cg22538992|cg02533585	0.806351	1126
279	2	1	97560282	97560316	35	VMR	B	1:97772282:C:T	0.660958	0.0089221			413.252				429.409	0.652036	0.0089221	FALSE	Default winning	cg21015639|cg24258243	0.420276	998
280	2	1	98675035	98676021	987	VMR	B	1:98033430:C:A	0.121381	0.0159193			499.239				509.791	0.105462	0.0159193	FALSE	Default winning	cg05590522|cg22511153	0.275708	1027
281	3	1	99468973	99469634	662	VMR	G+E	1:99573292:A:G|depression	0.520038	0.475115	0.00750791		382.766	GxE	1.19973	-0.000549182	865.21	0.0374151	0.482623	TRUE	Competition winning	cg15340645|cg20318156|cg24373253	0.736783	936
282	2	1	100162511	100163287	777	VMR	G+E	1:100164000:A:G|allergy_f_milk_recent	0.433967	0.074509	0.00733013		257.657	GxE	1.66422	-0.000271841	348.05	0.352128	0.0818391	TRUE	Competition winning	cg17308926|cg19709754	0.18808	851
283	2	1	100232024	100232038	15	VMR	G+E	1:100220063:AAG:A|ses_composite	0.282498	0.195755	0.0155015		451.9	GxE	0.971608	-0.00105484	628.293	0.0712414	0.211256	TRUE	Competition winning	cg10018845|cg19951356	0.593083	823
284	2	1	100458793	100459183	391	VMR	G+E	1:100458794:G:A|term_deliveries_mom	0.342758	0.273773	0.011273		502.44	GxE	1.74136	-0.000243142	750.26	0.057712	0.285046	TRUE	Competition winning	cg14390385|cg15314164	0.27524	720
285	2	1	100466553	100466941	389	VMR	B															cg02984631|cg00182921	0.670733	720
286	2	1	100502496	100502575	80	VMR	G+E	1:100464364:A:G|average_csr	0.47172	0.433803	0.00736779		238.64	GxE	1.9461	-4.07e-05	659.005	0.0305495	0.441171	TRUE	Competition winning	cg25671400|cg11347139	0.55614	709
287	2	1	100643879	100643882	4	VMR	G+E	1:100675469:AAG:A|average_csr	0.219008	0.145246	0.00893205		568.059	GxE	1.99061	-1.05e-05	689.993	0.0648302	0.154178	TRUE	Competition winning	cg25754465|cg21821887	0.809563	701
288	3	1	101003634	101003924	291	VMR	G+E	1:101030802:G:A|PSscore	0.628231	0.580345	0.00619304		1436.06	GxE	1.12865	-0.000463147	2093.94	0.0416935	0.586538	TRUE	Competition winning	cg09408571|cg06223162|cg07412545	0.929535	893
289	2	1	101094117	101094514	398	VMR	G+E	1:101114295:G:A|birth_caesarean_emergency	0.613772	0.444741	0.00347678		91.9764	GxE	1.98436	-8.64e-06	626.444	0.165554	0.448218	TRUE	Competition winning	cg00902464|cg22600584	0.578104	893
290	2	1	102119095	102119148	54	VMR	B															cg18770231|cg03072568	0.187145	1065
291	2	1	102312608	102312610	3	VMR	G+E	1:102333677:T:C|natural_folate_mcg	0.460978	0.369418	0.00979124		771.233	GxE	1.18143	-0.000630854	1139.59	0.0817687	0.379209	TRUE	Competition winning	cg08867825|cg24393673	0.942765	1130
292	4	1	104158753	104160257	1505	VMR	B	1:104560981:C:T	0.130859	0.0147979			70.3737				80.1746	0.116061	0.0147979	FALSE	Default winning	cg04471186|cg08422009|cg17757570|cg22215192	0.186992	834
293	2	1	104615589	104615595	7	VMR	G+E	1:104571091:G:A|hei_dairy	0.115753	0.0795504	0.0152934		337.929	GxE	1.86751	-0.000167585	405.148	0.0209092	0.0948438	TRUE	Competition winning	cg23110137|cg07323155	0.30916	826
294	2	1	106623546	106623781	236	VMR	G	1:106632993:C:T	0.175351	0.10885			664.686				749.35	0.0665011	0.10885	TRUE	Default winning	cg03009158|cg10779492	0.629753	755
295	7	1	108022767	108023486	720	VMR	G	1:109016425:C:T	0.0545145	0.0233515			1136.04				1151.1	0.031163	0.0233515	TRUE	Default winning	cg09940267|cg24346905|cg20016673|cg21606490|cg12211867|cg26015416|cg03502767	0.857943	759
296	2	1	108735499	108735893	395	VMR	G	1:108754099:G:A	0.297422	0.257827			1660.88				1877.39	0.0395947	0.257827	TRUE	Default winning	cg21371986|cg14981978	0.677615	801
297	2	1	108743728	108743879	152	VMR	G+E	1:108742123:C:G|birth_mother_bleeding	0.447071	0.324874	0.00752905		529.693	GxE	1.91658	-6.6e-05	854.735	0.114668	0.332403	TRUE	Competition winning	cg17297328|cg01342222	0.595428	803
298	2	1	109632082	109632151	70	VMR	G+E	1:109628235:C:CT|hei_dairy	0.510529	0.378681	0.0042883		1129.47	GxE	0.771795	-0.000859289	1529.47	0.127559	0.382969	TRUE	Competition winning	cg23280418|cg22680931	0.685293	749
299	2	1	109817136	109817496	361	VMR	G+E	1:109819296:C:A|birth_mother_bleeding	0.573913	0.401711	0.0032391		173.404	GxE	1.58433	-0.000253306	636.358	0.168963	0.404951	TRUE	Competition winning	cg03301213|cg00908766	0.695756	730
300	2	1	110210770	110210925	156	VMR	G+E	1:110209906:G:A|birth_mother_infections	0.156303	0.0589704	0.0136169		357.455	GxE	1.76983	-0.000277775	411.145	0.0837152	0.0725873	TRUE	Competition winning	cg07219542|cg03942855	0.173333	882
301	2	1	110230269	110230401	133	VMR	G+E	1:110254456:A:G|average_csr	0.286855	0.217869	0.0109095		2330.43	GxE	1.0579	-0.000960516	2520.92	0.0580762	0.228779	TRUE	Competition winning	cg16180556|cg24506221	0.760508	888
302	5	1	110254709	110254896	188	VMR	GxE	1:110254456:A:G|yeast_infection	0.376055	0.276717	0.00301973	0.00663096	1823.42	G+E	3.67965	0.00509045	2081.45	0.089687	0.286368	TRUE	Competition winning	cg20803293|cg25210835|cg24467349|cg12858902|cg14377951	0.901874	891
303	3	1	110752159	110752307	149	VMR	G	1:110751534:C:G	0.509117	0.426861			758.013				1193.39	0.0822566	0.426861	TRUE	Default winning	cg16810724|cg02193146|cg21217540	0.886996	863
304	2	1	111307148	111307912	765	VMR	G+E	1:111219344:G:A|average_csr	0.307055	0.182953	0.00810602		240.86	GxE	1.64652	-0.000350325	407.074	0.115997	0.191059	TRUE	Competition winning	cg07645554|cg05837113	0.206794	1013
305	2	1	111733298	111733668	371	VMR	G+E	1:111682118:C:T|allergy_nf_rabbit_recent	0.488692	0.418536	0.00319225		838.635	GxE	1.69791	-0.000220925	1255.06	0.0669628	0.421729	TRUE	Competition winning	cg16970289|cg15591803	0.818368	1120
306	2	1	111770718	111771388	671	VMR	B															cg14414943|cg24128333	0.22338	1113
307	2	1	111933262	111933464	203	VMR	B	hei_sodium	0.332275		0.00670906		390.744				395.732	0.325566	0.00670906	FALSE	Default winning	cg23607309|cg09049701	0.180399	1089
308	2	1	112107700	112108582	883	VMR	B	abortions	0.507505		0.00652213		327.817				335.014	0.500983	0.00652213	FALSE	Default winning	cg24183574|cg24504171	0.17026	1049
309	2	1	112161618	112161735	118	VMR	G	1:112161635:A:G	0.730576	0.709753			766.015				1666.02	0.0208235	0.709753	TRUE	Default winning	cg06205333|cg09184981	0.666366	1042
310	2	1	113685087	113685406	320	VMR	GxE	1:113654723:TGAGGTTC:T|hei_tot_veg	0.605241	0.0348813	0.00370921	0.00528162	317.137	G+E	0.247606	0.00127137	384.8	0.561369	0.0438722	TRUE	Competition winning	cg11840035|cg21222618	0.317247	746
311	3	1	114323171	114324073	903	VMR	G+E	1:114509644:A:T|hei_seaf_plant_prot	0.295735	0.0481379	0.00760341		605.494	GxE	1.54789	-0.00045537	654.738	0.239994	0.0557413	TRUE	Competition winning	cg23316777|cg03792429|cg16515600	0.200919	806
312	2	1	114430031	114430280	250	VMR	B	1:114426001:G:A|natural_folate_mcg	0.645062	0.015691	0.0035146		448.74	GxE	1.12066	-0.000446228	481.575	0.625857	0.0192056	FALSE	Competition winning	cg24550026|cg13991834	0.547513	817
313	2	1	114631672	114631962	291	VMR	G+E	1:114642562:A:G|living_children	0.52046	0.470575	0.00712295		515.935	GxE	0.223249	-0.00121737	995.101	0.0427621	0.477698	TRUE	Competition winning	cg02305412|cg06789517	0.311785	841
314	2	1	114842021	114842468	448	VMR	G	1:114878078:G:T	0.323367	0.0237232			357.676				379.764	0.299644	0.0237232	TRUE	Default winning	cg08661005|cg25977900	0.192242	951
315	3	1	115397857	115398123	267	VMR	B	1:115882541:A:G	0.154386	0.0138553			1173.88				1183.24	0.14053	0.0138553	FALSE	Default winning	cg10440578|cg18396987|cg12813768	0.669771	1079
316	2	1	115825602	115825641	40	VMR	G	1:115821085:C:A	0.56145	0.544573			1953.71				2515.99	0.0168764	0.544573	TRUE	Default winning	cg23384882|cg23177161	0.977284	1005
317	5	1	117317838	117318232	395	VMR	B	1:116917485:G:A	0.124893	0.0154124			866.348				876.552	0.109481	0.0154124	FALSE	Default winning	cg06644660|cg19319928|cg08846011|cg24635754|cg09313258	0.719284	659
318	3	1	117529718	117530009	292	VMR	G+E	1:117532891:T:C|hei_sodium	0.539782	0.460132	0.00682412		835.755	GxE	1.27032	-0.000480167	1321.36	0.0728253	0.466957	TRUE	Competition winning	cg27157434|cg24687529|cg11708721	0.252714	643
319	2	1	117544206	117544416	211	VMR	GxE	1:117603702:G:A|NDVI_max_ann_mean_1000	0.477578	0.0975297	0.00337125	0.00942051	1312.17	G+E	2.03073	0.00302121	1440.09	0.367256	0.110321	TRUE	Competition winning	cg08058560|cg23953831	0.809989	649
320	2	1	118352525	118353410	886	VMR	G+E	1:118346219:C:T|average_csr	0.46285	0.290991	0.00473018		47.3877	GxE	1.64451	-0.000273106	349.97	0.167129	0.295721	TRUE	Competition winning	cg14361475|cg12068600	0.318718	807
321	2	1	119534644	119535619	976	VMR	G+E	1:119508400:C:T|caffeine_mg	0.496629	0.411772	0.00435331		171.544	GxE	1.50127	-0.000359022	588.69	0.080504	0.416125	TRUE	Competition winning	cg21301805|cg07961512	0.189841	888
322	2	1	120165303	120165357	55	VMR	G+E	1:120161441:A:G|vit_b6_mg	0.629671	0.576339	0.00252535		1468.67	G	1.62214	0.00192399	2122.58	0.0508072	0.578864	TRUE	Competition winning	cg16322792|cg11530693	0.868673	623
323	2	1	120439048	120439138	91	VMR	G+E	1:120508803:T:C|urinary_infec	0.260177	0.185289	0.00562661		700.564	GxE	0.746756	-0.00132525	857.031	0.0692612	0.190915	TRUE	Competition winning	cg26470868|cg19605263	0.825075	481
324	2	1	144930572	144931367	796	VMR	G+E	1:144897876:C:T|asthma_ever	0.357649	0.278624	0.00316109		911.648	G	1.62489	0.00333977	1161.89	0.0758637	0.281785	TRUE	Competition winning	cg21608225|cg01215495	0.408341	45
325	3	1	145027892	145028465	574	VMR	B	no2_ppb_ann_ave	0.42319		0.0087436		328.52				337.037	0.414446	0.0087436	FALSE	Default winning	cg12236380|cg14074101|cg00890145	0.199058	45
326	3	1	145385391	145385758	368	VMR	G+E	1:145411572:C:A|hei_greens_beans	0.206061	0.188129	0.00487048		1742.9	G	1.42559	0.0039004	1891	0.0130622	0.192999	TRUE	Competition winning	cg00701051|cg24874173|cg07394701	0.85692	46
327	2	1	145440445	145440734	290	VMR	B	1:145573536:G:C|birth_mother_gest_diabetes	0.221744	0.00738856	0.0162643		796.738	GxE	1.99711	-3.21e-06	813.665	0.198091	0.0236529	FALSE	Competition winning	cg02988288|cg26974062	0.941266	46
328	2	1	146548469	146548657	189	VMR	G+E	1:146527750:A:G|birth_mother_bleeding	0.51363	0.43876	0.00403174		1125.18	GxE	1.98217	-1.24e-05	1573.65	0.070838	0.442792	TRUE	Competition winning	cg11655389|cg22671717	0.754826	546
329	8	1	146549940	146552390	2451	VMR	G+E	1:146527750:A:G|severe_morning_sickness	0.608092	0.575253	0.00401877		1439.23	GxE	0.962081	-0.000581497	2069.57	0.028821	0.579271	TRUE	Competition winning	cg03526459|cg07796782|cg02487331|cg20449590|cg06871074|cg16700924|cg00838423|cg00044796	0.778103	545
330	2	1	147737016	147737024	9	VMR	G+E	1:147795678:T:C|hei_greens_beans	0.305153	0.0994947	0.0143277		1191.16	GxE	1.14092	-0.00085345	1293.2	0.19133	0.113822	TRUE	Competition winning	cg25862444|cg24346776	0.874513	412
331	4	1	147781212	147782116	905	VMR	G+E	1:147784166:A:G|vit_b12_mcg	0.373565	0.204278	0.0063432		837.642	GxE	1.85238	-0.000132285	1036.24	0.162944	0.210621	TRUE	Competition winning	cg23403636|cg21683069|cg18140268|cg23206461	0.794818	374
332	5	1	147801025	147801721	697	VMR	GxE	1:147784899:A:C|gravida	0.133936	0.0417756	0.0177092	0.00203636	839.811	G+E	0.307409	0.00286361	881.781	0.0724147	0.0615211	TRUE	Competition winning	cg15829969|cg03951833|cg02451774|cg04869838|cg03102494	0.906479	356
333	2	1	148855262	148855367	106	VMR	B	1:149186834:C:T|term_deliveries_mom	0.138013	0.0244549	0.0089266		586.948	GxE	0.945719	-0.00129913	609.506	0.104631	0.0333815	FALSE	Competition winning	cg18561676|cg00646200	0.258248	14
334	3	1	149137747	149138398	652	VMR	B	1:149998494:T:C|allergy_f_shellfish_recent	0.0722922	0.00473588	0.00878727	0.0198003	729.506	G+E	3.64144	0.00751758	748.173	0.0389687	0.0333234	FALSE	Competition winning	cg14222229|cg24503056|cg13529755	0.507524	45
335	3	1	149145020	149145243	224	VMR	B	1:150118636:A:G|snow_number_of_days_ann	0.0661139	0.0135284	0.00909846	0.00406102	1224.8	G+E	0.376885	0.003181	1238.5	0.0394261	0.0266879	FALSE	Competition winning	cg19635571|cg16661522|cg22692549	0.801742	45
336	4	1	149146472	149146991	520	VMR	B	1:150118636:A:G|synthetic_folate_mcg	0.0505083	0.0199151	0.0107082		1415.5	GxE	1.70577	-0.000399582	1433.69	0.0198851	0.0306233	FALSE	Competition winning	cg00822399|cg08933615|cg15067806|cg17598466	0.784049	45
337	2	1	149153467	149153931	465	VMR	B															cg21778518|cg06808522	0.605241	45
338	3	1	149155775	149156670	896	VMR	B	allergy_f_shellfish_recent	0.0617461		0.0134992		989.219				997.204	0.048247	0.0134992	FALSE	Default winning	cg23034922|cg27554973|cg06921319	0.309599	45
339	3	1	149162430	149162518	89	VMR	B	snow_number_of_days_ann	0.0790945		0.014818		725.096				734.254	0.0642764	0.014818	FALSE	Default winning	cg23106045|cg09139923|cg21937395	0.783872	47
340	2	1	149174971	149175127	157	VMR	B	1:149059319:C:A	0.0285582	0.0104298			1053.59				1059.06	0.0181284	0.0104298	FALSE	Default winning	cg20962500|cg23688118	0.375505	49
341	2	1	149212246	149212475	230	VMR	B	1:150118636:A:G|allergy_nf_cat_recent	0.082946	0.0176862	0.00739861	0.00443334	1339.84	G+E	0.587358	0.00340078	1355.99	0.0534278	0.0295182	FALSE	Competition winning	cg18388270|cg02088197	0.801461	52
342	5	1	149215043	149216067	1025	VMR	B	1:149332177:G:T|diet_pat_ba_score	0.0765813	0.0245744	0.0115429		942.182	GxE	1.7347	-0.000350412	965.001	0.040464	0.0361173	FALSE	Competition winning	cg03877251|cg22587855|cg12988607|cg16873736|cg08172311	0.192408	52
343	3	1	149230617	149231370	754	VMR	B	1:149059319:C:A	0.0261272	0.0101261			721.91				727.14	0.0160011	0.0101261	FALSE	Default winning	cg04722247|cg10498702|cg07379028	0.245734	54
344	2	1	149815040	149815043	4	VMR	B															cg13217206|cg26483432	0.667854	239
345	5	1	150335335	150335770	436	VMR	G	1:150461801:A:G	0.511515	0.305813			1534.68				1872.5	0.205702	0.305813	TRUE	Default winning	cg03813961|cg26738728|cg10185505|cg25066665|cg08667682	0.710186	385
346	2	1	150448887	150448943	57	VMR	GxE	1:150438853:CAAA:C|maternal_age	0.474138	0.444107	0.00107194	0.00425592	518.953	G+E	1.25785	0.00245662	944.727	0.0247027	0.449435	TRUE	Competition winning	cg11766619|cg04165759	0.649588	410
347	2	1	150898392	150898437	46	VMR	G	1:150837249:T:A	0.380295	0.238251			796.365				1021.76	0.142044	0.238251	TRUE	Default winning	cg15441434|cg10589385	0.836153	532
348	2	1	151104367	151105049	683	VMR	G+E	1:151056550:A:T|allergy_f_nut_recent	0.329147	0.0480701	0.0118809		777.531	GxE	1.81086	-0.000181499	833.362	0.269196	0.059951	TRUE	Competition winning	cg07371589|cg09143801	0.795593	550
349	2	1	151491836	151492569	734	VMR	B															cg16267011|cg24398933	0.191571	565
350	2	1	151882521	151882779	259	VMR	G+E	1:151882826:C:T|temp_ave_ann	0.223371	0.104944	0.0123154		331.299	GxE	1.79327	-0.000229659	425.591	0.106112	0.117259	TRUE	Competition winning	cg02813207|cg09063149	0.299778	540
351	2	1	151967021	151967023	3	VMR	G+E	1:151946092:G:A|snow_number_of_days_ann	0.363507	0.229651	0.00603625		456.443	GxE	1.81879	-0.000164982	672.643	0.127821	0.235687	TRUE	Competition winning	cg13445177|cg20167074	0.747076	528
352	2	1	152087889	152088517	629	VMR	B	1:153060770:A:T	0.257946	0.0119515			408.699				417.868	0.245995	0.0119515	FALSE	Default winning	cg23021650|cg14704819	0.176167	506
353	7	1	152161237	152162025	789	VMR	G+E	1:152169101:G:A|hei_dairy	0.350139	0.271685	0.00369068		1476.74	GxE	1.60079	-0.000371042	1719.69	0.0747631	0.275376	TRUE	Competition winning	cg15025200|cg23107878|cg26320663|cg09127314|cg02754945|cg13498757|cg21280320	0.873929	505
354	2	1	152298884	152299041	158	VMR	GxE	1:152169661:C:T|mom_ed18wk	0.42189	0.213221	0.00976434	0.00335009	681.338	G+E	0.344089	0.00194194	906.28	0.195554	0.226336	TRUE	Competition winning	cg13447818|cg10500702	0.504977	560
355	2	1	152332651	152333423	773	VMR	G+E	1:152167407:A:G|allergy_nf_dog_recent	0.457962	0.315909	0.00569491		478.708	GxE	1.82733	-0.000133877	800.318	0.136358	0.321604	TRUE	Competition winning	cg17542852|cg03957898	0.633483	573
356	2	1	152345432	152346307	876	VMR	GxE	1:152144633:T:A|asthma_ever	0.264993	0.0511202	0.0107133	0.00276642	263.336	G+E	2.80349	0.00506832	316.22	0.200393	0.0645999	TRUE	Competition winning	cg13649488|cg19933610	0.16176	570
357	4	1	152571909	152573463	1555	VMR	G	1:152603842:C:A	0.597672	0.587768			2113.81				2741.29	0.00990351	0.587768	TRUE	Default winning	cg21718113|cg09972436|cg12650227|cg25317262	0.954627	558
358	2	1	152669902	152670598	697	VMR	G	1:152594826:G:A	0.148345	0.021507			399.857				415.29	0.126838	0.021507	TRUE	Default winning	cg26318277|cg13974761	0.174961	560
359	2	1	153234342	153234387	46	VMR	G+E	1:153235837:T:C|vit_b2_mg	0.333409	0.179967	0.00604702		1324.34	GxE	1.9168	-7.93e-05	1492.38	0.147395	0.186014	TRUE	Competition winning	cg11534293|cg10228283	0.809622	583
360	3	1	153582521	153582683	163	VMR	GxE	1:153626239:TTG:T|allergy_f_egg_recent	0.666304	0.611363	0.00686714	0.00254754	1021.8	G+E	3.79161	0.00277634	1750.4	0.045526	0.620778	TRUE	Competition winning	cg00021892|cg23505766|cg13224124	0.780971	640
361	2	1	153589781	153590243	463	VMR	G+E	1:153600778:G:A|hei_greens_beans	0.710044	0.652546	0.00278606		1292.56	GxE	0.918946	-0.000448091	2114.61	0.0547126	0.655332	TRUE	Competition winning	cg16348003|cg08477332	0.864461	641
362	16	1	153599479	153600597	1119	VMR	G+E	1:153600778:G:A|hei_regined_grains	0.630134	0.599727	0.00472071		830.458	GxE	0.0952205	-0.00100651	1503.5	0.0256864	0.604448	TRUE	Competition winning	cg02573566|cg00012362|cg06562291|cg17776284|cg13946767|cg11343894|cg27469660|cg11915664|cg11596404|cg19335413|cg02873163|cg02331910|cg04077668|cg01347250|cg07898899|cg06050636	0.915718	639
363	2	1	153653249	153653559	311	VMR	B	1:153653250:G:A|hei_seaf_plant_prot	0.518998	0.0216054	0.00447792		459.689	GxE	0.0366781	-0.00134912	492.601	0.492915	0.0260834	FALSE	Competition winning	cg06559326|cg12604435	0.233726	632
364	6	1	154127088	154127952	865	VMR	G+E	1:153794951:G:A|birth_mother_bleeding	0.536428	0.44098	0.00686206		399.212	GxE	0.529276	-0.000974349	867.761	0.0885853	0.447842	TRUE	Competition winning	cg13328788|cg05139571|cg00006626|cg03352427|cg17167920|cg16274678	0.424273	750
365	2	1	154582007	154582156	150	VMR	GxE	1:154592201:T:C|das_10_score	0.735161	0.686856	0.00484268	0.00143809	354.835	G+E	2.29661	0.00163293	1247.54	0.042024	0.693137	TRUE	Competition winning	cg03920003|cg17218026	0.865349	677
366	4	1	154839813	154840889	1077	VMR	G+E	1:154912409:CT:C|caesarean_cephalopelvic_disproportion	0.56043	0.452021	0.00368643		900.373	GxE	1.49754	-0.000315862	1393.6	0.104723	0.455707	TRUE	Competition winning	cg06221963|cg09359103|cg16680214|cg03003668	0.8485	612
367	2	1	155113081	155113381	301	VMR	G+E	1:155127749:T:C|allergy_f_milk_recent	0.587816	0.423139	0.00674459		149.281	GxE	1.55391	-0.000262967	644.639	0.157932	0.429883	TRUE	Competition winning	cg27349682|cg11569930	0.493265	597
368	2	1	156047056	156047061	6	VMR	B	1:156110313:G:A|high_blood_press	0.0876716	0.0161983	0.0119503		974.898	GxE	1.89249	-0.000140313	992.139	0.0595229	0.0281486	FALSE	Competition winning	cg03929057|cg06053528	0.466389	498
369	3	1	156163844	156163899	56	VMR	G	1:156156789:A:G	0.665275	0.632604			440.279				1180.08	0.0326718	0.632604	TRUE	Default winning	cg25208724|cg06970220|cg24450063	0.925457	482
370	2	1	156548174	156548584	411	VMR	GxE	1:156525582:G:A|birth_mother_bleeding	0.462213	0.138967	0.00620436	0.00263238	315.797	G+E	4.32771	0.00489043	479.526	0.31441	0.147803	TRUE	Competition winning	cg09796170|cg03712798	0.263873	605
371	2	1	156593260	156593639	380	VMR	G	1:156594656:C:A	0.334485	0.231704			469.305				676.123	0.102781	0.231704	TRUE	Default winning	cg01612182|cg24268531	0.31708	619
372	3	1	158119489	158119610	122	VMR	G+E	1:158119588:C:A|allergy_food_recent	0.0689437	0.0355704	0.00956839		970.605	GxE	0.446909	-0.00206639	999.698	0.0238049	0.0451388	TRUE	Competition winning	cg20030310|cg16018474|cg24298311	0.786559	907
373	2	1	158223934	158224869	936	VMR	GxE	1:158224825:C:T|so2_ppb_3yave	0.480848	0.143309	0.00539561	0.00108668	320.517	G+E	0.0352056	0.00151376	491.715	0.331056	0.149792	TRUE	Competition winning	cg07950803|cg27303699	0.338934	931
374	2	1	158533896	158534679	784	VMR	B															cg13119003|cg20778958	0.607006	962
375	2	1	158900384	158900644	261	VMR	G+E	1:158901127:T:C|hei_whole_fruit	0.566642	0.292374	0.00755767		442.195	GxE	1.97325	-1.66e-05	805.853	0.266711	0.299931	TRUE	Competition winning	cg11177526|cg15036529	0.615947	1016
376	4	1	159046391	159047177	787	VMR	G+E	1:159049316:AT:A|allergy_nf_rabbit_recent	0.679277	0.378684	0.0039518		253.41	GxE	1.59683	-0.000184934	798.327	0.296641	0.382636	TRUE	Competition winning	cg11003133|cg17217296|cg17515347|cg24145401	0.380048	1013
377	2	1	159181871	159181881	11	VMR	G+E	1:159207141:G:C|isel_12_score	0.304116	0.248505	0.00692187		584.157	GxE	1.98932	-1.06e-05	798.705	0.0486893	0.255427	TRUE	Competition winning	cg07635647|cg05227461	0.518959	984
378	2	1	159556997	159557257	261	VMR	G	1:159174920:C:T	0.392623	0.0236008			322.487				347.133	0.369022	0.0236008	TRUE	Default winning	cg05919685|cg13968061	0.155461	897
379	3	1	159869902	159870086	185	VMR	B															cg25935178|cg09753657|cg09476130	0.265205	820
380	2	1	159907515	159908150	636	VMR	G+E	1:159891917:C:T|abortions	0.318557	0.149465	0.00462881		1092.11	GxE	1.92366	-7.44e-05	1230.61	0.164463	0.154094	TRUE	Competition winning	cg06974143|cg11950939	0.654842	810
381	7	1	161008127	161009753	1627	VMR	G	1:161008535:C:G	0.127454	0.103098			746.233				822.299	0.0243563	0.103098	TRUE	Default winning	cg11578532|cg24411043|cg00329300|cg00446235|cg13906823|cg18147168|cg07883333	0.554314	812
382	2	1	161138097	161138276	180	VMR	B	1:160700126:C:T|allergy_f_milk_recent	0.163735	0.00957303	0.0101975		269.268	GxE	0	0	281.601	0.143964	0.0197706	FALSE	Competition winning	cg20994950|cg02014382	0.150055	850
383	2	1	161349006	161349116	111	VMR	G+E	1:161369437:C:T|so2_ppb_3yave	0.592677	0.541144	0.0102301		1143.26	GxE	1.09722	-0.000525732	1737.58	0.0413031	0.551374	TRUE	Competition winning	cg02954704|cg25597117	0.906112	964
384	2	1	161368787	161368947	161	VMR	G+E	1:161369437:C:T|preterm_deliveries_mom	0.46931	0.288863	0.006202		388.885	GxE	1.97767	-1.7e-05	693.927	0.174245	0.295065	TRUE	Competition winning	cg23915527|cg03441844	0.894231	969
385	2	1	161409758	161410551	794	VMR	G+E	1:161297786:A:G|das_10_score	0.113047	0.0399172	0.0130249		1382.11	GxE	1.46446	-0.000679283	1418.64	0.0601044	0.0529421	TRUE	Competition winning	cg00549451|cg22730047	0.154461	969
386	5	1	161574664	161576629	1966	VMR	G+E	1:161671995:G:A|allergy_f_milk_recent	0.182317	0.064817	0.0115453		652.274	GxE	1.65254	-0.000406355	710.682	0.105955	0.0763623	TRUE	Competition winning	cg23270415|cg02106043|cg17508302|cg05178502|cg04094791	0.47617	972
387	2	1	161713095	161713227	133	VMR	GxE	1:161731705:T:C|hei_regined_grains	0.477503	0.425735	0.0146744	0.00202918	612.257	G+E	1.02285	0.00226445	1035.05	0.0350647	0.442438	TRUE	Competition winning	cg14354529|cg15531363	0.371589	965
388	4	1	161735124	161735258	135	VMR	G	1:161766859:G:A	0.223753	0.179989			1281.32				1425.08	0.0437642	0.179989	TRUE	Default winning	cg15735386|cg27519958|cg10309957|cg14946531	0.602726	971
389	3	1	162336618	162337248	631	VMR	GxE	1:162146709:G:A|allergy_nf_dust_recent	0.183068	0.0471407	0.010101	0.0013799	1017.64	G+E	0.274258	0.00266229	1060.08	0.124447	0.0586216	TRUE	Competition winning	cg14554892|cg26663636|cg11687863	0.466274	1097
390	2	1	162359105	162359133	29	VMR	G	1:162363732:A:G	0.366736	0.239228			460.326				682.331	0.127508	0.239228	TRUE	Default winning	cg15337819|cg19900821	0.713953	1100
391	4	1	162467080	162467736	657	VMR	G+E	1:162477383:C:T|hei_regined_grains	0.616438	0.572949	0.00562404		562.35	GxE	1.6694	-0.00018137	1201.19	0.037865	0.578573	TRUE	Competition winning	cg19814518|cg10967587|cg00859178|cg18031744	0.399526	1127
392	2	1	162530791	162530859	69	VMR	GxE	1:162535206:A:G|allergy_f_nut_recent	0.347629	0.283285	0.0135895	0.00247239	339.22	G+E	1.04472	0.00284781	597.201	0.0482815	0.299347	TRUE	Competition winning	cg21352794|cg15978832	0.390053	1154
393	6	1	164545553	164546143	591	VMR	G	1:164537574:T:TA	0.264813	0.0579298			620.934				671.95	0.206884	0.0579298	TRUE	Default winning	cg06750897|cg18181229|cg00222472|cg06674791|cg26326527|cg22238122	0.926233	969
394	2	1	166832572	166833123	552	VMR	G	1:166824580:T:C	0.197949	0.145409			635.857				750.319	0.0525401	0.145409	TRUE	Default winning	cg07140382|cg17548578	0.456481	1053
395	4	1	166890293	166890436	144	VMR	GxE	1:166664769:A:G|caffeine_mg	0.0665324	0.00806135	0.00692973	0.0314204	1206.11	G+E	12.4689	0.0195236	1234.02	0.0201209	0.0464115	TRUE	Competition winning	cg25147376|cg21609640|cg26875805|cg00998438	0.793533	1059
396	2	1	167090618	167090646	29	VMR	B	1:167056370:C:A|gravida	0.288136	0.0113841	0.00424102	0.0114244	904.59	G+E	4.05128	0.0061894	924.659	0.261086	0.0270496	FALSE	Competition winning	cg04138112|cg17104258	0.841026	987
397	2	1	167525175	167525416	242	VMR	GxE	1:167523188:T:A|rle_score	0.722262	0.669654	0.00242613	0.00234975	761.555	G+E	1.98672	0.00158859	1616.77	0.0478316	0.67443	TRUE	Competition winning	cg22372668|cg27153316	0.726131	1012
398	2	1	167690377	167690726	350	VMR	B	1:167704873:T:C|hei_greens_beans	0.517304	0.00605051	0.00584278	0.0110484	546.707	G+E	6.89984	0.0061851	573.164	0.494362	0.0229417	FALSE	Competition winning	cg00857031|cg01565130	0.645709	1000
399	2	1	168890218	168890339	122	VMR	B	1:168323452:C:G|pm2_5_mg_m3_ann_ave	0.109927	0.0160093	0.0100799		586.94	GxE	0.53494	-0.00186358	603.134	0.0838382	0.0260893	FALSE	Competition winning	cg10036405|cg07036364	0.526236	1050
400	3	1	169076954	169077065	112	VMR	G+E	1:169079419:G:A|das_10_score	0.243036	0.164275	0.00578476		1064.94	GxE	0.985632	-0.00109769	1202.6	0.0729765	0.17006	TRUE	Competition winning	cg16747659|cg17789859|cg17818559	0.800582	1104
401	2	1	169079132	169079632	501	VMR	GxE	1:169079419:G:A|hei_sodium	0.50325	0.183569	0.00645538	0.00196947	284.676	G+E	1.76587	0.00268347	507.097	0.311256	0.191994	TRUE	Competition winning	cg16136663|cg24304617	0.629806	1105
402	2	1	169429525	169429698	174	VMR	GxE	1:169425664:TATTA:T|living_children	0.187487	0.0633238	0.0114661	0.00382765	644.643	G+E	3.23134	0.00610369	703.202	0.108869	0.0786175	TRUE	Competition winning	cg01490904|cg25464921	0.738085	1167
403	2	1	169497947	169498218	272	VMR	G	1:169500590:C:A	0.426269	0.167984			548.132				725.639	0.258284	0.167984	TRUE	Default winning	cg23488418|cg26498958	0.292262	1137
404	2	1	169677540	169677921	382	VMR	G+E	1:169676486:A:G|zn_supplement	0.426865	0.190642	0.00731239		708.509	GxE	1.95973	-3.3e-05	911.891	0.22891	0.197955	TRUE	Competition winning	cg24470588|cg01158456	0.692027	1101
405	2	1	170114243	170114481	239	VMR	G+E	1:170109858:G:GA|allergy_nf_dog_recent	0.394439	0.0576988	0.00665376		444.535	GxE	1.33015	-0.000580028	511.129	0.330087	0.0643525	TRUE	Competition winning	cg09168501|cg20742415	0.198952	944
406	2	1	172327995	172328377	383	VMR	G+E	1:172366891:AT:A|diet_pat_ba_score	0.279567	0.203455	0.00313086		461.302	GxE	1.96474	-3.63e-05	633.535	0.0729812	0.206586	TRUE	Competition winning	cg13077693|cg13446689	0.592695	816
407	2	1	172419583	172420157	575	VMR	GxE	1:172431986:C:T|severe_morning_sickness	0.472445	0.344181	0.00362218	0.00694454	282.161	G+E	2.08546	0.00309244	635.643	0.117697	0.354747	TRUE	Competition winning	cg19373964|cg17486396	0.297391	798
408	2	1	172612396	172612842	447	VMR	G+E	1:172610512:G:GAA|NDVI_mean_ann_mean_100	0.451802	0.347405	0.00765523		593.786	GxE	1.75967	-0.000188451	938.847	0.0967416	0.35506	TRUE	Competition winning	cg12672472|cg15158366	0.155083	772
409	2	1	174756086	174756146	61	VMR	B	1:175534602:G:T|hei_greens_beans	0.503771	0.00841907	0.00278325	0.00713937	560.599	G+E	3.88539	0.00419575	579.97	0.48543	0.0183417	FALSE	Competition winning	cg18622049|cg03111921	0.584126	647
410	6	1	175162310	175163165	856	VMR	G+E	1:175156878:GC:G|pm2_5_mg_m3_ann_ave	0.566484	0.487373	0.0119434		687.036	GxE	1.37039	-0.000390306	1218.68	0.0671682	0.499316	TRUE	Competition winning	cg11973900|cg05404729|cg08873628|cg22764845|cg00321850|cg04188348	0.866121	648
411	2	1	175857528	175857819	292	VMR	G	1:175814746:C:T	0.167467	0.0404932			447.541				478.738	0.126973	0.0404932	TRUE	Default winning	cg06023946|cg05888252	0.46882	630
412	3	1	177001736	177001903	168	VMR	G	1:176991826:C:T	0.134987	0.0851603			937.112				1000.75	0.0498264	0.0851603	TRUE	Default winning	cg13389323|cg25104727|cg18865685	0.869909	652
413	2	1	178006917	178007283	367	VMR	B	1:178465988:G:A|alcohol_g	0.119644	0.0175912	0.00939935	0.00399539	644.81	G+E	0.0775911	0.00262052	662.989	0.0886577	0.030986	FALSE	Competition winning	cg20707323|cg15166311	0.730449	713
414	2	1	178064351	178064623	273	VMR	G+E	1:178135236:G:A|allergy_nf_rabbit_recent	0.325062	0.225179	0.00918468		608.686	GxE	0	0	813.028	0.0906974	0.234364	TRUE	Competition winning	cg05344966|cg02367655	0.708934	734
415	2	1	179334658	179334675	18	VMR	G	1:179335960:C:T	0.67417	0.584579			335.174				1051.41	0.089591	0.584579	TRUE	Default winning	cg00252781|cg15995695	0.87226	966
416	3	1	179555635	179555999	365	VMR	G+E	1:179572086:T:C|allergy_nf_recent	0.138651	0.0751478	0.0114945		1018.67	GxE	0.787846	-0.00149239	1081.67	0.052009	0.0866424	TRUE	Competition winning	cg00988148|cg17138852|cg20431748	0.199688	1026
417	8	1	179559909	179561111	1203	VMR	G+E	1:179566848:T:C|hei_seaf_plant_prot	0.285187	0.253817	0.00918722		568.444	GxE	1.38005	-0.000633694	783.442	0.0221834	0.263004	TRUE	Competition winning	cg16610204|cg23627040|cg25269569|cg13848905|cg23882006|cg24969431|cg05378938|cg15545772	0.167117	1028
418	2	1	180886483	180886670	188	VMR	G+E	1:180890173:G:A|cold_sores	0.363808	0.320028	0.00721906		1591.34	GxE	1.49056	-0.000463493	1877.43	0.0365607	0.327247	TRUE	Competition winning	cg00864916|cg07732114	0.926931	815
419	7	1	180922916	180924042	1127	VMR	G+E	1:180923595:G:A|allergy_f_egg_recent	0.237674	0.193953	0.0096039		609.639	GxE	1.40476	-0.000648888	771.07	0.0341175	0.203557	TRUE	Competition winning	cg27473416|cg00579423|cg03058232|cg22776392|cg14027288|cg18114294|cg06680804	0.406044	812
420	2	1	180940271	180940378	108	VMR	B	term_deliveries_mom	0.142527		0.0169202		726.431				738.089	0.125607	0.0169202	FALSE	Default winning	cg02683853|cg11649969	0.574681	812
421	2	1	181042843	181042900	58	VMR	G+E	1:181047438:T:C|allergy_nf_dog_recent	0.589593	0.235324	0.00431175		578.305	GxE	1.97144	-1.68e-05	895.767	0.349957	0.239636	TRUE	Competition winning	cg11701819|cg19853902	0.626347	816
422	2	1	182025618	182026044	427	VMR	B	1:182038268:C:T|allergy_nf_horse_recent	0.21926	0.023083	0.00871275		503.081	GxE	1.98995	-1.12e-05	526.984	0.187464	0.0317957	FALSE	Competition winning	cg00755561|cg19866866	0.217207	867
423	2	1	182038423	182038433	11	VMR	G	1:182038268:C:T	0.771454	0.714945			1001.4				1990.47	0.0565087	0.714945	TRUE	Default winning	cg06869292|cg22100363	0.887899	868
424	3	1	182140097	182140416	320	VMR	G	1:182168885:A:G	0.599031	0.281784			692.499				1062.54	0.317246	0.281784	TRUE	Default winning	cg04639761|cg13632980|cg11646124	0.708617	883
425	4	1	182921660	182922502	843	VMR	G	1:182899677:AGTGT:A	0.267312	0.0823924			530.145				602.635	0.184919	0.0823924	TRUE	Default winning	cg26013028|cg13112404|cg02710296|cg22860181	0.382163	794
426	2	1	183093840	183093901	62	VMR	G+E	1:183114864:T:TAA|vit_b12_mcg	0.273028	0.0963631	0.00541859		409.902	GxE	0.26936	-0.00179767	497.496	0.171247	0.101782	TRUE	Competition winning	cg17500136|cg16418754	0.266277	790
427	2	1	183128835	183129221	387	VMR	G+E	1:183113182:C:G|pm2_5_mg_m3_ann_ave	0.436805	0.0879207	0.00612066		541.524	GxE	0.814589	-0.000954294	645.462	0.342764	0.0940413	TRUE	Competition winning	cg27588818|cg22741583	0.242307	774
428	3	1	184836205	184836386	182	VMR	B	1:184807321:A:T|allergy_nf_rabbit_recent	0.696633	0.0150062	0.00129831	0.00291016	528.028	G+E	0.861957	0.00124464	564.956	0.677418	0.0192147	FALSE	Competition winning	cg13100449|cg10736902|cg02677944	0.346307	646
429	2	1	185402937	185403197	261	VMR	B	1:185411855:G:T	0.649566	0.00942742			279.834				296.39	0.640139	0.00942742	FALSE	Default winning	cg04249612|cg13571698	0.499742	599
430	2	1	186368982	186369020	39	VMR	B	term_deliveries_mom	0.0722743		0.0122014		603.953				611.086	0.0600729	0.0122014	FALSE	Default winning	cg14676242|cg24379599	0.612883	649
431	3	1	190068053	190068180	128	VMR	B	1:190816747:G:A|diarrhea	0.0923815	0.0135859	0.0113647	0.00348673	931.446	G+E	0.422724	0.00315125	947.011	0.0639442	0.0284374	FALSE	Competition winning	cg15730879|cg15974558|cg00145969	0.337705	802
432	2	1	196742702	196743277	576	VMR	GxE	1:196684575:A:G|NDVI_max_ann_mean_1000	0.570588	0.421099	0.00355557	0.0307985	422.031	G+E	8.85628	0.00672133	921.42	0.115135	0.455453	TRUE	Competition winning	cg18211003|cg24982344	0.280167	547
433	2	1	197301880	197302018	139	VMR	G+E	1:197341842:T:TA|allergy_nf_dog_recent	0.371983	0.115666	0.00665726		409.531	GxE	1.53045	-0.00042173	529.924	0.24966	0.122323	TRUE	Competition winning	cg01222160|cg03725686	0.495373	600
434	2	1	198901839	198902062	224	VMR	G+E	1:198994619:C:T|allergy_nf_horse_recent	0.423496	0.233985	0.00638147		696.281	GxE	1.81546	-0.000152184	935.881	0.18313	0.240366	TRUE	Competition winning	cg09702859|cg18391344	0.882983	933
435	2	1	200122591	200122721	131	VMR	B	1:200130110:CA:C|so2_ppb_3yave	0.622765	0.0170022	0.00459706	0.00411113	375.598	G+E	0.375595	0.00128424	415.685	0.597055	0.0257104	FALSE	Competition winning	cg26965801|cg00783433	0.471963	967
436	2	1	200272180	200272215	36	VMR	G+E	1:200291018:A:G|temp_ave_ann	0.554297	0.328514	0.00665733		964.551	GxE	1.77172	-0.000145536	1352.52	0.219126	0.335172	TRUE	Competition winning	cg22810423|cg07138399	0.903078	1042
437	2	1	201002880	201002912	33	VMR	B	1:201634155:C:T|so2_ppb_3yave	0.708588	0.00583462	0.00503103		349.948	GxE	0.473812	-0.000635571	371.537	0.697723	0.0108657	FALSE	Competition winning	cg05017651|cg24831667	0.248372	1021
438	2	1	201085194	201085208	15	VMR	G+E	1:201101864:C:T|birth_caesarean_emergency	0.444424	0.217904	0.00686673		385.495	GxE	1.03203	-0.000768824	618.968	0.219653	0.224771	TRUE	Competition winning	cg24959045|cg24150197	0.472242	1003
439	5	1	201617042	201618284	1243	VMR	G+E	1:201626598:G:A|average_csr	0.110943	0.0319806	0.0111334		901.117	GxE	1.95094	-6.24e-05	930.218	0.0678294	0.043114	TRUE	Competition winning	cg25167447|cg12468255|cg09358973|cg14920846|cg19827875	0.462029	884
440	3	1	201857591	201857756	166	VMR	G+E	1:201800582:T:G|average_csr	0.61544	0.587229	0.00570278		198.527	GxE	1.88053	-6.57e-05	846.617	0.0225087	0.592932	TRUE	Competition winning	cg11586189|cg22572173|cg00410788	0.786035	859
441	5	1	202172778	202172912	135	VMR	G+E	1:202154892:CA:C|allergy_nf_rabbit_recent	0.314124	0.261446	0.00788648		1260.01	GxE	1.91892	-7.96e-05	1487.54	0.0447918	0.269332	TRUE	Competition winning	cg04811114|cg26347746|cg05044291|cg25270774|cg06825163	0.968426	805
442	2	1	202310841	202311492	652	VMR	G	1:201716356:T:C	0.0459866	0.0239763			322.156				337.507	0.0220104	0.0239763	TRUE	Default winning	cg01918706|cg12016107	0.22912	777
443	2	1	202772164	202772512	349	VMR	B															cg24880665|cg09019389	0.412084	696
444	5	1	202778443	202779497	1055	VMR	GxE	1:202695419:A:C|allergy_nf_dog_recent	0.365263	0.240501	0.00359896	0.00235649	1064.17	G+E	0.115511	0.00192393	1287.49	0.118806	0.246456	TRUE	Competition winning	cg00176638|cg01101782|cg10734950|cg21105875|cg13993945	0.770801	700
445	4	1	203044726	203045229	504	VMR	G+E	1:203034309:G:A|NDVI_max_ann_mean_1000	0.114279	0.0596207	0.00800561		1030.29	GxE	0.199925	-0.00227799	1077.72	0.0466529	0.0676263	TRUE	Competition winning	cg14640592|cg17862152|cg00805880|cg09396704	0.65864	669
446	2	1	203051472	203052423	952	VMR	G+E	1:203102563:G:C|severe_morning_sickness	0.234869	0.120716	0.00667026		1289.54	GxE	1.63772	-0.00039645	1393.18	0.107483	0.127387	TRUE	Competition winning	cg25683570|cg04395153	0.839603	672
447	2	1	203254962	203255003	42	VMR	B	1:202661644:G:A|living_children	0.290891	0.00935486	0.0126913		584.105	GxE	0.51511	-0.00150477	601.506	0.268844	0.0220462	FALSE	Competition winning	cg02196385|cg14991022	0.396731	677
448	2	1	203275927	203276595	669	VMR	G	1:203281692:C:T	0.310736	0.110032			598.502				700.028	0.200705	0.110032	TRUE	Default winning	cg23371584|cg01798157	0.291424	682
449	7	1	203320386	203320661	276	VMR	G+E	1:203317162:C:T|allergy_nf_dog_recent	0.465743	0.374236	0.00405453		829.793	GxE	0.542802	-0.0011126	1200.01	0.0874527	0.378291	TRUE	Competition winning	cg26987645|cg16289210|cg22705746|cg27387030|cg03062822|cg21089380|cg11897689	0.930555	690
450	2	1	204099179	204099277	99	VMR	G+E	1:204109473:G:A|CES_Dscore	0.360166	0.0621101	0.00657956		341.114	GxE	0.196591	-0.00164863	408.395	0.291477	0.0686896	TRUE	Competition winning	cg05095832|cg22375907	0.226407	809
451	2	1	204971833	204972818	986	VMR	GxE	1:204972288:G:T|gravida	0.523149	0.118204	0.00695001	0.00287901	526.577	G+E	3.46318	0.00374153	686.822	0.395116	0.128033	TRUE	Competition winning	cg06573397|cg15152595	0.373563	912
452	2	1	205181237	205181261	25	VMR	G+E	1:205207015:G:A|hei_score_2010	0.634633	0.335448	0.0147337		409.832	GxE	1.7884	-0.000110586	875.664	0.284451	0.350182	TRUE	Competition winning	cg24159697|cg20414749	0.845158	797
453	2	1	205342340	205343134	795	VMR	GxE	1:205346329:ATTTG:A|hei_tot_veg	0.38227	0.0558933	0.00178897	0.00377543	367.232	G+E	0.351049	0.0020812	427.529	0.320813	0.0614577	TRUE	Competition winning	cg08473693|cg07342108	0.360764	762
454	2	1	205497713	205498530	818	VMR	GxE	1:205521158:CAT:C|NDVI_max_ann_mean_1000	0.256358	0.138832	0.00766333	0.00306711	943.553	G+E	0.321131	0.00247348	1065.65	0.106796	0.149562	TRUE	Competition winning	cg13935009|cg06419732	0.47432	699
455	2	1	205743344	205743515	172	VMR	G+E	1:205689807:T:G|hei_tot_prot	0.705499	0.52588	0.00598402		358.524	GxE	0.334073	-0.000701049	1075.72	0.173635	0.531864	TRUE	Competition winning	cg16031515|cg26418147	0.841188	691
456	13	1	205818484	205819609	1126	VMR	GxE	1:205738302:G:A|abortions	0.6251	0.474366	0.00575766	0.0165953	1840.08	G+E	1.16167	0.00169956	2423.82	0.128381	0.496719	TRUE	Competition winning	cg03461704|cg17178900|cg26354017|cg14159672|cg14893161|cg07533224|cg12898220|cg05841700|cg11965913|cg07167872|cg24503407|cg16334093|cg07157834	0.957689	694
457	2	1	206293100	206293589	490	VMR	B	1:205493545:C:T|hei_regined_grains	0.548468	0.00917887	0.00732518		250.093	GxE	1.98992	-6.51e-06	271.187	0.531964	0.0165041	FALSE	Competition winning	cg22130204|cg21088208	0.150861	640
458	3	1	206306094	206306307	214	VMR	G+E	1:206263064:C:T|allergy_f_egg_recent	0.407815	0.0900694	0.00765095		952.909	GxE	0.942852	-0.000894927	1055.67	0.310095	0.0977203	TRUE	Competition winning	cg03606670|cg01880484|cg14130062	0.859155	640
459	3	1	206317133	206317510	378	VMR	B	1:205521099:A:G|diet_pat_ba_score	0.695653	0.00529677	0.00490798	0.00261461	790.835	G+E	2.02471	0.00175742	813.674	0.682834	0.0128194	FALSE	Competition winning	cg13434570|cg21478437|cg02784102	0.372288	636
460	5	1	206676071	206677719	1649	VMR	GxE	1:206694171:A:C|asthma_ever	0.561791	0.474259	0.00418524	0.00585935	616.096	G+E	0.134109	0.00133993	1130.44	0.0774881	0.484303	TRUE	Competition winning	cg18612172|cg08157375|cg12791631|cg22423047|cg13052638	0.636082	546
461	3	1	207039008	207039302	295	VMR	B															cg17030628|cg27381834|cg23282674	0.172868	629
462	2	1	207224510	207224734	225	VMR	B															cg17858100|cg15339972	0.52534	724
463	4	1	207842726	207842927	202	VMR	G+E	1:207819159:G:T|diet_pat_ba_score	0.181903	0.153863	0.00795746		1850.97	GxE	1.03242	-0.00113165	1973.13	0.0200833	0.16182	TRUE	Competition winning	cg11509345|cg03408135|cg17822947|cg20264068	0.879742	921
464	2	1	207924376	207925081	706	VMR	G+E	1:207931528:T:A|gravida	0.312744	0.210884	0.00896974		367.663	GxE	0.446053	-0.00152614	557.674	0.0928907	0.219853	TRUE	Competition winning	cg21066685|cg23729020	0.38996	910
465	3	1	208132388	208132787	400	VMR	GxE	1:208108947:C:T|hei_whole_fruit	0.226651	0.157772	0.00360779	0.00677375	991.29	G+E	0.389718	0.00264842	1122.82	0.0584979	0.168153	TRUE	Competition winning	cg13298199|cg00901051|cg10210594	0.611527	980
466	2	1	208425580	208425702	123	VMR	G	1:208436274:TGA:T	0.530962	0.334248			919.406				1293.49	0.196715	0.334248	TRUE	Default winning	cg12895728|cg06191042	0.844557	994
467	2	1	209405050	209405064	15	VMR	GxE	1:209406904:C:T|birth_mother_hypertension	0.0611501	0.0244939	0.00746245	0.011922	1634.17	G+E	1.99889	0.00538643	1660.1	0.0172718	0.0438784	TRUE	Competition winning	cg11379081|cg00563824	0.808101	931
468	4	1	209979665	209979779	115	VMR	G+E	1:209979613:C:G|caesarean_cephalopelvic_disproportion	0.534366	0.504312	0.00354716		945.002	GxE	1.97012	-1.99e-05	1456.51	0.0265069	0.507859	TRUE	Competition winning	cg22029157|cg21951975|cg04352962|cg23283495	0.883828	1095
469	2	1	210001066	210001082	17	VMR	GxE	1:210028454:G:T|hei_tot_fruit	0.380367	0.240813	0.00255234	0.0107733	852.309	G+E	4.29897	0.00560899	1086.55	0.126228	0.254139	TRUE	Competition winning	cg09163369|cg23166289	0.897197	1098
470	2	1	211555829	211556508	680	VMR	G+E	1:211621441:C:T|temp_ave_ann	0.246112	0.148799	0.00882345		723.564	GxE	1.54991	-0.000485278	852.276	0.0884895	0.157623	TRUE	Competition winning	cg05785348|cg00567190	0.532194	1398
471	2	1	211652688	211652741	54	VMR	GxE	1:211663261:C:T|average_csr	0.197387	0.122473	0.00471222	0.0114021	795.017	G+E	3.12934	0.00591133	900.356	0.0587998	0.138587	TRUE	Competition winning	cg09810089|cg23358886	0.809997	1378
472	2	1	211779938	211780386	449	VMR	GxE	1:211772823:C:T|hei_empty_cal	0.736433	0.303167	0.00566125	0.00487585	305.978	G+E	0.968469	0.00112168	847.996	0.422729	0.313704	TRUE	Competition winning	cg17491368|cg12624096	0.31696	1394
473	2	1	212604912	212604918	7	VMR	GxE	1:212586836:C:T|depression_medication	0.586169	0.538492	0.00178774	0.00171369	162.105	G+E	1.16261	0.00187662	741.249	0.0441746	0.541994	TRUE	Competition winning	cg15343627|cg10487521	0.523896	1122
474	4	1	212688447	212688997	551	VMR	G+E	1:212688622:A:C|abortions	0.326259	0.253402	0.00588941		676.587	GxE	0.262501	-0.00167263	900.177	0.0669674	0.259291	TRUE	Competition winning	cg11968804|cg00909806|cg18147098|cg23075506	0.796444	1081
475	2	1	212964388	212964438	51	VMR	G	1:212949284:C:T	0.110642	0.0352032			634.002				659.136	0.0754392	0.0352032	TRUE	Default winning	cg24246313|cg21106461	0.358655	1031
476	2	1	214398181	214398483	303	VMR	G+E	1:214399864:TG:T|allergy_f_peanut_recent	0.3358	0.209337	0.0104714		598.527	GxE	0.287111	-0.00162562	794.359	0.115992	0.219808	TRUE	Competition winning	cg25124095|cg08855938	0.799346	892
477	2	1	214477205	214477280	76	VMR	G	1:214480431:T:G	0.492032	0.346427			553.131				914.593	0.145605	0.346427	TRUE	Default winning	cg11963755|cg18852414	0.588647	902
478	2	1	214612935	214613197	263	VMR	G	1:214601233:G:A	0.366906	0.328005			511.062				800.865	0.0389004	0.328005	TRUE	Default winning	cg12435903|cg03330696	0.702316	882
479	3	1	214813681	214813733	53	VMR	B	1:214197679:T:C|hei_regined_grains	0.49587	0.0015599	0.00289905	0.0141289	644.258	G+E	5.27116	0.00527144	663.568	0.477282	0.0185879	FALSE	Competition winning	cg07495335|cg15009294|cg00566532	0.572322	795
480	2	1	217306700	217306763	64	VMR	G+E	1:217300637:C:A|allergy_f_shellfish_recent	0.242312	0.118594	0.00355022		1084.93	G	0.806375	0.00304811	1185.4	0.120168	0.122144	TRUE	Competition winning	cg04217177|cg00256046	0.861667	1084
481	6	1	221054273	221055545	1273	VMR	B	1:221052457:C:G|birth_mother_hypertension	0.235613	0.0171377	0.00685287		641.116	GxE	0.690428	-0.00143073	658.718	0.211623	0.0239906	FALSE	Competition winning	cg22041228|cg20454002|cg21919047|cg22773697|cg02455346|cg07584855	0.150811	915
482	2	1	221062819	221063484	666	VMR	GxE	1:221084549:C:CAGAG|diet_pat_pb_score	0.467472	0.327888	0.00522885	0.00778552	456.419	G+E	2.00334	0.00305866	796.279	0.12657	0.340903	TRUE	Competition winning	cg16008148|cg25464265	0.265747	919
483	3	1	221068794	221069136	343	VMR	G+E	1:221052793:TC:T|mom_ed18wk	0.334442	0.0536038	0.00718327		1336.22	GxE	1.99999	-1.13e-08	1393.31	0.273655	0.0607871	TRUE	Competition winning	cg04539515|cg25001102|cg26047066	0.729538	918
484	2	1	221509067	221509312	246	VMR	GxE	1:221524926:C:CT|no2_ppb_ann_ave	0.55525	0.409924	0.00366096	0.00990149	391.058	G+E	7.6345	0.00617255	852.656	0.131763	0.423487	TRUE	Competition winning	cg03536711|cg17990279	0.833429	997
485	2	1	223566669	223566794	126	VMR	G	1:223647907:G:A	0.0999822	0.0310537			703.829				725.54	0.0689285	0.0310537	TRUE	Default winning	cg22372182|cg05333568	0.919567	759
486	2	1	223958757	223959609	853	VMR	G	1:223978656:C:T	0.4899	0.205277			305.427				539.831	0.284624	0.205277	TRUE	Default winning	cg06356482|cg02923485	0.174874	766
487	3	1	225887994	225888223	230	VMR	G+E	1:225887880:G:T|income18wk	0.37455	0.18648	0.00520799		507.689	GxE	1.32504	-0.00060365	690.558	0.182861	0.191688	TRUE	Competition winning	cg11387774|cg26664583|cg05678082	0.404882	990
488	2	1	226593346	226594323	978	VMR	G+E	1:226545866:C:A|diabetes	0.395352	0.267472	0.00757046		683.988	GxE	1.64381	-0.000308029	942.06	0.120309	0.275043	TRUE	Competition winning	cg24937136|cg17127702	0.520508	1012
489	6	1	227747468	227749377	1910	VMR	B	1:228582359:C:A|vit_b2_mg	0.112628	0.00464686	0.0112833	0.017942	998.498	G+E	3.74144	0.00731871	1018.68	0.0787554	0.0338722	FALSE	Competition winning	cg18947553|cg05053440|cg16780502|cg14789818|cg20699586|cg10111847	0.694636	944
490	3	1	228075423	228075749	327	VMR	G+E	1:228075647:G:T|birth_mother_gest_diabetes	0.717296	0.633822	0.00419389		553.085	GxE	0.911056	-0.000440071	1374.43	0.0792797	0.638016	TRUE	Competition winning	cg13092405|cg12210914|cg10962762	0.760875	954
491	6	1	228361641	228362509	869	VMR	GxE	1:228359775:T:C|asthma_ever	0.38967	0.354465	0.00639701	0.00298186	979.463	G+E	5.22857	0.00634435	1300.31	0.0258258	0.363844	TRUE	Competition winning	cg00419117|cg02017417|cg04625031|cg24846680|cg01200585|cg18277682	0.703493	975
492	2	1	228464137	228464232	96	VMR	G+E	1:228447513:T:G|temp_ave_ann	0.270249	0.216275	0.0150586		1046.92	GxE	1.03385	-0.00100796	1235.39	0.0389155	0.231333	TRUE	Competition winning	cg10220895|cg04850211	0.82199	932
493	3	1	228503801	228504281	481	VMR	G+E	1:228494382:T:C|high_blood_press	0.180441	0.0382202	0.00942986		545.079	GxE	1.33969	-0.000773826	580.582	0.132791	0.04765	TRUE	Competition winning	cg18857768|cg03419458|cg16772039	0.176444	901
494	2	1	228559083	228559090	8	VMR	B	1:227576220:C:A|snow_number_of_days_ann	0.320914	0.0113679	0.00617304		278.64	GxE	0.519516	-0.00143679	292.466	0.303373	0.0175409	FALSE	Competition winning	cg16397638|cg03224650	0.174302	877
495	2	1	228653055	228653095	41	VMR	B	1:228240520:G:T|hei_score_2010	0.141885	0.0135368	0.00689626		669.615	GxE	1.39507	-0.000742311	682.064	0.121452	0.0204331	FALSE	Competition winning	cg07101354|cg20411935	0.406973	835
496	2	1	228658397	228659093	697	VMR	B	1:228625318:C:T	0.149305	0.0143557			956.943				966.64	0.134949	0.0143557	FALSE	Default winning	cg26823666|cg11801727	0.762189	831
497	3	1	228742687	228743235	549	VMR	G	1:228720426:CAA:C	0.0782503	0.0466451			822.766				855.273	0.0316052	0.0466451	TRUE	Default winning	cg27629454|cg22700015|cg12437277	0.555365	819
498	2	1	228756711	228756714	4	VMR	G+E	1:228716344:CA:C|birth_mother_bleeding	0.280822	0.249964	0.00807226		1071.13	GxE	0.388208	-0.00165641	1281.44	0.0227858	0.258037	TRUE	Competition winning	cg10167378|cg16512390	0.916564	818
499	2	1	228785238	228785987	750	VMR	G	1:228737489:C:T	0.153301	0.0500809			748.738				786.906	0.10322	0.0500809	TRUE	Default winning	cg03784956|cg01525538	0.2742	815
500	2	1	228890938	228891036	99	VMR	B															cg23012917|cg25138412	0.705219	825
501	3	1	229114792	229115634	843	VMR	G	1:229122638:A:C	0.289202	0.226318			438.134				629.35	0.0628836	0.226318	TRUE	Default winning	cg18117403|cg06083423|cg23374329	0.293449	776
502	3	1	229283352	229284563	1212	VMR	G+E	1:229288836:T:G|pm2_5_mg_m3_ann_ave	0.549249	0.485791	0.00789442		503.237	GxE	0.78187	-0.000784828	1016.27	0.0555644	0.493685	TRUE	Competition winning	cg02773275|cg08946995|cg15720821	0.709405	827
503	2	1	229568930	229569046	117	VMR	G+E	1:229550597:A:G|maternal_age	0.289925	0.199386	0.00658881		830.317	GxE	0.894368	-0.00112226	1004.35	0.0839508	0.205975	TRUE	Competition winning	cg16940506|cg27229613	0.512872	983
504	2	1	230185315	230185922	608	VMR	B															cg10696167|cg05454422	0.295165	1180
505	4	1	230468464	230468773	310	VMR	GxE	1:230475394:T:TGTG|no2_ppb_ann_ave	0.322627	0.190536	0.00829367	0.00265968	795.262	G+E	3.00872	0.00487118	971.285	0.121138	0.201489	TRUE	Competition winning	cg03217880|cg11176853|cg20699340|cg11825002	0.750077	1204
506	2	1	230818260	230818918	659	VMR	G+E	1:230828538:A:G|diarrhea	0.589753	0.459253	0.00749967		1028.73	GxE	0.0716015	-0.00113023	1555.79	0.123	0.466753	TRUE	Competition winning	cg10442549|cg19699106	0.75926	1215
507	2	1	230849801	230850299	499	VMR	G	1:230855181:TCTCG:T	0.46429	0.357686			380.906				736.401	0.106604	0.357686	TRUE	Default winning	cg07502417|cg19125606	0.425734	1208
508	2	1	230882977	230883300	324	VMR	GxE	1:230883569:G:T|caesarean_failure_progress	0.432887	0.290436	0.00585677	0.00326359	213.573	G+E	0.590925	0.00210597	504.018	0.133331	0.299556	TRUE	Competition winning	cg24078695|cg03704061	0.416235	1213
509	5	1	231155818	231155983	166	VMR	G	1:231104078:T:TAAA	0.137144	0.0399951			782.16				811.832	0.0971485	0.0399951	TRUE	Default winning	cg01534125|cg20821842|cg15557309|cg17441181|cg08473764	0.606091	1286
510	3	1	231176991	231177198	208	VMR	G	1:231177002:TCA:T	0.560455	0.496967			679.827				1206.57	0.0634872	0.496967	TRUE	Default winning	cg22172038|cg17199320|cg09513835	0.754064	1298
511	3	1	231322716	231322901	186	VMR	G	1:231340433:C:T	0.166894	0.0234621			483.688				501.102	0.143432	0.0234621	TRUE	Default winning	cg05832524|cg13686999|cg02160496	0.158942	1270
512	2	1	231720113	231720981	869	VMR	G+E	1:231658803:A:G|chest_infection_pneumonia	0.542008	0.337958	0.00856634		353.466	GxE	1.57258	-0.000279966	743.275	0.195483	0.346525	TRUE	Competition winning	cg15143140|cg12717069	0.23111	1203
513	2	1	232598277	232598292	16	VMR	G+E	1:232620525:A:C|diet_pat_ba_score	0.593504	0.165707	0.00523568		661.604	GxE	0.994076	-0.000584564	902.973	0.422561	0.170942	TRUE	Competition winning	cg08863976|cg22600457	0.707776	1014
514	3	1	232941530	232941775	246	VMR	G	1:232918606:T:C	0.305875	0.266303			1411.64				1636.62	0.0395726	0.266303	TRUE	Default winning	cg05460318|cg06935979|cg00951395	0.756699	1184
515	3	1	233497903	233497916	14	VMR	GxE	1:233463785:G:C|birth_mother_bleeding	0.13039	0.0672992	0.00509029	0.0236663	671	G+E	11.4698	0.01692	738.236	0.0343346	0.0960558	TRUE	Competition winning	cg02452586|cg01272565|cg09347582	0.629927	1151
516	5	1	234367145	234367586	442	VMR	GxE	1:234234133:G:GGGTGATGATGGA|methionine_g	0.118066	0.0064	0.0172066	0.0154619	1232.05	G+E	3.37199	0.006804	1256.35	0.0789972	0.0390685	TRUE	Competition winning	cg23093692|cg04143909|cg09119043|cg23445321|cg24723561	0.923569	1075
517	2	1	234795783	234795910	128	VMR	G+E	1:234808272:G:A|hei_whole_grains	0.422871	0.262895	0.00316309		373.523	GxE	0.96376	-0.000854937	634.53	0.156813	0.266058	TRUE	Competition winning	cg20540862|cg20711299	0.553112	922
518	3	1	235092818	235092860	43	VMR	GxE	1:235084169:C:T|methionine_g	0.518591	0.35294	0.00661612	0.0019157	510.564	G+E	1.15533	0.00217803	896.08	0.157119	0.361472	TRUE	Competition winning	cg20331567|cg07445742|cg25734651	0.886192	775
519	2	1	235099804	235099807	4	VMR	G+E	1:235104228:A:G|birth_caesarean_emergency	0.441126	0.257361	0.00855546		435.611	GxE	1.83503	-0.000131883	703.666	0.175209	0.265917	TRUE	Competition winning	cg26374282|cg17373657	0.675502	769
520	2	1	235105872	235105948	77	VMR	GxE	1:235104228:A:G|PSscore	0.289291	0.254216	0.00778313	0.00346198	655.718	G+E	0.43679	0.00248193	871.563	0.0238295	0.265462	TRUE	Competition winning	cg24716879|cg09067944	0.648247	763
521	2	1	235256910	235256920	11	VMR	B	1:235248905:G:A	0.228962	0.0180602			783.724				797.908	0.210901	0.0180602	FALSE	Default winning	cg24579589|cg01893321	0.617508	720
522	4	1	235805286	235806070	785	VMR	G+E	1:235810838:G:A|vit_b12_mcg	0.330135	0.274197	0.00388838		773.159	GxE	0.775302	-0.00117262	1011.87	0.05205	0.278085	TRUE	Competition winning	cg13999701|cg20288565|cg22076160|cg22531801	0.686134	689
523	2	1	235811811	235811860	50	VMR	G+E	1:235806579:C:T|allergy_nf_rabbit_recent	0.533821	0.476823	0.00357871		676.84	GxE	0.780359	-0.000812697	1167.93	0.0534189	0.480402	TRUE	Competition winning	cg14011070|cg26574680	0.818162	695
524	2	1	236108182	236108601	420	VMR	G+E	1:236111841:C:T|hei_regined_grains	0.409819	0.098994	0.00796919		356.609	GxE	1.99985	-1.23e-07	469.037	0.302856	0.106963	TRUE	Competition winning	cg26932382|cg16813942	0.57936	741
525	2	1	236135477	236135584	108	VMR	G+E	1:236135681:T:C|zn_supplement	0.592945	0.436985	0.00620331		312.774	GxE	1.65098	-0.0002032	823.64	0.149757	0.443188	TRUE	Competition winning	cg10241261|cg09136878	0.91287	737
526	2	1	236635177	236636174	998	VMR	G+E	1:236517755:G:T|allergy_nf_rabbit_recent	0.30754	0.101524	0.00730629		566.998	GxE	1.38288	-0.00061108	665.033	0.198709	0.108831	TRUE	Competition winning	cg18281910|cg08977382	0.242866	854
527	2	1	236699144	236699485	342	VMR	GxE	1:236749649:T:C|depression	0.270072	0.104425	0.0130603	0.00467651	448.156	G+E	1.85895	0.00404083	550.324	0.14791	0.122162	TRUE	Competition winning	cg08815336|cg05323624	0.519106	867
528	2	1	236958030	236958163	134	VMR	G	1:237041557:G:C	0.0811057	0.0474396			237.672				270.858	0.0336661	0.0474396	TRUE	Default winning	cg15518992|cg25552893	0.164815	919
529	2	1	237168670	237168688	19	VMR	G	1:237168688:C:T	0.607473	0.440701			794.514				1318.65	0.166772	0.440701	TRUE	Default winning	cg20601412|cg00382740	0.467399	967
530	2	1	237947345	237947435	91	VMR	B	1:238512343:T:C|so2_ppb_3yave	0.37499	0.0139065	0.0158171		281.326	GxE	1.22003	-0.000697016	309.802	0.345267	0.0297235	FALSE	Competition winning	cg17436298|cg00058296	0.188986	1049
531	2	1	240064305	240064321	17	VMR	B															cg19613533|cg18683958	0.250189	957
532	3	1	240160972	240161249	278	VMR	B	dad_ed18wk	0.0447285		0.0110711		674.213				680.267	0.0336573	0.0110711	FALSE	Default winning	cg12864185|cg04565261|cg13239420	0.174836	930
533	3	1	242220538	242220925	388	VMR	GxE	1:242226343:G:A|diet_pat_pb_score	0.159826	0.0628199	0.00270781	0.0100624	761.732	G+E	0.00623859	0.00241489	815.951	0.0842356	0.07559	TRUE	Competition winning	cg18890544|cg06269928|cg08109624	0.774039	1012
534	2	1	243264842	243265016	175	VMR	G+E	1:243271453:T:C|das_10_score	0.350354	0.278034	0.0131289		1132.15	GxE	1.1752	-0.00076611	1387	0.0591917	0.291163	TRUE	Competition winning	cg24502334|cg02356786	0.8749	747
535	2	1	243596439	243597200	762	VMR	G+E	1:243596752:A:G|o3_ppb_ann_ave_highest_8h	0.633428	0.57261	0.00277881		169.006	GxE	1.50856	-0.000257631	824.7	0.0580393	0.575388	TRUE	Competition winning	cg07771380|cg06649471	0.704128	760
536	2	1	244486313	244486942	630	VMR	G+E	1:244489069:T:C|birth_mother_preclapsia	0.459388	0.202016	0.00427068		405.096	GxE	1.28935	-0.000549346	627.032	0.253102	0.206286	TRUE	Competition winning	cg17469895|cg08844879	0.411471	711
537	2	1	244541634	244541681	48	VMR	B															cg24774419|cg20490096	0.18754	725
538	3	1	244952269	244952394	126	VMR	B	1:244953021:A:C	0.158881	0.0194052			457.76				471.703	0.139476	0.0194052	FALSE	Default winning	cg04345751|cg24462001|cg03596681	0.289487	865
539	2	1	245397978	245397981	4	VMR	G+E	1:245411840:A:G|zn_supplement	0.480913	0.427715	0.00604627		640.424	GxE	1.90612	-6.97e-05	1060.99	0.0471519	0.433761	TRUE	Competition winning	cg02873442|cg12720965	0.898482	985
540	2	1	245411583	245411712	130	VMR	G+E	1:245411840:A:G|pm2_5_mg_m3_ann_ave	0.239922	0.183107	0.0090473		695.773	GxE	0.927405	-0.00116542	849.319	0.0477669	0.192155	TRUE	Competition winning	cg10521023|cg16682257	0.615981	995
541	3	1	245710332	245710401	70	VMR	G	1:246019754:T:C	0.0490332	0.0250626			985.509				1001.69	0.0239706	0.0250626	TRUE	Default winning	cg11912591|cg26072254|cg08886301	0.890176	1015
542	2	1	246273949	246274065	117	VMR	G	1:246280747:G:T	0.746492	0.502479			485.381				1247.13	0.244013	0.502479	TRUE	Default winning	cg13268971|cg06561607	0.708348	1223
543	2	1	246382959	246383319	361	VMR	GxE	1:246390874:A:G|allergy_food_recent	0.697903	0.487306	0.00466905	0.00303174	542.375	G+E	1.14983	0.00136438	1214.57	0.202897	0.495006	TRUE	Competition winning	cg12024053|cg02077920	0.714533	1255
544	2	1	246743272	246743403	132	VMR	B	1:246276058:C:T	0.427027	0.00980886			469.083				478.948	0.417218	0.00980886	FALSE	Default winning	cg11106946|cg11507517	0.527958	1343
545	2	1	246859889	246860007	119	VMR	GxE	1:246860213:A:C|severe_morning_sickness	0.53717	0.514177	0.00151821	0.00533985	938.184	G+E	2.54856	0.00302156	1459.32	0.0161358	0.521035	TRUE	Competition winning	cg07044276|cg07018435	0.775243	1314
546	3	1	246952215	246952889	675	VMR	G+E	1:246951890:T:G|allergy_food_recent	0.122628	0.0566423	0.0149359		1064.13	GxE	0.143103	-0.00232765	1114.95	0.0510494	0.0715782	TRUE	Competition winning	cg15176829|cg08535928|cg18950481	0.313638	1307
547	2	1	247537159	247537224	66	VMR	GxE	1:247538686:C:T|ses_composite	0.186925	0.115263	0.016733	0.00405284	981.98	G+E	2.67762	0.00545924	1084.13	0.0508763	0.136049	TRUE	Competition winning	cg21397540|cg23226914	0.892022	1134
548	2	1	247569605	247569791	187	VMR	G+E	1:247561153:A:G|diabetes	0.5013	0.475778	0.00539806		1145.58	GxE	0.234103	-0.00125828	1613.7	0.0201244	0.481176	TRUE	Competition winning	cg02567750|cg02274974	0.456254	1111
549	3	1	247611448	247611842	395	VMR	G+E	1:247611313:CT:C|dad_ed18wk	0.488564	0.413441	0.00391234		924.066	GxE	0.264169	-0.00126848	1337.13	0.0712104	0.417354	TRUE	Competition winning	cg05396897|cg09226051|cg18126557	0.711076	1093
550	5	1	247694041	247694531	491	VMR	GxE	1:247677940:A:C|diet_pat_ba_score	0.408898	0.329158	0.00227217	0.0146807	872.817	G+E	4.14102	0.00521597	1189	0.0627876	0.34611	TRUE	Competition winning	cg17545182|cg12754571|cg12758973|cg02104434|cg04899629	0.866412	1068
551	2	1	247712512	247712591	80	VMR	G+E	1:247712303:T:C|methionine_g	0.634645	0.571458	0.0136104		1298.52	GxE	0.815497	-0.000618595	1962.79	0.0495765	0.585068	TRUE	Competition winning	cg27573991|cg05767404	0.947053	1052
552	8	1	247802703	247803688	986	VMR	GxE	1:247802783:T:C|allergy_nf_cat_recent	0.271392	0.149245	0.00560372	0.002716	985.512	G+E	0.345269	0.00244871	1116.36	0.113828	0.157565	TRUE	Competition winning	cg27543040|cg02518135|cg25220063|cg25017620|cg15829088|cg07200344|cg00318631|cg09674469	0.819635	1000
553	8	1	248100228	248101009	782	VMR	G+E	1:248129240:G:A|NDVI_max_ann_mean_1000	0.316855	0.265617	0.0156236		2276.54	GxE	1.88922	-0.000108256	2513.54	0.0356142	0.28124	TRUE	Competition winning	cg09506600|cg08861456|cg20434529|cg03748376|cg00785941|cg20507276|cg08944170|cg20433858	0.903176	858
554	2	1	248223923	248223974	52	VMR	G+E	1:248129240:G:A|birth_caesarean_emergency	0.258363	0.138182	0.00582183		721.072	GxE	0.428977	-0.00166498	841.111	0.114358	0.144004	TRUE	Competition winning	cg25983401|cg21207403	0.719649	793
555	2	1	248260566	248261177	612	VMR	G+E	1:248129240:G:A|average_csr	0.347853	0.101859	0.0101101		357.546	GxE	1.9544	-4.25e-05	464.302	0.235884	0.111969	TRUE	Competition winning	cg16110974|cg15787623	0.357656	765
556	2	1	248307122	248307171	50	VMR	G+E	1:248129240:G:A|gravida	0.243886	0.0641961	0.0148241		757.949	GxE	0.45744	-0.00166676	823.43	0.164866	0.0790202	TRUE	Competition winning	cg20065449|cg23907520	0.750035	730
557	2	1	248756151	248757080	930	VMR	GxE	1:248826123:G:GAAGATAAC|zinc_mg_food	0.328781	0.0138125	0.00331092	0.0250723	681.244	G+E	20.6419	0.022098	717.86	0.286586	0.0421956	TRUE	Competition winning	cg26570714|cg11494358	0.350679	375
558	8	1	248789976	248791427	1452	VMR	GxE	1:248826123:G:GAAGATAAC|synthetic_folate_mcg	0.450734	0.0808193	0.003266	0.0275635	464.534	G+E	34.2249	0.0292156	587.879	0.339086	0.111649	TRUE	Competition winning	cg18315861|cg09489894|cg04836492|cg17514168|cg23307136|cg00821186|cg15224620|cg14605795	0.563279	359
559	3	1	248794621	248794637	17	VMR	B															cg00601147|cg20668017|cg02930910	0.39461	357
560	3	1	248854887	248855188	302	VMR	G	1:248826123:G:GAAGATAAC	0.190758	0.0693046			482.537				537.975	0.121454	0.0693046	TRUE	Default winning	cg02637469|cg19357275|cg17759806	0.258752	325
561	3	10	459697	459968	272	VMR	GxE	10:553407:G:T|allergy_f_milk_recent	0.13458	0.0611859	0.011854	0.00395147	1255.41	G+E	1.32504	0.00412648	1308.98	0.0575889	0.0769913	TRUE	Competition winning	cg16135276|cg15306863|cg14955916	0.865563	658
562	3	10	530635	530951	317	VMR	G	10:542322:A:AAAC	0.207486	0.073295			868.532				928.362	0.134191	0.073295	TRUE	Default winning	cg23978242|cg27421267|cg00219169	0.696168	725
563	2	10	589143	590014	872	VMR	G+E	10:592064:TA:T|allergy_f_peanut_recent	0.320612	0.148221	0.00647491		235.522	GxE	1.45822	-0.000526371	374.916	0.165915	0.154696	TRUE	Competition winning	cg13874012|cg13303328	0.18522	757
564	3	10	601759	601816	58	VMR	G+E	10:592064:TA:T|allergy_f_shellfish_recent	0.378948	0.28852	0.00433488		1230.63	GxE	0.258584	-0.0015453	1496.66	0.0860937	0.292855	TRUE	Competition winning	cg02061711|cg13185377|cg06279296	0.72676	766
565	2	10	603950	604032	83	VMR	GxE	10:605525:A:G|average_csr	0.553664	0.473159	0.00238018	0.00584106	363.283	G+E	4.36299	0.00408154	868.709	0.0722841	0.48138	TRUE	Competition winning	cg23027329|cg09522479	0.768698	769
566	5	10	695844	695900	57	VMR	B	10:295980:T:C|maternal_age	0.11192	0.0228826	0.00897003	0.00532099	495.102	G+E	2.92288	0.00627661	517.765	0.0747462	0.0371736	FALSE	Competition winning	cg05585149|cg11722581|cg01263942|cg17198320|cg07469445	0.556602	879
567	4	10	711556	712165	610	VMR	G	10:730417:G:A	0.164686	0.0230832			484.812				501.866	0.141603	0.0230832	TRUE	Default winning	cg10494981|cg23681599|cg26311782|cg24962011	0.168244	889
568	6	10	729204	729956	753	VMR	G+E	10:623763:G:GTT|temp_ave_ann	0.254633	0.0420125	0.0191969		626.369	GxE	0.75268	-0.00132887	677.536	0.193424	0.0612094	TRUE	Competition winning	cg26873457|cg16936421|cg12808565|cg12014181|cg10064922|cg18503829	0.224354	900
569	2	10	1019161	1019787	627	VMR	G+E	10:1032812:G:T|hei_whole_fruit	0.453561	0.193316	0.0064441		160.244	GxE	1.49789	-0.000392381	374.031	0.253801	0.19976	TRUE	Competition winning	cg19847866|cg14578311	0.267505	1100
570	2	10	1068490	1068667	178	VMR	G	10:1102796:C:G	0.338102	0.232572			330.614				539.097	0.105531	0.232572	TRUE	Default winning	cg07316943|cg04006718	0.446971	1137
571	2	10	1156176	1156482	307	VMR	G+E	10:1312786:C:CTG|diet_pat_ws_score	0.349899	0.0642824	0.0078657		436.371	GxE	1.68487	-0.000293014	505.936	0.277751	0.0721482	TRUE	Competition winning	cg02229288|cg03444838	0.557671	1223
572	2	10	1195844	1195916	73	VMR	GxE	10:1312786:C:CTG|dad_ed18wk	0.393807	0.270985	0.00169741	0.00708852	608.09	G+E	0.399239	0.00208427	867.345	0.114036	0.279771	TRUE	Competition winning	cg10370540|cg17603537	0.704539	1250
573	7	10	1205563	1205942	380	VMR	G+E	10:1196692:C:T|preterm_deliveries_mom	0.126496	0.0524846	0.0121089		1149.9	GxE	0.791962	-0.00150832	1195.77	0.0619028	0.0645935	TRUE	Competition winning	cg26293457|cg00419711|cg19282259|cg06254525|cg15057747|cg12601963|cg04358027	0.595914	1260
574	2	10	1215399	1215440	42	VMR	G+E	10:1312786:C:CTG|severe_morning_sickness	0.224182	0.120206	0.00653982		427.259	GxE	0.768078	-0.0013661	529.033	0.0974367	0.126746	TRUE	Competition winning	cg09983285|cg09261793	0.40549	1274
575	7	10	1226645	1228949	2305	VMR	G+E	10:1312786:C:CTG|so2_ppb_3yave	0.374085	0.0435079	0.00909503		124.305	GxE	0.547295	-0.00129947	176.711	0.321482	0.0526029	TRUE	Competition winning	cg23624713|cg03062757|cg10241608|cg12589188|cg03107917|cg09105442|cg02027800	0.272017	1288
576	3	10	1234124	1234378	255	VMR	GxE	10:1312786:C:CTG|hei_tot_prot	0.353101	0.203456	0.00255224	0.00633256	582.078	G+E	0.840328	0.00263397	774.495	0.14076	0.212341	TRUE	Competition winning	cg11388699|cg02069524|cg02204442	0.568927	1291
577	3	10	1256369	1256651	283	VMR	G+E	10:1318281:A:T|diet_pat_ws_score	0.111215	0.0429827	0.0103326		623.469	GxE	1.35499	-0.000819754	660.19	0.0579002	0.0533153	TRUE	Competition winning	cg15186969|cg04278975|cg14040899	0.3671	1304
578	3	10	1257678	1258874	1197	VMR	G+E	10:1312786:C:CTG|hei_tot_prot	0.276573	0.145372	0.00785304		419.662	GxE	1.27187	-0.000753184	549.947	0.123349	0.153225	TRUE	Competition winning	cg11595232|cg03743191|cg01500639	0.369692	1304
579	3	10	1282755	1283602	848	VMR	G	10:1312786:C:CTG	0.370744	0.277552			699.949				953.358	0.0931926	0.277552	TRUE	Default winning	cg18059170|cg15419446|cg12429939	0.45155	1341
580	3	10	1405193	1406218	1026	VMR	GxE	10:1352211:G:C|allergy_food_recent	0.15511	0.113117	0.0116335	0.00271644	560.738	G+E	1.21287	0.00389238	652.96	0.027643	0.127467	TRUE	Competition winning	cg12799314|cg22172057|cg17558772	0.833738	1439
581	6	10	1415977	1416920	944	VMR	G	10:1430022:C:A	0.437823	0.273123			375.23				650.016	0.164699	0.273123	TRUE	Default winning	cg02972640|cg20704381|cg20525449|cg04271617|cg06889571|cg02408697	0.207422	1447
582	5	10	1505472	1506175	704	VMR	G+E	10:1505474:C:T|diarrhea	0.288004	0.221099	0.00270988		701.547	G	0.0978214	0.00214003	888.608	0.0641958	0.223808	TRUE	Competition winning	cg24432675|cg13771471|cg26040809|cg13911959|cg16990474	0.82276	1489
583	4	10	1517083	1517340	258	VMR	G	10:1517191:G:C	0.417214	0.39109			821.34				1178.25	0.0261243	0.39109	TRUE	Default winning	cg18944640|cg05630272|cg23099319|cg15081722	0.617297	1492
584	2	10	1551251	1551326	76	VMR	G	10:1505491:A:G	0.104643	0.0421783			678.729				708.905	0.0624645	0.0421783	TRUE	Default winning	cg02088470|cg17981439	0.492065	1519
585	2	10	1690988	1691185	198	VMR	B	10:1688405:C:T|term_deliveries_mom	0.355864	0.0246732	0.00715517	0.00227792	397.803	G+E	0.0167637	0.00186115	427.868	0.321758	0.0341063	FALSE	Competition winning	cg23375593|cg04050844	0.176021	1558
586	2	10	1710239	1710254	16	VMR	B	10:2211257:C:T|allergy_nf_mold_recent	0.118084	0.0190452	0.00973817		466.693	GxE	1.68961	-0.000391533	485.142	0.0893008	0.0287834	FALSE	Competition winning	cg14980449|cg09291449	0.181496	1563
587	3	10	1851418	1851598	181	VMR	G+E	10:1831994:C:T|hei_dairy	0.321738	0.17866	0.00463801		1219.33	GxE	1.93145	-6.65e-05	1382.54	0.13844	0.183298	TRUE	Competition winning	cg23694630|cg00792235|cg03402698	0.750224	1542
588	3	10	2357283	2357587	305	VMR	G+E	10:2359713:CACTCAGTAGGAGCAAGCTCGGAGTGGGCGGGTTCGAGTTA:C|depression	0.26266	0.115695	0.0110878		1648.92	GxE	1.1323	-0.000914723	1755.83	0.135878	0.126783	TRUE	Competition winning	cg03163525|cg17246535|cg18730194	0.371333	1607
589	4	10	2543474	2544120	647	VMR	G+E	10:2551147:G:C|hei_seaf_plant_prot	0.364732	0.231575	0.00774741		1257.04	GxE	1.82149	-0.000162217	1476.52	0.12541	0.239322	TRUE	Competition winning	cg18171855|cg15501526|cg11023182|cg17750572	0.776026	1574
590	4	10	2815189	2815547	359	VMR	B															cg11476737|cg09892104|cg11917579|cg07735920	0.393252	1570
591	3	10	2978126	2978438	313	VMR	G+E	10:2978321:A:G|birth_mother_nausea	0.247258	0.175833	0.0109297		872.142	GxE	1.68242	-0.000341922	1023.06	0.0604946	0.186763	TRUE	Competition winning	cg11540016|cg19766591|cg03961510	0.616302	1549
592	3	10	3052284	3052674	391	VMR	G+E	10:2978626:G:A|diarrhea	0.30168	0.161107	0.00769071		615.409	GxE	1.99781	-2.19e-06	762.74	0.132882	0.168798	TRUE	Competition winning	cg01927145|cg10216001|cg19160907	0.487187	1531
593	2	10	3057983	3058023	41	VMR	B	10:2972144:G:A|gravida	0.299035	0.0214747	0.00774425		353.44	GxE	1.37844	-0.000623034	377.987	0.269816	0.0292189	FALSE	Competition winning	cg23814734|cg10668569	0.183635	1524
594	2	10	3183772	3183815	44	VMR	GxE	10:3175780:A:G|diet_pat_ba_score	0.553581	0.229922	0.00160396	0.0036184	685.293	G+E	0.0313477	0.00129921	975.062	0.318437	0.235145	TRUE	Competition winning	cg08713344|cg24298897	0.594866	1467
595	4	10	3282231	3282783	553	VMR	G	10:3282725:A:T	0.250405	0.199924			552.254				715.513	0.0504807	0.199924	TRUE	Default winning	cg14700524|cg06576532|cg04074404|cg06150151	0.827897	1388
596	2	10	3598486	3598980	495	VMR	G	10:3603883:A:T	0.366238	0.128142			584.108				710.826	0.238097	0.128142	TRUE	Default winning	cg04398416|cg11853249	0.388124	1191
597	2	10	3824016	3824373	358	VMR	B	10:3806184:C:T|natural_folate_mcg	0.408258	0.0225611	0.0109643		442.882	GxE	1.87207	-0.000108287	477.403	0.374733	0.0335254	FALSE	Competition winning	cg26808618|cg01425836	0.325455	1222
598	4	10	4230413	4230752	340	VMR	GxE	10:4225363:C:T|gravida	0.34778	0.114439	0.00953479	0.00126112	664.088	G+E	0.158319	0.00201699	780.863	0.222546	0.125235	TRUE	Competition winning	cg08531260|cg06095631|cg01257654|cg07910065	0.689716	1272
599	2	10	4775725	4775799	75	VMR	GxE	10:4770022:A:T|dad_ed18wk	0.710986	0.614149	0.00145249	0.00271553	720.936	G+E	1.31922	0.00137566	1514.61	0.0926684	0.618317	TRUE	Competition winning	cg21641816|cg15964514	0.861347	1384
600	9	10	4867930	4868892	963	VMR	G	10:4928483:T:C	0.149749	0.133264			808.593				908.369	0.0164843	0.133264	TRUE	Default winning	cg25162403|cg19850463|cg19165274|cg20282550|cg19392551|cg13218425|cg00700969|cg12255897|cg13717425	0.321997	1387
601	2	10	5136782	5137178	397	VMR	G+E	10:5136499:A:G|no2_ppb_ann_ave	0.260935	0.138573	0.0091107		1041.63	GxE	1.05886	-0.000994414	1164.97	0.113251	0.147684	TRUE	Competition winning	cg12530994|cg19118077	0.874966	1445
602	2	10	5312527	5313276	750	VMR	G	10:5125996:T:C	0.41175	0.0490503			271.225				325.207	0.3627	0.0490503	TRUE	Default winning	cg08773212|cg07279282	0.199624	1584
603	3	10	5406543	5407119	577	VMR	GxE	10:5125996:T:C|birth_mother_preclapsia	0.161782	0.0429081	0.0100367	0.00281767	670.725	G+E	0.95006	0.00354509	709.745	0.10602	0.0557625	TRUE	Competition winning	cg01387797|cg15671083|cg12428514	0.282569	1572
604	3	10	5670560	5671107	548	VMR	G	10:5688287:A:G	0.411634	0.342805			1170.93				1489.83	0.0688292	0.342805	TRUE	Default winning	cg14984970|cg04282141|cg26603656	0.409073	1579
605	4	10	5688214	5688620	407	VMR	G+E	10:5688287:A:G|hei_regined_grains	0.243237	0.141042	0.0138657		807.679	GxE	1.4539	-0.000590998	933.853	0.0883294	0.154908	TRUE	Competition winning	cg07190173|cg22851864|cg12404181|cg09361469	0.62316	1586
606	2	10	6020369	6020387	19	VMR	G+E	10:5997820:C:T|rle_score	0.159091	0.0634679	0.0138827		792.543	GxE	0.637434	-0.00163759	850.053	0.0817406	0.0773506	TRUE	Competition winning	cg09290866|cg24348573	0.73288	1638
607	2	10	6441379	6441693	315	VMR	GxE	10:6439734:A:C|hei_empty_cal	0.580976	0.327621	0.00201904	0.0127864	434.934	G+E	15.1023	0.0103787	846.445	0.238549	0.342427	TRUE	Competition winning	cg01856692|cg20868485	0.756498	1485
608	2	10	6533971	6534421	451	VMR	B															cg06135309|cg25351437	0.534224	1516
609	2	10	6620572	6621174	603	VMR	G+E	10:6685076:G:A|hei_tot_prot	0.381375	0.230484	0.0067886		821.232	GxE	0.685487	-0.00116227	1044.16	0.144103	0.237272	TRUE	Competition winning	cg01389728|cg27498980	0.863705	1460
610	2	10	6919371	6920009	639	VMR	GxE	10:6919343:A:AACCGGATCTTTCC|NDVI_mean_ann_mean_100	0.421773	0.0810011	0.00660409	0.00102876	248.816	G+E	0.325665	0.00192704	342.504	0.333139	0.088634	TRUE	Competition winning	cg04536588|cg24481498	0.22558	1441
611	2	10	7294271	7294334	64	VMR	G	10:7305122:G:A	0.644207	0.216865			148.621				479.303	0.427342	0.216865	TRUE	Default winning	cg13562929|cg22142865	0.334635	1226
612	2	10	7763753	7764708	956	VMR	B	10:7672789:G:A	0.395365	0.0107365			357.315				367.618	0.384628	0.0107365	FALSE	Default winning	cg23545299|cg21923050	0.182511	1321
613	3	10	7859623	7859768	146	VMR	G+E	10:7893900:G:A|rain_number_of_days_ann	0.323866	0.178563	0.0114271		897.905	GxE	1.51387	-0.000470067	1067	0.133876	0.18999	TRUE	Competition winning	cg03672997|cg11104088|cg09994553	0.347836	1275
614	2	10	10337051	10337312	262	VMR	G	10:9842235:C:A	0.117675	0.0262549			704.972				723.468	0.0914197	0.0262549	TRUE	Default winning	cg03061778|cg05697873	0.558389	986
615	4	10	11053166	11054243	1078	VMR	GxE	10:11011810:T:C|allergy_nf_mold_recent	0.273855	0.138337	0.00425764	0.00637097	1003.03	G+E	0.676451	0.00278572	1127.46	0.124889	0.148966	TRUE	Competition winning	cg08443761|cg25358949|cg09485974|cg05455249	0.614677	1014
616	2	10	11056954	11056987	34	VMR	G+E	10:10990942:C:T|so2_ppb_3yave	0.274914	0.0423502	0.0149862		472.511	GxE	1.56146	-0.000454761	521.708	0.217578	0.0573363	TRUE	Competition winning	cg13748799|cg20806182	0.516466	1015
617	2	10	11069298	11069315	18	VMR	GxE	10:11157456:A:G|diet_pat_pb_score	0.381779	0.227683	0.0102464	0.0014791	1196.81	G+E	1.12497	0.00277002	1419.61	0.14237	0.239409	TRUE	Competition winning	cg24885650|cg20523839	0.906254	1014
618	2	10	11140204	11140327	124	VMR	B	10:11135215:AGTTTGGT:A	0.670041	0.00803144			350.928				365.739	0.662009	0.00803144	FALSE	Default winning	cg04896126|cg13295778	0.210768	1006
619	2	10	11312015	11312154	140	VMR	B	10:11311611:A:G|allergy_nf_mold_recent	0.3398	0.0152784	0.00727701	0.00178736	468.525	G+E	0.021179	0.00191175	487.835	0.315458	0.0243428	FALSE	Competition winning	cg10398418|cg08623856	0.277495	981
620	5	10	11574278	11574616	339	VMR	GxE	10:11551919:G:T|chest_infection_pneumonia	0.601841	0.432607	0.00170712	0.00383235	816.787	G+E	0.754346	0.00157201	1329.54	0.163695	0.438146	TRUE	Competition winning	cg07964275|cg10853431|cg06528737|cg07508934|cg18766900	0.365636	1126
621	2	10	11682351	11682423	73	VMR	G	10:11680238:T:C	0.773332	0.436475			182.68				931.059	0.336856	0.436475	TRUE	Default winning	cg07245057|cg15342474	0.917884	1144
622	5	10	11783794	11785161	1368	VMR	G+E	10:11797758:G:A|high_blood_press	0.354378	0.27681	0.0108386		536.135	GxE	1.947	-4.89e-05	789.703	0.0667298	0.287648	TRUE	Competition winning	cg14264119|cg17782954|cg23960723|cg11103390|cg05991820	0.308913	1165
623	2	10	11856182	11856193	12	VMR	G	10:11846021:C:T	0.43441	0.215887			536.375				760.373	0.218523	0.215887	TRUE	Default winning	cg15413777|cg03761958	0.793879	1177
624	2	10	11872888	11873564	677	VMR	G	10:11892162:T:C	0.275075	0.0677726			287.051				347.523	0.207302	0.0677726	TRUE	Default winning	cg24405543|cg16474176	0.150785	1179
625	4	10	11911449	11913229	1781	VMR	G+E	10:11894587:T:C|alcohol_g	0.281585	0.156498	0.00852746		589.432	GxE	1.25561	-0.000764655	729.968	0.11656	0.165025	TRUE	Competition winning	cg01291665|cg08584759|cg06953130|cg11259267	0.498897	1199
626	2	10	12677223	12677358	136	VMR	G+E	10:12695387:A:G|birth_caesarean_emergency	0.51477	0.321279	0.0100844		296.882	GxE	1.7397	-0.000180658	656.725	0.183406	0.331364	TRUE	Competition winning	cg10439808|cg23797679	0.654897	1292
627	3	10	13388442	13388567	126	VMR	G+E	10:13375493:T:C|cold_sores	0.303388	0.24539	0.00903977		786.496	GxE	1.8568	-0.000142693	1000.12	0.0489587	0.25443	TRUE	Competition winning	cg00142036|cg25835351|cg11679871	0.600913	1533
628	2	10	13424911	13425201	291	VMR	B	10:12516866:AT:ATT	0.197985	0.0173059			853.481				866.404	0.180679	0.0173059	FALSE	Default winning	cg00770317|cg03902201	0.585254	1518
629	3	10	13481846	13481944	99	VMR	G	10:13482731:G:A	0.328167	0.24163			1644.91				1857.66	0.0865367	0.24163	TRUE	Default winning	cg12390516|cg19411738|cg24686497	0.883664	1532
630	7	10	14050572	14052028	1457	VMR	G	10:14053735:C:G	0.451772	0.353489			1108.79				1454.62	0.0982823	0.353489	TRUE	Default winning	cg06981391|cg03896078|cg08631528|cg08734931|cg03179435|cg19998150|cg21371809	0.765719	1466
631	2	10	14687288	14687422	135	VMR	G+E	10:14691614:A:G|so2_ppb_3yave	0.620038	0.348168	0.00485897		322.307	GxE	1.98266	-9.43e-06	777.591	0.267012	0.353027	TRUE	Competition winning	cg18556939|cg12111679	0.795461	1430
632	3	10	15038045	15038349	305	VMR	G+E	10:15062415:T:A|methionine_g	0.308152	0.226336	0.00596331		1296.82	GxE	1.93437	-6.5e-05	1495.19	0.0758526	0.232299	TRUE	Competition winning	cg00964333|cg16345366|cg23997132	0.862673	1164
633	2	10	15107101	15107434	334	VMR	B	10:15138615:C:T	0.509279	0.00864429			373.214				383.421	0.500635	0.00864429	FALSE	Default winning	cg19846326|cg01205827	0.229257	1130
634	5	10	16561297	16561605	309	VMR	GxE	10:16562600:G:A|cold_sores	0.228934	0.134134	0.00279096	0.00440388	785.49	G+E	1.48881	0.00385812	897.131	0.0876052	0.141329	TRUE	Competition winning	cg02226914|cg00919702|cg20047561|cg17885841|cg27393726	0.555546	903
635	4	10	16564102	16565058	957	VMR	GxE	10:16471628:G:T|choline_mg	0.280142	0.165587	0.00248721	0.00743383	523.395	G+E	2.79842	0.0049586	669.901	0.104634	0.175508	TRUE	Competition winning	cg01866359|cg20066227|cg23722751|cg08926571	0.345838	907
636	2	10	17604829	17604836	8	VMR	GxE	10:17604700:C:A|snow_number_of_days_ann	0.50942	0.303793	0.0134558	0.00222267	966.967	G+E	0.253257	0.00158396	1311.52	0.189949	0.319471	TRUE	Competition winning	cg15115171|cg07863545	0.798826	1101
637	6	10	18549536	18550623	1088	VMR	G+E	10:18558836:G:A|allergy_f_peanut_recent	0.164867	0.043376	0.00882552		688.55	GxE	1.98967	-1.23e-05	726.931	0.112666	0.0522015	TRUE	Competition winning	cg26803268|cg14094927|cg22269608|cg15720089|cg04861309|cg21505451	0.285324	1181
638	3	10	18629497	18629677	181	VMR	G	10:18457609:C:T	0.144954	0.0306963			758.034				780.688	0.114257	0.0306963	TRUE	Default winning	cg19998294|cg05719612|cg15169374	0.58586	1134
639	2	10	18947383	18947464	82	VMR	GxE	10:18913462:G:A|NDVI_mean_ann_mean_100	0.396916	0.289157	0.0112638	0.0024469	799.11	G+E	4.40614	0.0055525	1077.55	0.094048	0.302868	TRUE	Competition winning	cg23925996|cg25381908	0.829805	1240
640	3	10	18999145	18999425	281	VMR	G	10:18995363:G:A	0.169768	0.128279			681.264				779.694	0.0414886	0.128279	TRUE	Default winning	cg17517709|cg05219051|cg04387820	0.447676	1257
641	2	10	21799314	21799395	82	VMR	G+E	10:21769216:T:C|temp_ave_ann	0.145322	0.0562437	0.0154048		1066.41	GxE	0.0259378	-0.00241031	1118.68	0.0736735	0.0716484	TRUE	Competition winning	cg04707519|cg03610228	0.838918	614
642	4	10	23492470	23492866	397	VMR	B															cg02026141|cg06454152|cg00442109|cg15624813	0.670293	608
643	2	10	24544079	24544235	157	VMR	G+E	10:24144107:T:C|allergy_nf_dust_recent	0.342211	0.116946	0.00484644		707.791	GxE	1.7757	-0.000211045	822.531	0.220419	0.121792	TRUE	Competition winning	cg21143127|cg04643554	0.298537	775
644	3	10	24755249	24755359	111	VMR	G+E	10:24144107:T:C|PSscore	0.51637	0.216304	0.00380236		756.177	GxE	1.87083	-8.94e-05	1014.36	0.296264	0.220106	TRUE	Competition winning	cg26843984|cg17521868|cg15626913	0.799282	865
645	2	10	26931731	26931926	196	VMR	G	10:26966456:A:G	0.129393	0.0431163			304.159				335.947	0.0862765	0.0431163	TRUE	Default winning	cg13837822|cg09571345	0.16051	1166
646	2	10	27228165	27228211	47	VMR	GxE	10:27257718:C:T|preterm_deliveries_mom	0.445942	0.0998999	0.00270642	0.00119186	364.71	G+E	0.381975	0.00189128	478.74	0.342144	0.103798	TRUE	Competition winning	cg22029381|cg07234994	0.327899	1161
647	2	10	27235260	27235598	339	VMR	G+E	10:27236600:G:A|fever	0.397635	0.226743	0.0074685		784.027	GxE	0.0129505	-0.00170991	1009.62	0.163424	0.234212	TRUE	Competition winning	cg13155609|cg20137746	0.758899	1162
648	2	10	27532183	27532245	63	VMR	G+E	10:27532743:T:G|hei_regined_grains	0.80156	0.71383	0.00151714		990.017	GxE	1.899	-2.87e-05	2053.47	0.0862127	0.715347	TRUE	Competition winning	cg23656959|cg14240646	0.88605	1212
649	2	10	27541418	27541626	209	VMR	GxE	10:27519841:C:T|maternal_age	0.297597	0.232339	0.00343129	0.00536359	949.141	G+E	1.0525	0.00307406	1149.44	0.0564641	0.241133	TRUE	Competition winning	cg15469871|cg03848129	0.833142	1215
650	4	10	27608719	27609333	615	VMR	G+E	10:27603377:G:A|allergy_f_nut_recent	0.419266	0.269557	0.00689383		530.347	GxE	1.96548	-2.87e-05	798.51	0.142816	0.276451	TRUE	Competition winning	cg25705717|cg04084786|cg11203244|cg08398567	0.25126	1254
651	2	10	27639136	27639156	21	VMR	GxE	10:27645628:G:A|no2_ppb_ann_ave	0.114005	0.0403303	0.00305639	0.052311	525	G+E	12.9583	0.0191642	590.694	0.0183069	0.0956977	TRUE	Competition winning	cg23892766|cg07955105	0.204957	1282
652	2	10	27737895	27738104	210	VMR	G	10:27745175:T:TAC	0.540854	0.0231648			289.557				321.962	0.517689	0.0231648	TRUE	Default winning	cg03928616|cg10681895	0.216483	1311
653	2	10	28791293	28791301	9	VMR	G	10:28810052:CT:C	0.397737	0.357344			1185.83				1509.45	0.0403923	0.357344	TRUE	Default winning	cg01418086|cg22550277	0.947247	1267
654	5	10	29228186	29228916	731	VMR	G	10:29104100:T:G	0.340778	0.284705			662.991				911.924	0.0560734	0.284705	TRUE	Default winning	cg00623421|cg04888708|cg07028733|cg27315314|cg08834350	0.793108	1317
655	4	10	29698152	29699043	892	VMR	G	10:29763523:CAAATAAATAAATAAAT:C	0.230433	0.195149			771.647				927.626	0.0352833	0.195149	TRUE	Default winning	cg11515215|cg16162391|cg14970695|cg16036409	0.621176	1098
656	2	10	29759299	29759454	156	VMR	G+E	10:29634588:G:A|temp_ave_ann	0.340471	0.131208	0.010857		1153.71	GxE	1.24355	-0.000713346	1286.06	0.198406	0.142065	TRUE	Competition winning	cg26508239|cg24726783	0.584717	1075
657	4	10	29811621	29811892	272	VMR	G	10:29789482:G:A	0.413993	0.176087			258.52				440.174	0.237906	0.176087	TRUE	Default winning	cg23852496|cg23025804|cg27366935|cg01263833	0.348394	1065
658	2	10	29834201	29834266	66	VMR	G+E	10:29847859:AAT:A|birth_mother_bleeding	0.359855	0.170438	0.0109728		406.219	GxE	1.89804	-9.34e-05	576.623	0.178444	0.181411	TRUE	Competition winning	cg05559808|cg12329853	0.166428	1082
659	2	10	29839848	29840320	473	VMR	G	10:29831024:T:A	0.468089	0.0369987			474.455				519.46	0.43109	0.0369987	TRUE	Default winning	cg25387309|cg04103250	0.233968	1083
660	2	10	30306612	30307138	527	VMR	B															cg16472361|cg16681471	0.552712	1039
661	2	10	30663426	30663547	122	VMR	G	10:30667007:T:C	0.414726	0.372342			557.473				899.637	0.0423848	0.372342	TRUE	Default winning	cg16018729|cg23746239	0.315759	860
662	4	10	30843032	30843592	561	VMR	GxE	10:30860910:G:A|depression	0.548315	0.0350188	0.00413252	0.00217099	637.959	G+E	1.80098	0.00246284	693.148	0.506992	0.0413223	TRUE	Competition winning	cg26507353|cg02939875|cg07981168|cg26246049	0.544859	812
663	2	10	31426448	31426697	250	VMR	G+E	10:31425756:T:C|allergy_f_nut_recent	0.533253	0.418287	0.00586345		195.478	GxE	0.267208	-0.00115561	643.341	0.109103	0.42415	TRUE	Competition winning	cg14575756|cg14315118	0.609723	693
664	4	10	32216031	32216390	360	VMR	G+E	10:32163668:G:A|vit_b6_mg	0.602635	0.552622	0.0049756		405.726	GxE	0.687691	-0.000745317	1014.62	0.0450374	0.557598	TRUE	Competition winning	cg04359828|cg09642378|cg22706007|cg26784012	0.641097	620
665	4	10	33294599	33294777	179	VMR	G+E	10:33302360:C:T|birth_mother_hypertension	0.080235	0.0290538	0.0180285		865.465	GxE	0.94586	-0.00138602	896.361	0.0331527	0.0470823	TRUE	Competition winning	cg25206096|cg23044053|cg15241501|cg07546814	0.658427	902
666	2	10	33515103	33515115	13	VMR	B	10:33925430:A:C	0.479165	0.0085458			426.028				435.404	0.470619	0.0085458	FALSE	Default winning	cg06338245|cg24638819	0.197399	868
667	2	10	33621421	33622332	912	VMR	GxE	10:34185086:C:T|diarrhea	0.268885	0.195784	0.00136062	0.00699105	610.287	G+E	2.42126	0.00463905	776.412	0.0647492	0.204136	TRUE	Competition winning	cg13090418|cg27270412	0.732007	864
668	3	10	33626196	33626798	603	VMR	G+E	10:34185086:C:T|hei_regined_grains	0.262341	0.165799	0.00980893		516.758	GxE	1.81285	-0.000197475	662.027	0.0867328	0.175608	TRUE	Competition winning	cg08469491|cg06223926|cg09489814	0.480958	865
669	2	10	33701629	33701708	80	VMR	GxE	10:33697422:A:G|depression	0.625236	0.51044	0.00354844	0.00693544	831.74	G+E	1.10122	0.00166639	1434.78	0.104313	0.520924	TRUE	Competition winning	cg11297897|cg11760395	0.793999	877
670	3	10	34408530	34408654	125	VMR	GxE	10:34402424:AAC:A|ses_composite	0.262323	0.184428	0.00376442	0.00864038	607.641	G+E	0.651945	0.002804	766.966	0.0654901	0.196833	TRUE	Competition winning	cg06841052|cg18351448|cg07576664	0.838702	887
671	2	10	35102487	35102505	19	VMR	GxE	10:35122133:C:G|high_blood_press	0.422282	0.313219	0.00212845	0.00283379	425.907	G+E	0.368208	0.00196063	726.588	0.104101	0.318181	TRUE	Competition winning	cg25017900|cg02538783	0.661891	680
672	2	10	35194805	35195138	334	VMR	B	10:35122133:C:G|birth_mother_hypertension	0.303835	0.0145091	0.0112829		270.805	GxE	0.102667	-0.00188708	292.234	0.278043	0.025792	FALSE	Competition winning	cg07733606|cg04017512	0.164734	651
673	2	10	35624429	35624601	173	VMR	G	10:35664456:A:G	0.592739	0.544433			398.503				989.807	0.0483058	0.544433	TRUE	Default winning	cg04781305|cg18937502	0.780068	699
674	2	10	36054185	36054255	71	VMR	GxE	10:36038275:C:T|choline_mg	0.185002	0.121134	0.0176434	0.00322804	691.296	G+E	3.29872	0.00620151	797.571	0.042996	0.142006	TRUE	Competition winning	cg16919449|cg20152309	0.884612	719
675	2	10	37969553	37969891	339	VMR	G	10:37961707:A:G	0.0899747	0.046008			1136.68				1169.15	0.0439667	0.046008	TRUE	Default winning	cg15261897|cg24388762	0.602422	443
676	2	10	38069720	38069945	226	VMR	B															cg00561194|cg01841312	0.439951	389
677	2	10	38645121	38645450	330	VMR	GxE	10:38380867:C:T|hei_greens_beans	0.14868	0.110017	0.0115539	0.00146175	1503.12	G+E	0.101983	0.00256388	1591.47	0.025647	0.123033	TRUE	Competition winning	cg12163508|cg23084528	0.788309	193
678	9	10	42862876	42863594	719	VMR	G+E	10:42872833:G:C|hei_tot_fruit	0.243703	0.138304	0.0132794		1539.06	GxE	1.45826	-0.000585919	1662.75	0.0921202	0.151583	TRUE	Competition winning	cg16449687|cg23026554|cg06833823|cg27119456|cg06739303|cg24527560|cg24598948|cg24714864|cg01485177	0.824786	670
679	3	10	42970842	42971732	891	VMR	G+E	10:42916042:T:C|cold_sores	0.294405	0.249368	0.0164386		483.531	GxE	1.25625	-0.000750368	703	0.0285981	0.265807	TRUE	Competition winning	cg00042156|cg24399337|cg04395798	0.195518	714
680	2	10	43632967	43633030	64	VMR	G+E	10:43615633:C:G|hei_regined_grains	0.548888	0.519856	0.00633172		609.755	GxE	1.76351	-0.000152598	1146.14	0.0227002	0.526187	TRUE	Competition winning	cg03680517|cg07178550	0.755842	1161
681	2	10	43818854	43818965	112	VMR	G	10:43830927:C:A	0.415059	0.226474			684.059				910.82	0.188585	0.226474	TRUE	Default winning	cg02649698|cg23922327	0.70411	1341
682	4	10	43846281	43846574	294	VMR	G+E	10:43898776:A:C|birth_mother_preclapsia	0.105217	0.036391	0.0130941		1338.22	GxE	1.81399	-0.00023808	1371.85	0.055732	0.049485	TRUE	Competition winning	cg13448197|cg06159404|cg02174092|cg03327325	0.880734	1356
683	3	10	44162781	44163067	287	VMR	GxE	10:44161143:A:G|hei_seaf_plant_prot	0.0939592	0.0367202	0.00413669	0.00685018	660.323	G+E	0.0809072	0.00270128	690.192	0.0462521	0.0477071	TRUE	Competition winning	cg01083633|cg03626285|cg25888561	0.689653	1455
684	3	10	45374841	45375316	476	VMR	G+E	10:45424516:G:A|hei_seaf_plant_prot	0.350262	0.206441	0.0148056		613.953	GxE	1.99404	-5.54e-06	814.799	0.129016	0.221246	TRUE	Competition winning	cg06012872|cg20638675|cg18881489	0.646923	1094
685	7	10	45406187	45406847	661	VMR	G+E	10:45393219:G:T|chest_infection_pneumonia	0.442579	0.322159	0.00686865		912.694	GxE	1.63412	-0.000291693	1232.96	0.113551	0.329028	TRUE	Competition winning	cg12303521|cg26496902|cg26700422|cg04218760|cg13319266|cg05187965|cg06994016	0.842578	1070
686	2	10	45474339	45474372	34	VMR	GxE	10:45482162:G:C|dad_ed18wk	0.486564	0.161119	0.00916086	0.0401818	269.159	G+E	7.86058	0.00729421	503.282	0.276103	0.210461	TRUE	Competition winning	cg08856318|cg02076355	0.560909	1023
687	3	10	45719880	45720134	255	VMR	G	10:45618498:G:A	0.146352	0.026208			1481.36				1500.5	0.120144	0.026208	TRUE	Default winning	cg20447730|cg23771956|cg04392266	0.895553	753
688	2	10	45922877	45923374	498	VMR	GxE	10:45915941:C:T|hei_empty_cal	0.297169	0.159855	0.00525627	0.0105968	916.594	G+E	5.06938	0.0071442	1066.57	0.121461	0.175708	TRUE	Competition winning	cg01464748|cg07355189	0.66743	577
689	2	10	47083392	47083426	35	VMR	B	10:47702351:C:T|isel_12_score	0.164025	0.0305451	0.00690727		1670.45	GxE	0.133267	-0.00222956	1697.08	0.126572	0.0374523	FALSE	Competition winning	cg11861387|cg02394955	0.297273	54
690	2	10	47619587	47620188	602	VMR	B	10:47611824:TG:T|synthetic_folate_mcg	0.42503	0.0298151	0.00674099		470.501	GxE	1.92457	-6.2e-05	509.587	0.388474	0.036556	FALSE	Competition winning	cg08556498|cg14758445	0.264567	148
691	2	10	47658413	47659088	676	VMR	G+E	10:47644602:G:A|allergy_nf_rabbit_recent	0.229618	0.0710468	0.0127239		461.202	GxE	1.90638	-0.000103173	529.355	0.145847	0.0837707	TRUE	Competition winning	cg01832346|cg00388660	0.412613	162
692	3	10	48416891	48417338	448	VMR	B	10:48442078:C:T|hei_sodium	0.401395	0.0244686	0.00619169	0.00193036	894.383	G+E	0.11283	0.00181211	925.439	0.368804	0.0325907	FALSE	Competition winning	cg05441133|cg15247509|cg04108334	0.319253	169
693	6	10	49701613	49701812	200	VMR	GxE	10:49700722:G:A|diarrhea	0.786074	0.503972	0.00382458	0.00687383	503.71	G+E	4.69764	0.00205964	1354.33	0.271404	0.51467	TRUE	Competition winning	cg09450218|cg20959449|cg21740943|cg26716317|cg19644638|cg04728775	0.924281	555
694	2	10	49956583	49956626	44	VMR	B	10:49861059:T:C	0.56114	0.00744902			288.464				298.229	0.553691	0.00744902	FALSE	Default winning	cg09362385|cg21239865	0.373143	681
695	2	10	50122387	50122576	190	VMR	B	10:50120707:T:C|zn_supplement	0.615172	0.0200069	0.00483847	0.00147737	391.535	G+E	1.76115	0.00207625	431.783	0.588849	0.0263228	FALSE	Competition winning	cg15044121|cg12906234	0.151249	704
696	3	10	50143337	50143483	147	VMR	B	10:50824106:C:T|hei_seaf_plant_prot	0.124667	0.0164576	0.00999028		618.774	GxE	1.32139	-0.000849385	635.581	0.098219	0.0264479	FALSE	Competition winning	cg00386007|cg23837220|cg11509088	0.284957	704
697	3	10	50394376	50395528	1153	VMR	G+E	10:50397681:C:T|hei_regined_grains	0.51325	0.155651	0.0098202		735.951	GxE	1.90099	-6.89e-05	936.501	0.347779	0.165471	TRUE	Competition winning	cg02204085|cg13922017|cg10861731	0.261099	704
698	2	10	50886878	50887212	335	VMR	B															cg04137702|cg14771727	0.269353	559
699	2	10	51487623	51487635	13	VMR	B	10:51544680:CAAAT:C	0.110861	0.0134106			740.333				748.797	0.0974505	0.0134106	FALSE	Default winning	cg22272458|cg18442758	0.240736	487
700	2	10	51826377	51826490	114	VMR	G	10:51822906:C:T	0.657696	0.626383			610.961				1336.09	0.0313131	0.626383	TRUE	Default winning	cg20634054|cg11052391	0.802092	441
701	4	10	54538305	54538699	395	VMR	G+E	10:54543141:A:T|rle_score	0.491378	0.461502	0.00509285		632.007	GxE	1.99993	-5.13e-08	1083.02	0.0247829	0.466595	TRUE	Competition winning	cg17334937|cg03716984|cg07745596|cg06836435	0.742246	1006
702	2	10	54631333	54631369	37	VMR	G	10:54642157:T:G	0.193066	0.0489859			852.763				891.958	0.14408	0.0489859	TRUE	Default winning	cg11608646|cg03631459	0.67147	1020
703	2	10	60159296	60159299	4	VMR	G+E	10:60193608:T:A|vit_b2_mg	0.259459	0.133494	0.00764593		414.384	GxE	1.88677	-0.000119949	532.323	0.118319	0.141139	TRUE	Competition winning	cg15093441|cg00241558	0.404329	663
704	2	10	60270588	60271505	918	VMR	B	10:60261697:C:A|allergy_nf_rabbit_recent	0.317624	0.0156954	0.00714578	0.00936778	449.045	G+E	0.781488	0.00272075	475.283	0.285415	0.0322089	FALSE	Competition winning	cg06844998|cg07567376	0.170356	667
705	2	10	60473872	60474252	381	VMR	B	10:61106885:A:T|birth_mother_bleeding	0.608326	0.0053285	0.00244662	0.00623403	318.804	G+E	2.89666	0.0027534	337.369	0.594317	0.0140092	FALSE	Competition winning	cg23963517|cg26159090	0.244202	670
706	2	10	61043477	61043529	53	VMR	G+E	10:61042524:C:T|caesarean_fetal_distress	0.62774	0.564174	0.00356583		308.401	GxE	1.6428	-0.000190182	951.876	0.06	0.56774	TRUE	Competition winning	cg23272287|cg07899896	0.948242	698
707	8	10	61899587	61901370	1784	VMR	G+E	10:61893881:ATTT:ATTTT|allergy_nf_cat_recent	0.42686	0.329962	0.00815932		1107.14	GxE	1.17985	-0.000672084	1427.26	0.0887383	0.338121	TRUE	Competition winning	cg25648198|cg26961479|cg00510507|cg16134349|cg18016034|cg14274656|cg22601415|cg22070062	0.678758	843
708	9	10	62332390	62334065	1676	VMR	GxE	10:62343283:G:T|cold_flu	0.291617	0.24737	0.00450669	0.00767051	855.667	G+E	1.9102	0.00397379	1067.88	0.0320694	0.259547	TRUE	Competition winning	cg14647131|cg26905572|cg26372927|cg07496388|cg06910198|cg12669865|cg00006301|cg14058739|cg08019914	0.752099	883
709	2	10	63422630	63422841	212	VMR	GxE	10:63425712:C:A|rain_number_of_days_ann	0.169789	0.0660224	0.00615563	0.0118242	857.021	G+E	3.58939	0.00666519	918.394	0.0857873	0.0840022	TRUE	Competition winning	cg11416811|cg24239148	0.639973	917
710	3	10	64573154	64573356	203	VMR	B	10:64627636:G:C|allergy_nf_recent	0.394671	0.0183313	0.00993983		1104.55	GxE	0.860757	-0.000985774	1132.46	0.366399	0.0282712	FALSE	Competition winning	cg11675383|cg27567761|cg22867608	0.575495	1064
711	2	10	65733092	65733388	297	VMR	G+E	10:65735897:C:T|snow_number_of_days_ann	0.330415	0.202749	0.00568552		693.838	GxE	1.21157	0.00116159	879.274	0.121981	0.208434	TRUE	Competition winning	cg05521089|cg19573236	0.503403	740
712	2	10	65801377	65801432	56	VMR	B	10:65519380:A:G	0.0398937	0.013136			1107.16				1114.65	0.0267577	0.013136	FALSE	Default winning	cg20345234|cg05772155	0.89108	742
713	2	10	69609793	69609995	203	VMR	G+E	10:69615042:A:G|urinary_infec	0.471695	0.0635744	0.00383429		542.214	GxE	1.77723	-0.000168344	622.154	0.404286	0.0674087	TRUE	Competition winning	cg08183577|cg03201337	0.487898	783
714	2	10	70319645	70319766	122	VMR	GxE	10:70329394:G:C|hei_tot_veg	0.602099	0.481698	0.0026344	0.0115137	643.26	G+E	2.42942	0.00252943	1202.9	0.106253	0.495846	TRUE	Competition winning	cg23602092|cg18537013	0.60927	923
715	5	10	70321580	70322442	863	VMR	G+E	10:70329394:G:C|severe_morning_sickness	0.322943	0.113136	0.0108139		570.871	GxE	1.5325	-0.000452669	684.383	0.198993	0.12395	TRUE	Competition winning	cg02774862|cg09978996|cg15254238|cg25926515|cg19127638	0.774731	923
716	2	10	70974027	70974085	59	VMR	G+E	10:70974057:G:C|asthma_ever	0.644242	0.573149	0.0107524		1178.07	GxE	1.88393	-5.91e-05	1852.99	0.0603408	0.583901	TRUE	Competition winning	cg14403146|cg27157590	0.837763	1255
717	2	10	71087979	71088038	60	VMR	B	10:71128545:A:G|allergy_f_shellfish_recent	0.162544	0.0238562	0.00937325		713.487	GxE	1.97865	-2.56e-05	736.687	0.129314	0.0332295	FALSE	Competition winning	cg13763181|cg19170991	0.729308	1268
718	2	10	71245792	71246156	365	VMR	B	10:71636257:A:G|abortions	0.590785	0.00725342	0.00634799		329.512	GxE	1.934	-3.86e-05	348.368	0.577184	0.0136014	FALSE	Competition winning	cg25543839|cg00935073	0.20568	1285
719	3	10	71712878	71714517	1640	VMR	GxE	10:71714537:A:G|diarrhea	0.554084	0.0965146	0.00866785	0.00344875	373.785	G+E	1.93807	0.00251932	520.182	0.445453	0.108631	TRUE	Competition winning	cg07183148|cg03735065|cg12657491	0.183575	1591
720	3	10	71906755	71906784	30	VMR	GxE	10:71972564:T:C|hei_tot_prot	0.159642	0.134006	0.00262639	0.00688792	782.808	G+E	0.502489	0.00301396	887.022	0.0161217	0.143521	TRUE	Competition winning	cg18840567|cg05064937|cg11035800	0.547965	1624
721	2	10	72218900	72219713	814	VMR	B	10:72161076:C:T|hei_seaf_plant_prot	0.287486	0.0200404	0.00977734		541.14	GxE	1.11396	-0.000902601	565.797	0.257668	0.0298177	FALSE	Competition winning	cg00690609|cg09634707	0.52247	1566
722	4	10	72254314	72255069	756	VMR	GxE	10:72254760:T:C|urinary_infec	0.617001	0.481539	0.0015377	0.00374627	677.67	G+E	8.05185	0.00554744	1245.03	0.130179	0.486823	TRUE	Competition winning	cg25204955|cg01464515|cg20418394|cg07237217	0.928506	1573
723	3	10	73136972	73137135	164	VMR	G	10:73163900:T:C	0.10124	0.034934			1252.49				1277.14	0.0663062	0.034934	TRUE	Default winning	cg06441362|cg25577648|cg24487372	0.832733	1397
724	2	10	73502394	73503375	982	VMR	GxE	10:73504424:C:T|allergy_f_shellfish_recent	0.460959	0.283672	0.00254869	0.00522551	304.477	G+E	4.92216	0.00536461	600.599	0.169513	0.291446	TRUE	Competition winning	cg13726109|cg00541421	0.338565	1147
725	3	10	75533139	75533431	293	VMR	G+E	10:75474261:C:T|asthma_ever	0.58692	0.457595	0.00553297		533.581	GxE	1.49697	-0.00029716	1055.2	0.123793	0.463128	TRUE	Competition winning	cg04320760|cg15838173|cg19442545	0.80213	339
726	2	10	75654257	75654563	307	VMR	B	10:75383061:T:C|diet_pat_pb_score	0.716842	0.00191945	0.00508797	0.0040311	355.547	G+E	6.86118	0.00361243	376.278	0.705803	0.0110385	FALSE	Competition winning	cg19850275|cg09998038	0.280232	337
727	3	10	76996280	76996533	254	VMR	G+E	10:76997034:T:TA|CES_Dscore	0.68739	0.665822	0.00261635		865.027	GxE	1.26134	-0.000330172	1660.45	0.0189523	0.668438	TRUE	Competition winning	cg06113708|cg04944931|cg02271943	0.741146	592
728	3	10	77157195	77157494	300	VMR	G+E	10:77197170:C:T|preterm_deliveries_mom	0.173048	0.0315004	0.0124319		686.459	GxE	1.19708	-0.000949354	718.641	0.129116	0.0439322	TRUE	Competition winning	cg19950139|cg16912563|cg14533595	0.595007	630
729	9	10	77164987	77166684	1698	VMR	GxE	10:77197170:C:T|abortions	0.196343	0.0521595	0.00606709	0.00810111	699.637	G+E	0.515704	0.00289757	749.07	0.130015	0.0663277	TRUE	Competition winning	cg12864721|cg23657179|cg15182635|cg00082939|cg01107874|cg10642548|cg24677093|cg13342844|cg05330121	0.721669	635
730	2	10	77352231	77352287	57	VMR	G	10:77312184:C:T	0.127525	0.0870686			690.419				754.911	0.0404561	0.0870686	TRUE	Default winning	cg02587606|cg15969149	0.724621	668
731	2	10	77472147	77472158	12	VMR	G	10:77509880:T:C	0.218555	0.139868			510.607				623.701	0.0786866	0.139868	TRUE	Default winning	cg20605886|cg24369728	0.727421	691
732	8	10	77541764	77542585	822	VMR	G+E	10:77535124:T:C|cold_flu	0.493462	0.460722	0.0054228		752.863	GxE	1.74378	-0.000185636	1204.93	0.0273177	0.466144	TRUE	Competition winning	cg24693376|cg06487870|cg03641066|cg23823660|cg14459668|cg25414165|cg17238009|cg06103397	0.758927	694
733	8	10	77871618	77872458	841	VMR	G	10:77905783:T:C	0.254666	0.0667748			922.116				980.092	0.187891	0.0667748	TRUE	Default winning	cg08481464|cg25830307|cg21056220|cg10658779|cg24280832|cg04850999|cg05496768|cg26575622	0.536851	754
734	2	10	79114098	79114287	190	VMR	GxE	10:79058069:C:T|diet_pat_ws_score	0.5272	0.485485	0.00454992	0.00116435	1161.81	G+E	0.320583	0.00157224	1653.79	0.0360005	0.491199	TRUE	Competition winning	cg10170249|cg05835455	0.877002	881
735	3	10	80008445	80008637	193	VMR	GxE	10:79999065:T:C|so2_ppb_3yave	0.689091	0.522046	0.00331851	0.00243083	91.2809	G+E	0.156661	0.000960744	778.94	0.161296	0.527795	TRUE	Competition winning	cg17758776|cg16680677|cg05757757	0.711453	1051
736	2	10	80999807	80999841	35	VMR	G+E	10:81013645:A:G|birth_mother_gest_diabetes	0.590907	0.537195	0.00199691		1148.76	GxE	0.0322919	-0.00114999	1732.41	0.0517152	0.539192	TRUE	Competition winning	cg18737081|cg20744163	0.968313	1068
737	5	10	81045085	81046551	1467	VMR	GxE	10:81043372:G:C|zn_supplement	0.605333	0.259199	0.00189448	0.00586355	548.282	G+E	5.81985	0.00444001	903.424	0.338376	0.266957	TRUE	Competition winning	cg04609265|cg02795981|cg13115165|cg06373032|cg01021283	0.330438	1077
738	2	10	81890160	81890249	90	VMR	B	10:81818672:AC:A|allergy_nf_plant_recent	0.0992288	0.0258479	0.00859799		663.206	GxE	0.30768	-0.00217818	685.438	0.0647829	0.0344459	FALSE	Competition winning	cg17107701|cg09603594	0.379448	1019
739	2	10	81904244	81904331	88	VMR	G+E	10:81920010:A:T|isel_12_score	0.269614	0.181223	0.0081103		842.244	GxE	1.84276	-0.000164277	999.36	0.0802811	0.189333	TRUE	Competition winning	cg27417294|cg24530116	0.683223	1019
740	4	10	81967272	81967666	395	VMR	B	10:81930072:G:A|fever	0.307169	0.0281294	0.00589643		1040.7	GxE	1.94984	-4.97e-05	1070.21	0.273143	0.0340258	FALSE	Competition winning	cg08880670|cg25677116|cg11647108|cg10775231	0.695126	996
741	2	10	82167764	82167774	11	VMR	G+E	10:82189478:C:T|diet_pat_ba_score	0.230372	0.0356885	0.0130664		1076.34	GxE	1.99555	-4.9e-06	1115.27	0.181617	0.0487548	TRUE	Competition winning	cg27268110|cg03623770	0.881278	1019
742	3	10	82295502	82295864	363	VMR	G	10:82319003:C:T	0.169553	0.0360278			1054.84				1082.52	0.133525	0.0360278	TRUE	Default winning	cg08506606|cg24440658|cg15642854	0.894501	1056
743	3	10	82368341	82368659	319	VMR	G+E	10:82368221:T:C|hei_fatty_acids	0.373689	0.328036	0.00646216		885.231	GxE	1.98112	-1.69e-05	1180.35	0.039191	0.334498	TRUE	Competition winning	cg16009741|cg03086067|cg03614626	0.854905	1086
744	2	10	82408306	82408949	644	VMR	G+E	10:82401289:T:C|depression_medication	0.412626	0.178942	0.0033266		366.668	GxE	0.0525981	-0.00163414	551.583	0.230357	0.182269	TRUE	Competition winning	cg21045643|cg21021924	0.171515	1103
745	2	10	85974024	85974086	63	VMR	GxE	10:85981801:T:G|allergy_f_milk_recent	0.365871	0.298131	0.0130694	0.00215811	1089.8	G+E	0.521702	0.00229181	1364.5	0.0525126	0.313359	TRUE	Competition winning	cg16928034|cg12353636	0.803237	1252
746	2	10	86016597	86016931	335	VMR	G	10:86016713:C:T	0.216977	0.163047			483.039				613.258	0.0539302	0.163047	TRUE	Default winning	cg04757499|cg16999254	0.384273	1256
747	2	10	87676015	87676527	513	VMR	G+E	10:87742033:T:C|hei_regined_grains	0.320085	0.0380631	0.00907866		325.665	GxE	1.6489	-0.000341433	368.524	0.272944	0.0471418	TRUE	Competition winning	cg06309503|cg06979680	0.248509	1031
748	5	10	88022641	88023185	545	VMR	G+E	10:88179141:A:G|isel_12_score	0.0910423	0.0308936	0.0127317		689.04	GxE	0.43819	-0.00202866	717.808	0.047417	0.0436253	TRUE	Competition winning	cg17663406|cg04582294|cg08962038|cg26679004|cg18417622	0.532946	954
749	2	10	88295386	88295591	206	VMR	GxE	10:88223387:G:C|hei_greens_beans	0.211752	0.0251727	0.00914892	0.00656705	793.783	G+E	0.856593	0.00322791	823.133	0.170864	0.0408887	TRUE	Competition winning	cg14896134|cg13331196	0.789515	797
750	4	10	88428117	88428257	141	VMR	G	10:88435818:C:T	0.248969	0.0835548			356.806				428.543	0.165414	0.0835548	TRUE	Default winning	cg19286437|cg22715761|cg14651079|cg08300860	0.31404	797
751	2	10	88514992	88515340	349	VMR	G+E	10:88522353:T:C|allergy_f_egg_recent	0.191753	0.130441	0.00793466		338.628	GxE	1.57912	-0.000486515	445.092	0.0533777	0.138375	TRUE	Competition winning	cg12794526|cg26435670	0.252711	813
752	2	10	88628327	88628344	18	VMR	B	10:88503121:T:TA|caesarean_cephalopelvic_disproportion	0.232591	0.0253531	0.0117084		616.458	GxE	1.72337	-0.000303648	645.426	0.19553	0.0370615	FALSE	Competition winning	cg01486574|cg25946646	0.526436	799
753	2	10	88728235	88728572	338	VMR	B															cg26395382|cg18602114	0.816908	778
754	4	10	88730324	88730599	276	VMR	G+E	10:88764356:T:G|maternal_age	0.374918	0.253678	0.00441732		826.931	GxE	0.712978	-0.00114986	1064.54	0.116822	0.258095	TRUE	Competition winning	cg10376827|cg23837265|cg25323057|cg06744119	0.681226	778
755	2	10	89087033	89087794	762	VMR	G+E	10:88887797:C:T|hei_fatty_acids	0.0864548	0.0356724	0.0111821		918.084	GxE	0.952066	-0.00136855	949.046	0.0396003	0.0468545	TRUE	Competition winning	cg01754724|cg15789155	0.80529	794
756	2	10	89418800	89419219	420	VMR	GxE	10:89425411:G:A|allergy_nf_dog_recent	0.374601	0.109029	0.00574116	0.00147139	275.37	G+E	0.0590778	0.00184498	388.532	0.258359	0.116241	TRUE	Competition winning	cg15575238|cg01868499	0.313853	724
757	2	10	89575818	89575832	15	VMR	B	allergy_nf_cat_recent	0.552336		0.00499883		378.853				384.615	0.547337	0.00499883	FALSE	Default winning	cg05342446|cg11382414	0.255045	745
758	2	10	89711074	89711080	7	VMR	B															cg03592135|cg06573569	0.782316	779
759	2	10	90712625	90712767	143	VMR	B	10:90717945:C:T|so2_ppb_3yave	0.690529	0.0231533	0.00420686		427.43	GxE	1.92788	-3.19e-05	482.648	0.663169	0.0273602	FALSE	Competition winning	cg01536438|cg07436807	0.391966	1080
760	2	10	91092017	91092162	146	VMR	GxE	10:91119644:C:T|temp_ave_ann	0.49957	0.209693	0.00808455	0.0021431	259.726	G+E	4.87046	0.00494297	508.351	0.27965	0.21992	TRUE	Competition winning	cg15610510|cg21587506	0.698376	1076
761	2	10	91136753	91137622	870	VMR	B	10:91168968:T:A|diet_pat_ba_score	0.70557	0.00962372	0.00542864		611.816	GxE	1.60843	-0.000164888	642.668	0.690518	0.0150524	FALSE	Competition winning	cg23037265|cg15974642	0.369626	1087
762	2	10	91175165	91175366	202	VMR	GxE	10:91161355:T:C|allergy_nf_dog_recent	0.541114	0.42127	0.00206894	0.00170954	1147.38	G+E	0.777162	0.0018268	1599.63	0.116065	0.425049	TRUE	Competition winning	cg01355957|cg13172359	0.714833	1096
763	3	10	91296252	91296457	206	VMR	G	10:91295685:G:T	0.376911	0.0261209			993.114				1019.82	0.35079	0.0261209	TRUE	Default winning	cg22591480|cg14920044|cg15620114	0.678804	1118
764	5	10	91596932	91597593	662	VMR	G+E	10:91587349:C:T|isel_12_score	0.120955	0.092928	0.0146715		1431.65	GxE	1.91138	-0.000111439	1508.37	0.0133551	0.1076	TRUE	Competition winning	cg23221998|cg09095892|cg22356726|cg24487940|cg00893875	0.857949	1144
765	4	10	92680146	92681957	1812	VMR	G+E	10:92716532:C:T|PSscore	0.532883	0.432696	0.00181076		701.362	GxE	1.38312	-0.00041206	1157.04	0.0983766	0.434506	TRUE	Competition winning	cg20178924|cg01262952|cg22534097|cg01220829	0.286391	892
766	2	10	93058376	93058549	174	VMR	G+E	10:93070898:A:G|dad_ed18wk	0.32308	0.161629	0.00623844		882.156	GxE	1.9876	-1.2e-05	1033.01	0.155212	0.167868	TRUE	Competition winning	cg17402294|cg04285822	0.700748	766
767	3	10	93392399	93393238	840	VMR	G	10:93415169:ATT:A	0.219562	0.177638			844.862				986.208	0.041924	0.177638	TRUE	Default winning	cg26667395|cg20475550|cg00830735	0.457031	773
768	2	10	93557676	93557741	66	VMR	G+E	10:93650113:A:C|hei_greens_beans	0.505148	0.403975	0.00381849		249.093	GxE	0.871241	-0.000798452	665.241	0.0973548	0.407793	TRUE	Competition winning	cg12805727|cg15534928	0.565109	747
769	2	10	94452236	94452554	319	VMR	G	10:94374377:C:T	0.446508	0.035283			493.227				534.423	0.411225	0.035283	TRUE	Default winning	cg03330490|cg07616394	0.460214	855
770	2	10	95198374	95198804	431	VMR	G	10:95213371:G:A	0.533828	0.179687			564.483				790.376	0.354141	0.179687	TRUE	Default winning	cg20621765|cg26042108	0.539369	869
771	3	10	95327292	95327884	593	VMR	GxE	10:95319225:C:A|isel_12_score	0.1163	0.0339763	0.00503597	0.0133344	530.313	G+E	2.31591	0.0054732	564.539	0.0639538	0.0523467	TRUE	Competition winning	cg10905401|cg15133448|cg09488203	0.236638	815
772	2	10	96349434	96350302	869	VMR	B	10:95645232:G:A	0.0762973	0.0151315			490.48				499.837	0.0611658	0.0151315	FALSE	Default winning	cg16682876|cg05473796	0.629403	932
773	3	10	96442154	96442621	468	VMR	G	10:96843327:T:G	0.144282	0.0429386			503.849				536.073	0.101344	0.0429386	TRUE	Default winning	cg20087457|cg07073035|cg17014018	0.210042	975
774	2	10	96521086	96521820	735	VMR	G	10:96648854:A:T	0.306293	0.0919129			380.828				465.8	0.21438	0.0919129	TRUE	Default winning	cg00051662|cg02808805	0.484356	986
775	6	10	96989650	96990923	1274	VMR	G	10:96957177:G:A	0.118063	0.034648			1210.69				1235.62	0.0834148	0.034648	TRUE	Default winning	cg06570967|cg15233961|cg03269218|cg15454820|cg19476376|cg04539301	0.927637	1170
776	2	10	97051319	97051613	295	VMR	G+E	10:97043321:G:A|fever	0.225514	0.0996213	0.0107724		441.185	GxE	1.94338	-6.27e-05	530.329	0.115121	0.110394	TRUE	Competition winning	cg05599883|cg25968326	0.35797	1175
777	6	10	97849481	97850343	863	VMR	G	10:97987868:G:T	0.138914	0.0281945			1515.62				1536.14	0.11072	0.0281945	TRUE	Default winning	cg15619641|cg14802772|cg10938586|cg02346447|cg07202981|cg01207600	0.626107	1098
778	2	10	98144406	98144438	33	VMR	B															cg09321019|cg22591964	0.655795	1069
779	2	10	98430309	98431174	866	VMR	B	10:98404931:G:A|hei_greens_beans	0.543723	0.0188616	0.00446017	0.00496753	605.544	G+E	2.07842	0.00267	641.592	0.515433	0.0282893	FALSE	Competition winning	cg25361968|cg04685608	0.415288	927
780	2	10	98589334	98589349	16	VMR	B	10:99204791:G:A|diet_pat_ba_score	0.730536	0.0044533	0.00717166		654.679	GxE	1.40797	-0.000228132	680.202	0.718911	0.011625	FALSE	Competition winning	cg22883879|cg00991520	0.514124	873
781	2	10	98982314	98982689	376	VMR	GxE	10:98974101:C:T|NDVI_mean_ann_mean_100	0.426455	0.292715	0.00652605	0.00147897	613.898	G+E	0.526748	0.002077	902.559	0.125736	0.30072	TRUE	Competition winning	cg17107501|cg02630211	0.591221	703
782	6	10	99734081	99735133	1053	VMR	B	10:100425637:T:A|diet_pat_ws_score	0.0648046	0.0133053	0.0120818		617.946	GxE	1.39827	-0.000804711	632.669	0.0394175	0.0253872	FALSE	Competition winning	cg11946630|cg19479373|cg19421526|cg03379552|cg06324373|cg23245905	0.623638	794
783	2	10	101280750	101281203	454	VMR	GxE	10:101282968:T:C|fever	0.502905	0.202036	0.00315654	0.00498253	331.431	G+E	0.341672	0.00166808	571.921	0.29273	0.210175	TRUE	Competition winning	cg00674004|cg10506844	0.444251	763
784	5	10	101287322	101287846	525	VMR	G+E	10:101289123:T:C|allergy_nf_cat_recent	0.428146	0.230381	0.00582359		936.646	GxE	1.99904	-7.84e-07	1174.33	0.191941	0.236205	TRUE	Competition winning	cg07259245|cg21781988|cg23319285|cg03036592|cg04972745	0.609521	764
785	4	10	101290029	101291397	1369	VMR	G+E	10:101295653:G:GA|allergy_nf_cat_recent	0.41535	0.273229	0.00797158		555.419	GxE	1.08631	-0.000763716	825.916	0.13415	0.2812	TRUE	Competition winning	cg00158122|cg02798576|cg00924482|cg03609639	0.654285	765
786	2	10	101414546	101414650	105	VMR	B	hei_whole_grains	0.719608		0.00329933		482.804				488.981	0.716308	0.00329933	FALSE	Default winning	cg00680826|cg09064352	0.657684	764
787	2	10	101673866	101673868	3	VMR	G+E	10:101651635:G:C|gravida	0.105038	0.0410801	0.0135362		467.661	GxE	0.925011	-0.0013753	505.067	0.0504222	0.0546163	TRUE	Competition winning	cg00631856|cg05599986	0.376475	756
788	4	10	101874887	101875138	252	VMR	G+E	10:101874748:G:A|NDVI_max_ann_mean_1000	0.477228	0.438022	0.00641382		776.24	GxE	0.106338	-0.00141432	1202.31	0.0327929	0.444436	TRUE	Competition winning	cg23963802|cg18267049|cg03679755|cg11675881	0.837161	787
789	2	10	102279373	102279690	318	VMR	B	10:102197128:C:CA	0.3211	0.0167661			706.74				721.793	0.304334	0.0167661	FALSE	Default winning	cg20831708|cg23725321	0.67883	919
790	2	10	102322354	102322694	341	VMR	G	10:102299918:CT:C	0.13508	0.109789			568.825				650.357	0.0252903	0.109789	TRUE	Default winning	cg20461188|cg15966747	0.56393	926
791	2	10	102447443	102447466	24	VMR	G+E	10:102463717:C:G|allergy_f_peanut_recent	0.511955	0.489342	0.00295955		1036.03	GxE	0.79618	-0.00083979	1519.58	0.0196537	0.492301	TRUE	Competition winning	cg26540559|cg09509952	0.683593	883
792	2	10	102772928	102773013	86	VMR	G+E	10:102650105:AC:A|pm2_5_mg_m3_ann_ave	0.287653	0.214929	0.00771646		989.19	GxE	0.226722	-0.00180485	1175.3	0.0650072	0.222646	TRUE	Competition winning	cg17339543|cg02932204	0.838469	801
793	3	10	102896475	102896869	395	VMR	G	10:102872954:T:TA	0.0543413	0.0224216			613.035				627.415	0.0319197	0.0224216	TRUE	Default winning	cg01175020|cg06382559|cg20120208	0.507749	776
794	2	10	103530178	103530255	78	VMR	B	10:104122106:C:T|birth_mother_nausea	0.0963222	0.0297111	0.00880518		1128.91	GxE	0.230761	-0.00228441	1154.09	0.0578059	0.0385163	FALSE	Competition winning	cg02522760|cg06726860	0.85708	865
795	2	10	103900540	103900552	13	VMR	B	10:103350674:G:A	0.0648087	0.0153508			337.321				346.701	0.0494578	0.0153508	FALSE	Default winning	cg21589106|cg14983629	0.208265	956
796	2	10	104502638	104503101	464	VMR	G+E	10:104532828:A:G|das_10_score	0.523563	0.401501	0.00364523		310.636	GxE	0.626632	-0.000935166	736.789	0.118417	0.405146	TRUE	Competition winning	cg06169961|cg13349042	0.236491	974
797	3	10	104573713	104574854	1142	VMR	G+E	10:104577016:A:AG|preterm_deliveries_mom	0.419278	0.286443	0.008703		548.463	GxE	1.17455	-0.000685371	831.713	0.124132	0.295146	TRUE	Competition winning	cg04442848|cg23093090|cg05809484	0.514204	1007
798	2	10	104629667	104629869	203	VMR	G+E	10:104618524:G:A|birth_caesarean	0.583312	0.50451	0.00496886		224.613	GxE	1.84649	-9.15e-05	778.917	0.0738332	0.509479	TRUE	Competition winning	cg15744005|cg08772003	0.9161	1029
799	3	10	104913726	104914412	687	VMR	G	10:104929716:T:C	0.627141	0.327639			500.928				939.711	0.299502	0.327639	TRUE	Default winning	cg05215792|cg16471179|cg06185734	0.42297	1064
800	4	10	105343920	105344807	888	VMR	G	10:105333242:T:G	0.14354	0.0382372			883.37				911.901	0.105302	0.0382372	TRUE	Default winning	cg12662887|cg16311536|cg17426192|cg20386580	0.391473	1036
801	3	10	105438008	105438068	61	VMR	GxE	10:105670848:T:A|allergy_f_peanut_recent	0.158411	0.0995495	0.0112817	0.00240799	1206.94	G+E	0.395132	0.00288866	1289.18	0.0451716	0.113239	TRUE	Competition winning	cg04788957|cg21699381|cg19261727	0.940355	1015
802	2	10	105517764	105518381	618	VMR	G	10:105530139:C:CT	0.528301	0.386723			471.301				887.831	0.141578	0.386723	TRUE	Default winning	cg06888746|cg05481141	0.480506	1011
803	4	10	106034768	106035168	401	VMR	G	10:106039780:C:T	0.510032	0.414701			374.841				801.489	0.0953306	0.414701	TRUE	Default winning	cg27293118|cg23487032|cg17733466|cg23659134	0.613163	922
804	2	10	106099569	106099647	79	VMR	GxE	10:106072527:T:C|fever	0.347712	0.18698	0.00335024	0.00758891	949.287	G+E	1.77186	0.00352931	1128.52	0.149793	0.197919	TRUE	Competition winning	cg15467280|cg13559810	0.822535	924
805	3	10	106113175	106113270	96	VMR	B	diarrhea	0.0343522		0.0195126		857.086				869.07	0.0148396	0.0195126	FALSE	Default winning	cg12624829|cg18192222|cg05356308	0.754323	925
806	2	10	110226387	110226691	305	VMR	G+E	10:110127247:T:C|hei_tot_fruit	0.408095	0.351641	0.0118931		329.943	GxE	1.99976	-1.99e-07	660.641	0.0445608	0.363534	TRUE	Competition winning	cg15638709|cg24650267	0.600336	926
807	2	10	112290177	112290198	22	VMR	G+E	10:112293202:G:A|birth_mother_infections	0.149743	0.0288997	0.00996638		370.489	GxE	0.945876	-0.00128126	397.733	0.110877	0.0388661	TRUE	Competition winning	cg05141574|cg11967480	0.279968	923
808	2	10	112628934	112628942	9	VMR	B	10:113157574:G:T|abortions	0.682861	0.00583528	0.00338444		464.233	GxE	1.97564	-1.11e-05	480.264	0.673641	0.00921973	FALSE	Competition winning	cg17788468|cg23831998	0.543473	1031
809	2	10	113905087	113905666	580	VMR	G+E	10:113938286:C:T|allergy_nf_recent	0.473858	0.141002	0.00556667		210.414	GxE	0.874732	-0.000846315	378.189	0.32729	0.146568	TRUE	Competition winning	cg13520475|cg04019279	0.262428	858
810	4	10	114437411	114437682	272	VMR	B	10:114386739:C:T|living_children	0.662017	0.00524704	0.00705619		737.698	GxE	1.98984	-4.91e-06	758.691	0.649713	0.0123032	FALSE	Competition winning	cg00329570|cg26724455|cg02698198|cg03756297	0.658266	870
811	2	10	115480298	115480704	407	VMR	B	term_deliveries_mom	0.516283		0.00583729		360.039				366.423	0.510446	0.00583729	FALSE	Default winning	cg00383117|cg02205657	0.280958	848
812	4	10	115860297	115861322	1026	VMR	GxE	10:115859857:T:C|birth_caesarean	0.38337	0.292931	0.00707183	0.00122134	367.169	G+E	0.480077	0.00219171	639.21	0.0821457	0.301224	TRUE	Competition winning	cg16734433|cg24756403|cg06423252|cg09127646	0.161143	858
813	4	10	115998132	115998843	712	VMR	GxE	10:115990783:A:G|birth_mother_infections	0.42378	0.370482	0.00569802	0.00163304	319.219	G+E	0.79902	0.002312	665.661	0.0459669	0.377813	TRUE	Competition winning	cg24877975|cg04701817|cg24242022|cg14613617	0.3169	836
814	2	10	116060437	116060875	439	VMR	B	10:116281642:A:C	0.632853	0.00725148			333.954				345.625	0.625602	0.00725148	FALSE	Default winning	cg03392954|cg02841883	0.180362	823
815	3	10	116636356	116636983	628	VMR	G+E	10:116604344:T:C|hei_regined_grains	0.696137	0.633163	0.00208215		413.755	GxE	1.33649	-0.000288298	1198.47	0.0608913	0.635245	TRUE	Competition winning	cg07733920|cg23260525|cg25233709	0.669435	657
816	2	10	117875157	117875906	750	VMR	G+E	10:117959409:A:G|NDVI_max_ann_mean_1000	0.387108	0.0813084	0.00640382		399.117	GxE	1.58183	-0.000366551	488.611	0.299396	0.0877122	TRUE	Competition winning	cg25729582|cg05871548	0.198158	566
817	2	10	118015447	118015561	115	VMR	GxE	10:117966305:T:C|isel_12_score	0.371996	0.259644	0.00388474	0.00760405	312.853	G+E	0.00633015	0.00180514	557.716	0.100864	0.271133	TRUE	Competition winning	cg17898840|cg25039498	0.523031	569
818	4	10	118380116	118380370	255	VMR	G+E	10:118380345:C:T|term_deliveries_mom	0.492816	0.327212	0.00399071		260.773	GxE	0.608559	-0.0010086	608.094	0.161613	0.331203	TRUE	Competition winning	cg25731997|cg11310496|cg07093456|cg25120325	0.284963	680
819	2	10	118387095	118387327	233	VMR	G+E	10:118380345:C:T|vit_b6_mg	0.149959	0.0623914	0.00900388		1207.94	GxE	1.13535	-0.00105084	1260.31	0.0785632	0.0713953	TRUE	Competition winning	cg24689026|cg01175142	0.906356	682
820	2	10	118976677	118976795	119	VMR	B															cg27455890|cg26724375	0.353146	874
821	2	10	119024561	119025203	643	VMR	GxE	10:119025212:G:C|isel_12_score	0.506488	0.381045	0.00484177	0.00768648	200.372	G+E	0.401095	0.00169815	604.261	0.112914	0.393573	TRUE	Competition winning	cg06920892|cg17342034	0.272513	869
822	2	10	119333058	119333071	14	VMR	B															cg25162705|cg26511124	0.243264	994
823	4	10	119590034	119590450	417	VMR	G+E	10:119594006:G:A|average_csr	0.451601	0.431673	0.00606435		557.771	GxE	1.88503	-9.02e-05	963.939	0.013864	0.437737	TRUE	Competition winning	cg14733624|cg08985499|cg13647079|cg04259358	0.418869	1011
824	2	10	119800044	119800574	531	VMR	B	10:119329299:A:T	0.0934883	0.0175554			523.603				535.01	0.0759329	0.0175554	FALSE	Default winning	cg10864924|cg02392725	0.44988	1058
825	2	10	120328185	120328745	561	VMR	G	10:120328074:C:T	0.433465	0.15468			549.765				716.502	0.278785	0.15468	TRUE	Default winning	cg24728209|cg15074064	0.158044	1132
826	3	10	120429062	120429205	144	VMR	GxE	10:120481592:CT:C|birth_mother_bleeding	0.293866	0.238379	0.00350577	0.0124937	1086.99	G+E	2.09531	0.00414925	1296.05	0.0394874	0.254378	TRUE	Competition winning	cg24441440|cg01884141|cg02009353	0.870465	1145
827	3	10	120788464	120788696	233	VMR	G	10:120793384:TAAAA:TAAA	0.0449811	0.0251143			823.021				839.165	0.0198668	0.0251143	TRUE	Default winning	cg16913555|cg00853148|cg14916079	0.614706	1083
828	2	10	120873428	120873630	203	VMR	GxE	10:120890745:T:A|hei_greens_beans	0.622132	0.1132	0.0058526	0.00187709	508.726	G+E	2.35078	0.0023593	696.808	0.501202	0.12093	TRUE	Competition winning	cg18187326|cg15361215	0.447973	1087
829	2	10	120968739	120968844	106	VMR	G+E	10:120970579:CTT:C|hei_tot_prot	0.386973	0.312983	0.00739119		575.47	GxE	1.83088	-0.000148297	865.348	0.0665989	0.320374	TRUE	Competition winning	cg14351425|cg26203879	0.518527	1092
830	2	10	121030659	121031392	734	VMR	G	10:121030668:C:G	0.614134	0.319475			501.507				921.138	0.294658	0.319475	TRUE	Default winning	cg17050472|cg24902461	0.341087	1088
831	2	10	121171283	121171859	577	VMR	B	10:121155364:G:T|pm2_5_mg_m3_ann_ave	0.759599	0.00857123	0.00266504		450.515	GxE	1.1321	-0.000298303	478.446	0.748363	0.0112363	FALSE	Competition winning	cg07447346|cg00290758	0.264867	1055
832	3	10	121255934	121256152	219	VMR	G	10:121256112:C:A	0.779641	0.704715			685.559				1686.35	0.0749259	0.704715	TRUE	Default winning	cg04188277|cg06175603|cg08609819	0.508587	1040
833	3	10	121259186	121260443	1258	VMR	B															cg27540559|cg04182483|cg17675386	0.150255	1035
834	2	10	121411826	121412169	344	VMR	GxE	10:121367382:C:G|hei_tot_prot	0.231988	0.155412	0.00446198	0.0112954	436.253	G+E	3.99791	0.00661844	570.894	0.060818	0.17117	TRUE	Competition winning	cg10673740|cg14104339	0.33129	1092
835	2	10	122610303	122610486	184	VMR	G	10:122610391:C:G	0.527445	0.423782			470.75				916.224	0.103662	0.423782	TRUE	Default winning	cg13596132|cg24120153	0.716493	1153
836	2	10	122740981	122740998	18	VMR	GxE	10:123210812:A:G|hei_fatty_acids	0.327254	0.15772	0.0036647	0.00813015	374.777	G+E	1.28359	0.0031677	525.858	0.157739	0.169515	TRUE	Competition winning	cg09414252|cg02085369	0.412227	1154
837	2	10	123195939	123196696	758	VMR	GxE	10:123210812:A:G|allergy_nf_mold_recent	0.784434	0.673817	0.00236467	0.00795712	406.745	G+E	15.7652	0.00554887	1399.48	0.100295	0.684139	TRUE	Competition winning	cg16148897|cg06050456	0.88871	1298
838	2	10	123244536	123244591	56	VMR	G	10:123210812:A:G	0.63575	0.578296			460.808				1123.38	0.0574542	0.578296	TRUE	Default winning	cg16653991|cg08899523	0.953692	1295
839	2	10	123274656	123274709	54	VMR	G+E	10:123210812:A:G|allergy_f_shellfish_recent	0.706998	0.576354	0.0020214		745.507	GxE	1.99277	-3.03e-06	1503.34	0.128623	0.578375	TRUE	Competition winning	cg17696796|cg16961769	0.801609	1298
840	2	10	123290844	123290886	43	VMR	G	10:123210812:A:G	0.73837	0.531226			37.2597				810.248	0.207143	0.531226	TRUE	Default winning	cg25409939|cg17280705	0.928923	1298
841	5	10	123352358	123353956	1599	VMR	G	10:123210812:A:G	0.513268	0.158014			566.881				761.4	0.355254	0.158014	TRUE	Default winning	cg14382860|cg15685049|cg23444251|cg15049101|cg13175830	0.356574	1276
842	9	10	123355239	123356336	1098	VMR	G+E	10:123210812:A:G|allergy_nf_rabbit_recent	0.728738	0.643224	0.00227639		514.864	GxE	1.80312	-7.64e-05	1362.08	0.0832379	0.6455	TRUE	Competition winning	cg10379346|cg06791446|cg25052156|cg22633036|cg11430259|cg02210151|cg17681491|cg13437682|cg01385327	0.879434	1273
843	4	10	123495675	123496922	1248	VMR	GxE	10:123494644:C:T|birth_mother_preclapsia	0.547698	0.414594	0.002404	0.00424734	751.919	G+E	2.18405	0.00271549	1206.01	0.126453	0.421246	TRUE	Competition winning	cg09959420|cg24754313|cg20744387|cg11681913	0.768492	1273
844	6	10	123688279	123688420	142	VMR	GxE	10:123684942:CA:C|average_csr	0.664937	0.590104	0.0039086	0.00114296	1461.48	G+E	0.331326	0.00111938	2169.23	0.0697819	0.595156	TRUE	Competition winning	cg07444487|cg09943237|cg20835665|cg13812702|cg27030141|cg03417454	0.912168	1160
845	2	10	123909426	123909456	31	VMR	B															cg19392379|cg18322589	0.809787	1165
846	2	10	124578209	124578263	55	VMR	G	10:124462762:G:C	0.0684285	0.0541416			1030.53				1068.02	0.0142869	0.0541416	TRUE	Default winning	cg24508426|cg04278168	0.73742	1297
847	2	10	124579533	124579540	8	VMR	B															cg18101900|cg06838807	0.192388	1296
848	6	10	124638976	124639260	285	VMR	B															cg11218091|cg14708218|cg15252215|cg12474023|cg19634157|cg10241347	0.5238	1300
849	5	10	125033770	125034818	1049	VMR	G+E	10:125015278:C:A|allergy_nf_cat_recent	0.238806	0.156256	0.0101321		811.333	GxE	1.99751	-2.71e-06	945.521	0.0724181	0.166388	TRUE	Competition winning	cg12277789|cg25383323|cg02477603|cg03477112|cg18979589	0.24614	1228
850	2	10	125117367	125117394	28	VMR	B	cold_flu	0.16882		0.0105339		565.916				572.719	0.158286	0.0105339	FALSE	Default winning	cg25288034|cg16206341	0.560863	1229
851	2	10	125222790	125223670	881	VMR	G+E	10:125222862:G:A|income18wk	0.441401	0.326754	0.00930265		833.021	GxE	1.23107	-0.000614146	1158.26	0.105344	0.336057	TRUE	Competition winning	cg11653519|cg06498302	0.367328	1253
852	2	10	125521535	125521593	59	VMR	G+E	10:125521533:G:A|allergy_nf_dog_recent	0.351286	0.105773	0.00807203		387.321	GxE	1.69987	-0.000278481	496.34	0.237441	0.113845	TRUE	Competition winning	cg05906144|cg16676599	0.390232	1230
853	2	10	125528133	125528215	83	VMR	B															cg09298183|cg14031964	0.195534	1228
854	4	10	125671099	125671712	614	VMR	G+E	10:125672337:T:C|fever	0.428307	0.242171	0.00689988		864.292	GxE	0.990229	-0.000825268	1113.07	0.179236	0.249071	TRUE	Competition winning	cg00617346|cg20514201|cg10062631|cg13644160	0.737346	1213
855	2	10	125751609	125751983	375	VMR	G+E	10:125751489:G:A|NDVI_mean_ann_mean_100	0.213891	0.0277296	0.0148774		1193.73	GxE	0.341715	-0.00186273	1226.62	0.171284	0.0426069	TRUE	Competition winning	cg00538147|cg25722727	0.801009	1236
856	4	10	125823413	125824014	602	VMR	G	10:125807624:C:T	0.500123	0.265841			264.906				560.996	0.234282	0.265841	TRUE	Default winning	cg24069444|cg12735100|cg01825287|cg23359561	0.716072	1224
857	2	10	125844291	125844301	11	VMR	GxE	10:125836265:G:A|high_blood_press	0.741844	0.705534	0.00335388	0.00109457	1166.68	G+E	1.84032	0.00142222	2084.62	0.031861	0.709983	TRUE	Competition winning	cg24443494|cg13563815	0.949363	1225
858	2	10	126211602	126211704	103	VMR	G	10:126200427:G:A	0.223366	0.0240997			976.025				995.386	0.199266	0.0240997	TRUE	Default winning	cg00920262|cg03499943	0.501094	1117
859	4	10	126330876	126332072	1197	VMR	B	fever	0.0598778		0.0151753		208.426				217.619	0.0447025	0.0151753	FALSE	Default winning	cg16404170|cg10045321|cg12466037|cg00341191	0.169514	1036
860	2	10	126630735	126630765	31	VMR	B	10:126714310:G:T	0.0710122	0.0177238			434.912				446.122	0.0532884	0.0177238	FALSE	Default winning	cg25936818|cg17607024	0.47304	924
861	3	10	126850823	126851326	504	VMR	GxE	10:126859029:A:G|abortions	0.57861	0.49283	0.00285221	0.010916	549.068	G+E	9.63415	0.00707231	1094.9	0.0720114	0.506598	TRUE	Competition winning	cg23000734|cg05090351|cg17191109	0.859782	948
862	2	10	127407606	127407679	74	VMR	B	10:127134741:T:G	0.0666461	0.0183727			963.656				975.281	0.0482733	0.0183727	FALSE	Default winning	cg19049077|cg26517151	0.700572	915
863	2	10	127769172	127769491	320	VMR	G	10:127769949:GA:G	0.312174	0.0268365			414.098				438.852	0.285337	0.0268365	TRUE	Default winning	cg16558923|cg19997196	0.171531	872
864	2	10	127823065	127823118	54	VMR	GxE	10:127826398:C:T|term_deliveries_mom	0.628675	0.539233	0.00474498	0.00902237	326.047	G+E	4.05981	0.00323311	957.525	0.075675	0.553	TRUE	Competition winning	cg15342452|cg13674437	0.926302	885
865	2	10	128077912	128078010	99	VMR	B	allergy_nf_mold_recent	0.343665		0.0115886		271.458				281.692	0.332076	0.0115886	FALSE	Default winning	cg06890197|cg03948236	0.178513	921
866	2	10	128110754	128110778	25	VMR	G+E	10:128117232:AT:A|hei_regined_grains	0.216447	0.0925635	0.0186884		537.36	GxE	1.75476	-0.000274856	626.164	0.105196	0.111252	TRUE	Competition winning	cg09259235|cg04518508	0.552359	920
867	2	10	128810484	128810499	16	VMR	GxE	10:128828376:T:C|so2_ppb_3yave	0.79279	0.710544	0.00152315	0.00885367	1460.59	G+E	2.13566	0.0012296	2502.7	0.0718691	0.720921	TRUE	Competition winning	cg19572051|cg06406458	0.926446	1286
868	3	10	128973601	128974641	1041	VMR	B	10:129241266:C:T	0.393257	0.0111643			666.851				677.596	0.382092	0.0111643	FALSE	Default winning	cg07980821|cg11094040|cg13640225	0.209479	1292
869	2	10	129294384	129294626	243	VMR	G+E	10:129294442:G:T|allergy_nf_recent	0.224215	0.107346	0.00979216		444.111	GxE	1.96747	-3.61e-05	538.408	0.107076	0.117139	TRUE	Competition winning	cg08278520|cg15579084	0.157286	1371
870	2	10	129535186	129535378	193	VMR	GxE	10:129543800:C:T|birth_mother_gest_diabetes	0.167343	0.0560614	0.0035051	0.0186435	289.307	G+E	2.30551	0.0051446	346.06	0.0891327	0.07821	TRUE	Competition winning	cg25539045|cg16642284	0.252769	1399
871	4	10	129797019	129797840	822	VMR	G+E	10:129804052:G:A|snow_number_of_days_ann	0.45026	0.366953	0.0086541		493.663	GxE	1.83514	-0.000129644	853.648	0.074653	0.375607	TRUE	Competition winning	cg20407834|cg05524354|cg24824686|cg11659652	0.65535	1519
872	2	10	129901421	129901854	434	VMR	G	10:129908986:C:A	0.455537	0.180607			637.302				835.544	0.274929	0.180607	TRUE	Default winning	cg05783906|cg01591160	0.763126	1488
873	2	10	129947807	129947858	52	VMR	GxE	10:129947747:T:TGGGGACCCCGTCCTGGGGAGTTCC|mom_ed18wk	0.358028	0.274226	0.0039025	0.00979771	686.765	G+E	1.12247	0.00287414	939.766	0.0701013	0.287926	TRUE	Competition winning	cg16087940|cg16419584	0.730248	1499
874	2	10	130009573	130010134	562	VMR	GxE	10:129999182:A:G|cold_sores	0.370212	0.304938	0.00335759	0.00629454	749.569	G+E	0.412876	0.00217772	1026.76	0.0556226	0.31459	TRUE	Competition winning	cg11320749|cg17972361	0.793184	1493
875	2	10	130013125	130013154	30	VMR	G	10:130016477:G:C	0.208195	0.0723548			472.478				531.6	0.135841	0.0723548	TRUE	Default winning	cg27486281|cg14202215	0.246538	1492
876	3	10	130063978	130064137	160	VMR	GxE	10:130064186:G:T|diet_pat_ba_score	0.168555	0.141509	0.0063494	0.00866944	657.106	G+E	0.933468	0.00349663	771.676	0.0120272	0.156528	TRUE	Competition winning	cg23524559|cg19988426|cg10803098	0.551103	1473
877	2	10	130227803	130227902	100	VMR	GxE	10:130233808:T:C|hei_fatty_acids	0.186018	0.0778455	0.0107508	0.00265332	504.135	G+E	2.26282	0.0049792	572.406	0.0947681	0.0912496	TRUE	Competition winning	cg04074010|cg17473624	0.206369	1397
878	2	10	130610350	130610431	82	VMR	B	average_csr	0.196623		0.0152965		428.153				439.337	0.181327	0.0152965	FALSE	Default winning	cg02642891|cg08372212	0.186568	1232
879	3	10	130726406	130726701	296	VMR	G+E	10:130718628:G:A|income18wk	0.171315	0.0816195	0.00997008		886.046	GxE	1.93742	-7.42e-05	955.323	0.0797257	0.0915896	TRUE	Competition winning	cg12887581|cg00737841|cg19317226	0.796993	1178
880	2	10	131193104	131193272	169	VMR	G+E	10:131180983:C:G|diarrhea	0.204895	0.134113	0.00853928		733.927	GxE	1.66066	-0.000385902	845.274	0.0622432	0.142652	TRUE	Competition winning	cg13420320|cg06553513	0.576607	1145
881	4	10	131264102	131265071	970	VMR	B	10:131274423:G:A	0.191596	0.013582			915.901				925.547	0.178014	0.013582	FALSE	Default winning	cg09993459|cg02022136|cg23998405|cg01341123	0.420453	1133
882	2	10	131356960	131357171	212	VMR	G	10:131402872:ACT:A	0.104118	0.0379747			563.672				590.691	0.066143	0.0379747	TRUE	Default winning	cg17307615|cg22939703	0.498925	1119
883	3	10	131404589	131404769	181	VMR	G+E	10:131424996:A:T|betaine_mg	0.656855	0.629157	0.00431497		863.485	GxE	1.98826	-5.76e-06	1590.6	0.0233824	0.633472	TRUE	Competition winning	cg09125600|cg18148349|cg18038372	0.619829	1119
884	2	10	131412579	131412643	65	VMR	G	10:131424996:A:T	0.381067	0.100612			261.193				364.478	0.280456	0.100612	TRUE	Default winning	cg19680672|cg03271907	0.208933	1121
885	2	10	131589141	131589157	17	VMR	GxE	10:131583059:C:T|allergy_nf_dog_recent	0.306211	0.119605	0.00588638	0.0072831	761.964	G+E	0.428846	0.00241493	878.364	0.173436	0.132774	TRUE	Competition winning	cg27337124|cg15139179	0.740147	1123
886	2	10	131666017	131666169	153	VMR	G	10:131675444:C:A	0.445225	0.0749698			553.933				640.533	0.370256	0.0749698	TRUE	Default winning	cg18199434|cg27454298	0.185151	1168
887	2	10	131667950	131667994	45	VMR	B															cg12502265|cg00185660	0.157435	1172
888	3	10	131669406	131669630	225	VMR	G+E	10:131675444:C:A|allergy_nf_rabbit_recent	0.363786	0.324598	0.00615494		2127.43	GxE	1.65092	-0.000317645	2416.05	0.0330327	0.330753	TRUE	Competition winning	cg05636467|cg04043455|cg09252806	0.960896	1172
889	2	10	131695094	131695114	21	VMR	G	10:131675444:C:A	0.185182	0.0717894			446.256				503.278	0.113392	0.0717894	TRUE	Default winning	cg13696436|cg00179795	0.293521	1195
890	3	10	131697080	131697980	901	VMR	G+E	10:131708026:A:G|diabetes	0.0934051	0.0272717	0.0126913		961.904	GxE	1.21794	-0.00101376	988.056	0.0534421	0.039963	TRUE	Competition winning	cg13638229|cg26229752|cg18930976	0.652187	1196
891	2	10	131756719	131756727	9	VMR	G	10:131272228:G:C	0.118663	0.0425375			605.065				636.013	0.0761252	0.0425375	TRUE	Default winning	cg02941993|cg19424261	0.525876	1216
892	3	10	131758694	131759907	1214	VMR	G	10:130837460:C:T	0.0989991	0.0316627			656.851				678.993	0.0673364	0.0316627	TRUE	Default winning	cg09890775|cg03497907|cg15491701	0.584564	1216
893	3	10	131843597	131843798	202	VMR	G+E	10:131839522:C:T|diet_pat_ws_score	0.356063	0.279125	0.0142913		1026.02	GxE	0.760643	-0.00114072	1284.46	0.0626463	0.293416	TRUE	Competition winning	cg09602803|cg07366506|cg27102141	0.803123	1208
894	2	10	131927345	131927401	57	VMR	G+E	10:131927506:C:T|income18wk	0.314209	0.216342	0.00762726		785.149	GxE	1.98004	-1.96e-05	978.693	0.0902392	0.22397	TRUE	Competition winning	cg11693285|cg04751558	0.621017	1267
895	4	10	131989534	131989849	316	VMR	G	10:131984555:G:A	0.255163	0.192365			1064.77				1223.36	0.0627979	0.192365	TRUE	Default winning	cg10969241|cg15638969|cg26187194|cg11372818	0.771371	1322
896	2	10	132099553	132100019	467	VMR	GxE	10:132115846:G:A|o3_ppb_ann_ave_highest_8h	0.199048	0.127116	0.00950989	0.00242711	1200.03	G+E	2.16006	0.00478103	1305.93	0.0599956	0.139053	TRUE	Competition winning	cg07040013|cg12765123	0.713326	1429
897	2	10	132301945	132302438	494	VMR	B	10:133113706:G:A	0.408084	0.0116211			398.244				409.835	0.396463	0.0116211	FALSE	Default winning	cg08563932|cg04125811	0.172034	1552
898	2	10	132768120	132768144	25	VMR	G+E	10:132767978:T:C|term_deliveries_mom	0.153348	0.0666521	0.0124197		329.976	GxE	0.965475	-0.00125212	388.387	0.0742764	0.0790717	TRUE	Competition winning	cg19427695|cg07301969	0.277051	1585
899	3	10	132910868	132911152	285	VMR	G	10:132908210:C:T	0.115158	0.0999948			1425.44				1498.28	0.0151629	0.0999948	TRUE	Default winning	cg11872966|cg27346510|cg08617581	0.51021	1637
900	2	10	133036108	133036507	400	VMR	B	10:133028822:G:A|birth_caesarean	0.300747	0.0226541	0.00569863		327.744	GxE	1.0804	-0.000919328	351.527	0.272394	0.0283527	FALSE	Competition winning	cg07723599|cg07685977	0.150147	1681
901	2	10	133047326	133048010	685	VMR	G+E	10:133050495:T:C|allergy_nf_dog_recent	0.117874	0.0514255	0.00854426		354.555	GxE	1.65061	-0.000440817	396.53	0.0579045	0.0599698	TRUE	Competition winning	cg06206426|cg04445386	0.2356	1677
902	2	10	133156058	133156155	98	VMR	G+E	10:133154905:G:A|allergy_nf_rabbit_recent	0.358759	0.317371	0.00577888		596.177	GxE	0.24145	-0.00161121	877.432	0.0356099	0.323149	TRUE	Competition winning	cg16126754|cg19256291	0.684844	1651
903	2	10	133251860	133252069	210	VMR	B	10:133253602:C:G|hei_tot_prot	0.10244	0.0200233	0.0120562		739.25	GxE	1.37374	-0.000803802	759.797	0.0703605	0.0320796	FALSE	Competition winning	cg13584272|cg05800336	0.650432	1602
904	4	10	133793477	133793734	258	VMR	G+E	10:133792672:T:G|birth_mother_gest_diabetes	0.255744	0.0652404	0.00606495		921.764	GxE	1.96481	-3.75e-05	981.717	0.184439	0.0713053	TRUE	Competition winning	cg23471067|cg18477674|cg25233900|cg25123362	0.833731	1535
905	2	10	133858385	133858570	186	VMR	G	10:133858408:A:AC	0.221476	0.0722623			319.108				379.152	0.149213	0.0722623	TRUE	Default winning	cg18959081|cg09210135	0.201712	1540
906	2	10	133985931	133986865	935	VMR	G	10:133988649:G:A	0.229622	0.0708988			265.488				325.028	0.158724	0.0708988	TRUE	Default winning	cg10854092|cg03968041	0.222614	1460
907	2	10	134002740	134002751	12	VMR	B	10:134028767:G:A	0.505672	0.0120948			551.691				566.587	0.493577	0.0120948	FALSE	Default winning	cg04384867|cg04064828	0.317921	1447
908	5	10	134043362	134043897	536	VMR	G+E	10:134049412:TA:T|diet_pat_ba_score	0.1963	0.150776	0.0128625		1016.55	GxE	1.63634	-0.000418023	1142.09	0.0326612	0.163639	TRUE	Competition winning	cg06937617|cg14418756|cg27173819|cg08485649|cg05394783	0.834736	1413
909	6	10	134045514	134046237	724	VMR	G	10:134045394:C:T	0.741636	0.691031			988.501				1896.22	0.0506055	0.691031	TRUE	Default winning	cg01458105|cg19754622|cg16106427|cg25969878|cg00468125|cg18233544	0.752838	1408
910	3	10	134061604	134061684	81	VMR	G+E	10:134054176:T:C|hei_sodium	0.570315	0.508265	0.0100676		604.902	GxE	1.62764	-0.000228831	1154.03	0.051982	0.518333	TRUE	Competition winning	cg22556143|cg26782539|cg05504665	0.721561	1399
911	2	10	134068305	134068464	160	VMR	G+E	10:134054176:T:C|allergy_f_milk_recent	0.350142	0.302316	0.0136924		983.451	GxE	0.505258	-0.00138817	1256.44	0.0341336	0.316008	TRUE	Competition winning	cg08867390|cg27145048	0.779535	1394
912	3	10	134113312	134115170	1859	VMR	G	10:134109942:A:G	0.431609	0.190757			510.228				710.51	0.240853	0.190757	TRUE	Default winning	cg09580072|cg22975823|cg12809324	0.262689	1370
913	2	10	134140238	134140240	3	VMR	G+E	10:135060731:G:A|term_deliveries_mom	0.0992686	0.0148896	0.0322327		528.114	GxE	1.43719	-0.000724944	559.758	0.0521464	0.0471222	TRUE	Competition winning	cg07410082|cg01602526	0.47661	1348
914	2	10	134144401	134144761	361	VMR	GxE	10:134165291:C:G|caesarean_failure_progress	0.526021	0.49142	0.00346009	0.00642837	800.198	G+E	3.65644	0.00385109	1298.57	0.0247128	0.501308	TRUE	Competition winning	cg07962783|cg02297879	0.628066	1343
915	8	10	134150273	134150700	428	VMR	G	10:134182185:C:CAT	0.354039	0.32067			788.418				1068.17	0.0333695	0.32067	TRUE	Default winning	cg09027894|cg24214699|cg21370255|cg10530568|cg22586726|cg25076597|cg02535060|cg03330181	0.857831	1335
916	4	10	134221503	134222218	716	VMR	GxE	10:134270762:G:T|hei_whole_fruit	0.338223	0.197264	0.00455728	0.0199216	876.307	G+E	6.92498	0.00850388	1072.31	0.11648	0.221743	TRUE	Competition winning	cg00818106|cg13506288|cg06547490|cg00045902	0.779753	1266
917	3	10	134238687	134238889	203	VMR	B	average_csr	0.135973		0.0137555		716.987				726.028	0.122218	0.0137555	FALSE	Default winning	cg25515456|cg25473065|cg22047012	0.692811	1257
918	2	10	134298762	134299062	301	VMR	B	so2_ppb_3yave	0.515287		0.00629935		282.749				289.774	0.508988	0.00629935	FALSE	Default winning	cg17924283|cg07536733	0.157395	1248
919	3	10	134303159	134303517	359	VMR	G+E	10:134300351:A:G|diet_pat_ba_score	0.524499	0.320565	0.00364937		345.498	GxE	1.26854	-0.000497325	704.899	0.200285	0.324214	TRUE	Competition winning	cg08642843|cg09238516|cg11764368	0.263676	1246
920	2	10	134316400	134316586	187	VMR	G	10:134316622:A:G	0.47504	0.0367268			309.711				354.979	0.438313	0.0367268	TRUE	Default winning	cg06566384|cg20642115	0.312373	1241
921	2	10	134407873	134407912	40	VMR	G+E	10:134413500:G:T|yeast_infection	0.248279	0.117878	0.00758961		1044.03	GxE	1.92397	-8.18e-05	1147.93	0.122812	0.125467	TRUE	Competition winning	cg24973221|cg06715410	0.325791	1221
922	2	10	134411295	134411310	16	VMR	G+E	10:134412291:T:C|living_children	0.464641	0.384491	0.00719718		850.319	GxE	0.814914	-0.00090688	1230.12	0.0729532	0.391688	TRUE	Competition winning	cg27555617|cg20712860	0.416587	1223
923	2	10	134539983	134539989	7	VMR	B	10:133736636:A:G	0.17148	0.0131839			349.599				358.634	0.158296	0.0131839	FALSE	Default winning	cg01626397|cg09732284	0.171883	1150
924	2	10	134549665	134549800	136	VMR	G	10:134581520:T:C	0.544064	0.323039			356.851				729.254	0.221025	0.323039	TRUE	Default winning	cg18305652|cg11624078	0.638573	1144
925	4	10	134597884	134598359	476	VMR	G	10:134294292:T:C	0.181083	0.0214585			1634.03				1650.11	0.159624	0.0214585	TRUE	Default winning	cg25756406|cg22794031|cg11174855|cg09998430	0.729311	1107
926	2	10	134612155	134612652	498	VMR	G	10:134615921:C:CTTT	0.171346	0.0533652			248.224				289.85	0.117981	0.0533652	TRUE	Default winning	cg18169835|cg05806875	0.166514	1096
927	4	10	134621876	134623278	1403	VMR	G	10:134627882:G:T	0.408283	0.336414			505.9				818.55	0.0718688	0.336414	TRUE	Default winning	cg18162371|cg19100900|cg17301379|cg27258050	0.275511	1094
928	4	10	134630597	134631140	544	VMR	B	10:134662238:C:G	0.224718	0.0168663			233.061				246.105	0.207851	0.0168663	FALSE	Default winning	cg23621929|cg15480200|cg06473608|cg09837243	0.170641	1090
929	2	10	134681987	134682912	926	VMR	B	10:133928761:G:C|betaine_mg	0.335409	0.0126858	0.00730747	0.0051632	325.561	G+E	1.61097	0.0034421	345.532	0.310253	0.0251565	FALSE	Competition winning	cg06686765|cg01404416	0.164265	1064
930	2	10	134692852	134693097	246	VMR	G	10:134724847:G:C	0.0600017	0.0364612			334.893				359.494	0.0235406	0.0364612	TRUE	Default winning	cg17481047|cg14320530	0.277406	1064
931	4	10	134726529	134726771	243	VMR	G	10:134726864:A:G	0.639186	0.518839			742.963				1363.89	0.120348	0.518839	TRUE	Default winning	cg14620948|cg00222108|cg11860238|cg12319143	0.723614	1064
932	4	10	134755679	134756707	1029	VMR	G	10:134756096:G:C	0.294597	0.171456			972.61				1122.7	0.123141	0.171456	TRUE	Default winning	cg23563927|cg03354772|cg08325191|cg20100445	0.550634	1055
933	6	10	134774781	134775949	1169	VMR	GxE	10:134742156:G:C|temp_ave_ann	0.283343	0.194929	0.00847168	0.0447827	651.321	G+E	2.50907	0.00463791	853.179	0.0351594	0.248183	TRUE	Competition winning	cg01307776|cg01263624|cg00912926|cg02000926|cg06941527|cg23987897	0.454626	1048
934	5	10	134791323	134791702	380	VMR	GxE	10:134738629:G:A|depression_medication	0.355983	0.250361	0.00647386	0.0234042	702.936	G+E	1.54311	0.0032727	949.46	0.0757433	0.280239	TRUE	Competition winning	cg03753683|cg02006950|cg09784428|cg17623854|cg13446340	0.346202	1041
935	3	10	134838333	134838595	263	VMR	GxE	10:134838381:A:C|preterm_deliveries_mom	0.343397	0.138095	0.00312429	0.00784179	607.943	G+E	4.04922	0.00570697	744.949	0.194335	0.149061	TRUE	Competition winning	cg05036314|cg15441473|cg04071798	0.713936	1017
936	4	10	134843768	134844716	949	VMR	G+E	10:134846348:T:C|living_children	0.573103	0.524619	0.0074556		1357.34	GxE	1.99475	-3.21e-06	1919.06	0.0410279	0.532075	TRUE	Competition winning	cg10537708|cg02314201|cg07347151|cg18740429	0.362183	1010
937	2	10	134898881	134898887	7	VMR	GxE	10:134898843:C:T|das_10_score	0.627869	0.588538	0.00415104	0.00212293	962.931	G+E	4.34329	0.00339239	1624.4	0.0330565	0.594812	TRUE	Competition winning	cg12537405|cg12738763	0.931765	954
938	2	10	134917549	134917911	363	VMR	GxE	10:134923052:T:G|allergy_nf_cat_recent	0.614041	0.564619	0.00587835	0.00645693	1132.5	G+E	3.76907	0.00319863	1765.55	0.0370862	0.576954	TRUE	Competition winning	cg20223950|cg02981003	0.555284	921
939	2	10	134929753	134929797	45	VMR	G	10:134932537:A:ACACT	0.125965	0.0386306			656.21				684.441	0.0873341	0.0386306	TRUE	Default winning	cg07505629|cg10827485	0.289504	902
940	2	10	134936859	134936924	66	VMR	GxE	10:134932537:A:ACACT|allergy_nf_recent	0.115725	0.0500231	0.0115873	0.00914245	1054.32	G+E	5.75872	0.0098699	1102.12	0.0449721	0.0707529	TRUE	Competition winning	cg07304315|cg03659281	0.82203	890
941	3	10	134983444	134983838	395	VMR	G+E	10:134988304:C:T|no2_ppb_ann_ave	0.240964	0.172454	0.00787645		834.526	GxE	1.75363	-0.000267486	979.522	0.060634	0.18033	TRUE	Competition winning	cg02509232|cg18330082|cg08221350	0.60859	847
942	2	10	134992447	134992535	89	VMR	G+E	10:134996950:A:G|diet_pat_ba_score	0.537723	0.143792	0.0054617		343.787	GxE	1.48914	-0.000337729	535.367	0.388469	0.149253	TRUE	Competition winning	cg02688948|cg17500742	0.200856	842
943	2	10	135018226	135018992	767	VMR	B	term_deliveries_mom	0.355388		0.00785633		320.157				326.624	0.347531	0.00785633	FALSE	Default winning	cg05640731|cg12768979	0.226764	826
944	2	10	135038107	135038334	228	VMR	G+E	10:135040163:C:A|dad_ed18wk	0.324378	0.253597	0.00793078		614.19	GxE	1.99098	-8.72e-06	838.909	0.0628504	0.261527	TRUE	Competition winning	cg14099938|cg24161397	0.398164	806
945	5	10	135051292	135052004	713	VMR	GxE	10:135045512:C:T|birth_mother_bleeding	0.421116	0.197384	0.00104373	0.00323856	801.313	G+E	1.11148	0.00258255	1004.24	0.21945	0.201666	TRUE	Competition winning	cg22165685|cg12554483|cg02207686|cg00162806|cg19875532	0.638665	801
946	6	10	135202611	135203102	492	VMR	GxE	10:135203630:T:G|hei_greens_beans	0.221673	0.092299	0.00893844	0.00139081	1136.61	G+E	0.444058	0.00272619	1217.18	0.119045	0.102628	TRUE	Competition winning	cg03319315|cg16079309|cg17143376|cg06080948|cg24644436|cg18563886	0.822503	717
947	3	10	135266884	135268269	1386	VMR	G	10:135269955:C:T	0.272554	0.158094			465.702				601.165	0.11446	0.158094	TRUE	Default winning	cg07133760|cg25051970|cg27261995	0.228193	686
948	2	10	135275764	135276154	391	VMR	G+E	10:135263387:A:G|diet_pat_ba_score	0.296167	0.105948	0.00970227		493.628	GxE	1.31932	-0.000685049	595.969	0.180516	0.11565	TRUE	Competition winning	cg14315411|cg05338748	0.468668	681
949	2	10	135333901	135334122	222	VMR	G+E	10:135308595:G:A|diet_pat_ba_score	0.169635	0.111694	0.0111202		704.802	GxE	0.524128	-0.00175139	797.22	0.0468209	0.122814	TRUE	Competition winning	cg00281977|cg24721873	0.267096	658
950	22	10	135338635	135343248	4614	VMR	G+E	10:135411152:T:G|depression	0.0804143	0.0339577	0.0174456		2300.38	GxE	1.53051	-0.000617443	2334.4	0.029011	0.0514033	TRUE	Competition winning	cg10985065|cg24911862|cg26065573|cg07381788|cg09208540|cg10986462|cg01465364|cg19571004|cg19837601|cg21024264|cg05473257|cg03134882|cg13315147|cg19469447|cg00321709|cg10862468|cg25330361|cg23400446|cg24530264|cg18984983|cg05194426|cg11445109	0.388488	655
951	2	10	135373647	135373697	51	VMR	G+E	10:135247776:T:A|allergy_nf_rabbit_recent	0.292586	0.0531867	0.00687828		750.523	GxE	1.0609	-0.000949762	803.488	0.232521	0.060065	TRUE	Competition winning	cg25823128|cg13092589	0.570262	634
952	2	10	135379580	135379754	175	VMR	G	10:135369643:T:C	0.242864	0.0336182			664.271				692.638	0.209246	0.0336182	TRUE	Default winning	cg16654419|cg05646491	0.256667	629
953	2	11	259533	259554	22	VMR	GxE	11:280464:C:G|diet_pat_pb_score	0.197578	0.103828	0.00280876	0.013619	1044.43	G+E	5.01462	0.00809302	1136.04	0.0773224	0.120255	TRUE	Competition winning	cg27354893|cg12958961	0.719008	605
954	2	11	267613	267927	315	VMR	G	11:253072:C:T	0.428269	0.297379			517.873				808.614	0.13089	0.297379	TRUE	Default winning	cg19998151|cg16825906	0.72763	615
955	2	11	278297	278462	166	VMR	B	11:297279:G:A|hei_empty_cal	0.439396	0.0176751	0.00973205		373.968	GxE	0.898811	-0.000882468	403.332	0.411989	0.0274072	FALSE	Competition winning	cg09591046|cg15451020	0.298313	629
956	4	11	287938	288305	368	VMR	G+E	11:297279:G:A|caesarean_failure_progress	0.432232	0.253452	0.00276971		1343.47	GxE	1.98461	-1.25e-05	1599.81	0.176011	0.256221	TRUE	Competition winning	cg04412883|cg15747436|cg18727742|cg08829299	0.701475	638
957	4	11	289774	290447	674	VMR	G+E	11:297279:G:A|hei_tot_prot	0.467857	0.30495	0.00584045		1365.9	GxE	1.67005	-0.000251127	1683.43	0.157066	0.310791	TRUE	Competition winning	cg07314988|cg10261205|cg10411146|cg24431515	0.87331	642
958	4	11	299482	300404	923	VMR	G+E	11:293188:T:C|synthetic_folate_mcg	0.493311	0.401358	0.00652729		723.257	GxE	1.16716	-0.000603348	1132.06	0.0854252	0.407885	TRUE	Competition winning	cg09172362|cg00369241|cg24018756|cg16406611	0.607005	650
959	2	11	306639	306834	196	VMR	G+E	11:306884:T:C|so2_ppb_3yave	0.330619	0.100708	0.00472796		274.26	GxE	1.45505	-0.000521658	372.505	0.225183	0.105436	TRUE	Competition winning	cg07025678|cg00093698	0.226038	651
960	4	11	315751	316456	706	VMR	GxE	11:331326:C:T|tot_folate_mcg	0.174036	0.026458	0.013051	0.00844777	890.05	G+E	9.733	0.0139812	923.501	0.126079	0.0479567	TRUE	Competition winning	cg16379091|cg08000731|cg15013527|cg27331665	0.624941	666
961	4	11	320929	321324	396	VMR	G+E	11:322722:C:T|diet_pat_ba_score	0.430277	0.157042	0.0103247		1017.76	GxE	0.800874	-0.000976515	1193.79	0.26291	0.167367	TRUE	Competition winning	cg08596817|cg06046490|cg14885742|cg20008734	0.524902	667
962	3	11	325800	325964	165	VMR	GxE	11:330061:A:G|caffeine_mg	0.563431	0.41716	0.00314059	0.00107507	983.445	G+E	0.659073	0.00166392	1449.69	0.142055	0.421376	TRUE	Competition winning	cg22258600|cg09597767|cg03071500	0.597381	672
963	2	11	358332	358595	264	VMR	G	11:364795:G:A	0.248838	0.201353			511.876				675.878	0.0474841	0.201353	TRUE	Default winning	cg09929763|cg17125837	0.530702	703
964	5	11	368366	368966	601	VMR	GxE	11:372095:T:C|allergy_nf_plant_recent	0.0974674	0.0514422	0.0104857	0.00154379	825.316	G+E	0.458012	0.00317931	866.823	0.0339957	0.0634717	TRUE	Competition winning	cg15971656|cg10828456|cg25020933|cg12811157|cg24194132	0.527601	713
965	3	11	376100	376863	764	VMR	G	11:383778:G:A	0.159858	0.0208999			784.878				800.054	0.138958	0.0208999	TRUE	Default winning	cg20169197|cg05431163|cg19011911	0.316096	724
966	6	11	379296	380593	1298	VMR	G+E	11:382480:G:A|diet_pat_pb_score	0.262148	0.194537	0.00702309		1431.5	GxE	1.73979	-0.000274624	1596.31	0.0605882	0.20156	TRUE	Competition winning	cg03049767|cg04663285|cg17123728|cg03673989|cg12005649|cg03481077	0.761431	731
967	2	11	390376	391037	662	VMR	G	11:382480:G:A	0.415914	0.291292			654.559				935.38	0.124622	0.291292	TRUE	Default winning	cg24005722|cg08307434	0.394005	746
968	2	11	394545	394857	313	VMR	G+E	11:389207:A:G|abortions	0.371425	0.0789037	0.00716747		335.636	GxE	1.55482	-0.000400196	421.34	0.285353	0.0860712	TRUE	Competition winning	cg08616951|cg16018377	0.209841	754
969	2	11	430036	430123	88	VMR	GxE	11:439219:G:A|preterm_deliveries_mom	0.375454	0.320497	0.00165526	0.00391825	658.434	G+E	0.37323	0.00212405	946.074	0.0493834	0.326071	TRUE	Competition winning	cg16362232|cg08088566	0.77028	781
970	2	11	504301	504918	618	VMR	G+E	11:482223:CT:C|rain_number_of_days_ann	0.33547	0.0452327	0.00648786		492.68	GxE	0.95298	-0.000994643	541.07	0.283749	0.0517206	TRUE	Competition winning	cg18732172|cg01704474	0.455267	829
971	3	11	628318	629523	1206	VMR	G+E	11:620599:G:T|birth_mother_preclapsia	0.21878	0.0364841	0.0086215		668.863	GxE	1.7202	-0.000312652	704.099	0.173675	0.0451056	TRUE	Competition winning	cg05782292|cg26736232|cg16760899	0.180832	885
972	7	11	636460	638974	2515	VMR	GxE	11:617537:C:T|so2_ppb_3yave	0.370786	0.292692	0.00325833	0.00784516	798.398	G+E	1.27665	0.00295644	1067.77	0.06699	0.303796	TRUE	Competition winning	cg14433983|cg12928379|cg11335335|cg03909863|cg05717871|cg09386376|cg16313227	0.614514	895
973	2	11	645870	646580	711	VMR	B	11:654229:T:C|allergy_food_recent	0.244012	0.0228131	0.00616613		761.129	GxE	1.44964	-0.000594995	783.423	0.215033	0.0289793	FALSE	Competition winning	cg07797871|cg21531416	0.580733	906
974	3	11	692963	693032	70	VMR	G	11:669088:C:G	0.55921	0.299406			686.762				1047.09	0.259804	0.299406	TRUE	Default winning	cg09375756|cg21156386|cg03347287	0.625598	983
975	2	11	763339	763485	147	VMR	G	11:758806:C:T	0.179154	0.12706			388.717				487.317	0.0520942	0.12706	TRUE	Default winning	cg18089519|cg07199862	0.180416	1010
976	2	11	790169	790193	25	VMR	GxE	11:801644:A:T|chest_infection_pneumonia	0.369215	0.299345	0.00299661	0.00651401	571.08	G+E	1.21773	0.00291041	843.654	0.06036	0.308855	TRUE	Competition winning	cg10141019|cg08244238	0.653733	1018
977	2	11	834466	835074	609	VMR	G+E	11:842099:G:GAA|diet_pat_ba_score	0.544576	0.454939	0.00493556		330.36	GxE	0.100017	-0.00123623	814.277	0.0847017	0.459874	TRUE	Competition winning	cg13195529|cg23754390	0.552469	1033
978	4	11	843897	844085	189	VMR	GxE	11:838842:C:G|caesarean_cephalopelvic_disproportion	0.571678	0.470406	0.00956353	0.00562209	144.805	G+E	1.19392	0.00196159	668.55	0.0860871	0.485591	TRUE	Competition winning	cg06179011|cg07269682|cg26071135|cg19303748	0.707682	1035
979	2	11	882636	882687	52	VMR	B	11:948677:G:A	0.133035	0.0194311			693.523				707.016	0.113604	0.0194311	FALSE	Default winning	cg01694939|cg14909179	0.243342	1054
980	2	11	914834	915440	607	VMR	B	11:611802:C:G	0.727683	0.00664448			724.372				739.223	0.721038	0.00664448	FALSE	Default winning	cg23922265|cg14166189	0.555462	1086
981	2	11	955120	955328	209	VMR	G+E	11:1022119:G:A|hei_whole_fruit	0.19807	0.0969122	0.0066445		500.755	GxE	0.88671	-0.00127621	581.649	0.0945136	0.103557	TRUE	Competition winning	cg20877443|cg12914733	0.3186	1123
982	4	11	968650	969000	351	VMR	G+E	11:938808:G:A|term_deliveries_mom	0.458699	0.110311	0.0115481		425.831	GxE	1.19216	-0.000625226	563.756	0.33684	0.121859	TRUE	Competition winning	cg13365436|cg04372535|cg12614244|cg07276007	0.437306	1132
983	5	11	970389	971895	1507	VMR	GxE	11:980564:G:A|birth_mother_nausea	0.717393	0.61285	0.00413411	0.00505436	663.018	G+E	3.2162	0.0021168	1470.29	0.0953544	0.622039	TRUE	Competition winning	cg12893697|cg06064525|cg21302397|cg05626073|cg23314982	0.852926	1133
984	2	11	1060710	1060969	260	VMR	GxE	11:1068900:T:C|abortions	0.327731	0.134297	0.00543986	0.00289247	218.674	G+E	2.91917	0.00474773	347.165	0.185101	0.14263	TRUE	Competition winning	cg16617073|cg05870991	0.211977	1188
985	3	11	1215781	1216466	686	VMR	B															cg13472735|cg23636072|cg08292483	0.284282	1240
986	2	11	1283875	1283946	72	VMR	G+E	11:1309447:G:T|birth_mother_bleeding	0.303546	0.26088	0.00731285		1383.22	GxE	1.21692	-0.000779794	1606.93	0.0353539	0.268192	TRUE	Competition winning	cg26429520|cg01274643	0.807497	1223
987	3	11	1298849	1299477	629	VMR	B	11:1288430:G:A|diet_pat_ba_score	0.575922	0.0123212	0.00634401		577.973	GxE	0.940847	-0.000642093	604.081	0.557257	0.0186652	FALSE	Competition winning	cg13843417|cg17578755|cg10583204	0.262244	1220
988	3	11	1331217	1331831	615	VMR	G+E	11:1264292:C:T|allergy_nf_horse_recent	0.259533	0.104833	0.00836301		791.372	GxE	1.24428	-0.000800117	886.809	0.146337	0.113196	TRUE	Competition winning	cg00616965|cg22424444|cg13858747	0.365066	1222
989	2	11	1474841	1475048	208	VMR	G	11:1526645:G:A	0.422089	0.345649			972.588				1298.29	0.0764407	0.345649	TRUE	Default winning	cg17416644|cg06231783	0.860936	1195
990	2	11	1542148	1542360	213	VMR	G	11:1491341:C:G	0.111023	0.0507114			410.657				447.436	0.0603116	0.0507114	TRUE	Default winning	cg01482465|cg09947611	0.342649	1200
991	3	11	1769152	1769645	494	VMR	G	11:1783757:A:G	0.183386	0.0585752			599.222				645.644	0.124811	0.0585752	TRUE	Default winning	cg03934392|cg23598212|cg16934127	0.40106	1168
992	2	11	1873757	1873884	128	VMR	G+E	11:1904989:G:C|dad_ed18wk	0.308875	0.109133	0.00828882		344.756	GxE	1.4248	-0.000568488	450.441	0.191453	0.117421	TRUE	Competition winning	cg01909245|cg19280572	0.373111	1199
993	2	11	1911511	1911547	37	VMR	G	11:1883174:T:A	0.198762	0.156387			1015.15				1137.78	0.0423749	0.156387	TRUE	Default winning	cg22136363|cg18723409	0.875169	1218
994	3	11	1929190	1929483	294	VMR	G	11:1977240:G:A	0.520437	0.0221401			323.907				353.455	0.498297	0.0221401	TRUE	Default winning	cg03858917|cg13214162|cg23815825	0.22417	1241
995	5	11	1948933	1949130	198	VMR	G	11:1948961:T:C	0.630528	0.603502			958.224				1633.05	0.0270264	0.603502	TRUE	Default winning	cg08337959|cg06679296|cg06503573|cg18032502|cg15652404	0.894209	1263
996	2	11	2013417	2013524	108	VMR	G	11:1975106:T:C	0.552283	0.0294858			282.065				324.647	0.522797	0.0294858	TRUE	Default winning	cg25562530|cg26350007	0.163476	1281
997	3	11	2163174	2164208	1035	VMR	B	11:2023974:A:G|vit_b12_mcg	0.089312	0.0239425	0.00904578	0.00418426	572.357	G+E	0.0655482	0.00269507	594.322	0.0521395	0.0371726	FALSE	Competition winning	cg05323345|cg02425416|cg13313518	0.197555	1286
998	2	11	2182457	2182644	188	VMR	G+E	11:2184848:G:T|hei_tot_prot	0.386676	0.248609	0.00972047		317.818	GxE	0.94729	-0.000922985	559.515	0.128347	0.258329	TRUE	Competition winning	cg20254598|cg03366382	0.426958	1311
999	2	11	2187421	2187921	501	VMR	G	11:2187855:G:C	0.574045	0.51897			120.365				675.309	0.055075	0.51897	TRUE	Default winning	cg19878200|cg21191514	0.558476	1315
1000	2	11	2212133	2212225	93	VMR	GxE	11:2211677:G:A|hei_regined_grains	0.491385	0.395872	0.00431241	0.00166028	1137.41	G+E	0.280268	0.00166191	1538.41	0.0895402	0.401844	TRUE	Competition winning	cg08005462|cg08241307	0.938536	1325
1001	2	11	2235010	2235030	21	VMR	G	11:2211677:G:A	0.117425	0.0334954			475.877				499.915	0.0839292	0.0334954	TRUE	Default winning	cg12301696|cg08380440	0.503206	1343
1002	7	11	2292895	2293593	699	VMR	G+E	11:2320349:A:G|caesarean_failure_progress	0.404701	0.231246	0.00166627		768.047	G	0.26139	0.00192902	994.86	0.171789	0.232912	TRUE	Competition winning	cg19284039|cg26051413|cg20392764|cg07525299|cg12499235|cg10988368|cg00494735	0.437082	1303
1003	3	11	2308362	2308511	150	VMR	GxE	11:2320349:A:G|birth_mother_gest_diabetes	0.308948	0.132567	0.0080206	0.00152412	1024.09	G+E	1.1416	0.00311287	1148.82	0.166836	0.142112	TRUE	Competition winning	cg03162779|cg16059978|cg11821865	0.905308	1296
1004	5	11	2321937	2322808	872	VMR	G+E	11:2321095:C:A|pm2_5_mg_m3_ann_ave	0.48874	0.249957	0.00673953		613.71	GxE	1.83294	-0.000122176	894.101	0.232044	0.256696	TRUE	Competition winning	cg07489413|cg21027517|cg05509777|cg15924868|cg22210337	0.524301	1282
1005	2	11	2411130	2411499	370	VMR	G	11:2410941:C:T	0.392958	0.246905			56.3398				292.888	0.146053	0.246905	TRUE	Default winning	cg23146501|cg04418832	0.186701	1202
1006	2	11	2441045	2441080	36	VMR	G+E	11:2440041:T:C|so2_ppb_3yave	0.122994	0.0726172	0.00858054		827.679	GxE	0.915968	-0.00135903	885.573	0.0417966	0.0811977	TRUE	Competition winning	cg14200465|cg12576557	0.618469	1179
1007	2	11	2563802	2563897	96	VMR	GxE	11:2563559:A:G|CES_Dscore	0.27291	0.231971	0.00241991	0.00970558	589.894	G+E	4.17903	0.00645584	786.232	0.0288133	0.244096	TRUE	Competition winning	cg17255148|cg26884837	0.732771	1116
1008	3	11	2812674	2813298	625	VMR	G	11:2813015:T:TCGCCG	0.0886213	0.0579736			811.532				852.639	0.0306477	0.0579736	TRUE	Default winning	cg06233503|cg23903244|cg17820828	0.357691	1031
1009	2	11	2817491	2817922	432	VMR	G	11:2817358:A:G	0.529006	0.0860075			285.118				400.356	0.442998	0.0860075	TRUE	Default winning	cg15850572|cg16778148	0.233993	1034
1010	2	11	2871644	2871856	213	VMR	B	11:2642607:C:T	0.564887	0.0104419			586.054				600.631	0.554445	0.0104419	FALSE	Default winning	cg03318990|cg03135023	0.190919	1022
1011	7	11	2890394	2891077	684	VMR	B															cg08771706|cg05290058|cg26601317|cg26457809|cg07592963|cg22389375|cg12198813	0.509452	1022
1012	2	11	2924858	2924899	42	VMR	GxE	11:2923826:A:G|allergy_nf_horse_recent	0.592701	0.427331	0.00243754	0.0034987	312.856	G+E	1.24585	0.00189572	813.301	0.159434	0.433267	TRUE	Competition winning	cg13983941|cg02719634	0.720618	1006
1013	2	11	3009206	3009702	497	VMR	GxE	11:3008014:AT:A|hei_fatty_acids	0.52017	0.336059	0.00376417	0.00345196	731.574	G+E	2.62035	0.00318215	1102.79	0.176895	0.343275	TRUE	Competition winning	cg26886572|cg20013151	0.464863	962
1014	4	11	3121024	3121590	567	VMR	B	11:2943115:G:A|term_deliveries_mom	0.545567	0.00759786	0.00944755		472.09	GxE	1.9884	-7.54e-06	493.83	0.528522	0.0170454	FALSE	Competition winning	cg25852715|cg07873128|cg23617121|cg05431723	0.310165	953
1015	2	11	3187750	3187760	11	VMR	GxE	11:3208101:C:T|diabetes	0.258892	0.0926265	0.0104516	0.00250027	493.774	G+E	3.49794	0.00585212	580.869	0.153314	0.105578	TRUE	Competition winning	cg08124000|cg03361664	0.339595	944
1016	2	11	3190573	3190638	66	VMR	B															cg06514078|cg09908041	0.692457	942
1017	2	11	3225059	3225550	492	VMR	G+E	11:3226750:G:A|yeast_infection	0.492964	0.455485	0.00322882		722.431	GxE	0.791022	-0.000876202	1168.81	0.0342497	0.458714	TRUE	Competition winning	cg03347559|cg26658509	0.239681	918
1018	4	11	3254011	3254452	442	VMR	G+E	11:3258663:G:C|so2_ppb_3yave	0.170581	0.133917	0.00898604		985.179	GxE	1.7697	-0.000273223	1092.29	0.0276784	0.142903	TRUE	Competition winning	cg16851282|cg23683010|cg00234998|cg11633280	0.252545	900
1019	2	11	3638352	3638458	107	VMR	B	11:3634746:A:G	0.63798	0.00974923			436.933				453.508	0.628231	0.00974923	FALSE	Default winning	cg18263591|cg02453348	0.248563	855
1020	3	11	3647365	3648013	649	VMR	G+E	11:3641703:G:C|pm2_5_mg_m3_ann_ave	0.532912	0.508592	0.00249744		1485.78	GxE	1.47068	-0.000353572	1998.46	0.021823	0.511089	TRUE	Competition winning	cg07243930|cg07420362|cg00476955	0.744738	851
1021	2	11	3817793	3817820	28	VMR	G	11:3748829:T:G	0.201235	0.0972973			670.671				749.016	0.103937	0.0972973	TRUE	Default winning	cg09677763|cg24951593	0.658265	876
1022	3	11	4389757	4390240	484	VMR	B															cg22200118|cg27128011|cg20814503	0.215717	980
1023	2	11	4414204	4415193	990	VMR	G	11:4422933:G:C	0.356032	0.286226			179.91				434.964	0.0698062	0.286226	TRUE	Default winning	cg23411470|cg08577913	0.279434	1008
1024	2	11	4566267	4566380	114	VMR	G+E	11:4532399:T:C|dad_ed18wk	0.249393	0.12764	0.00923534		382.163	GxE	0.119571	-0.00201655	495.25	0.112517	0.136875	TRUE	Competition winning	cg11539882|cg10596956	0.287052	1167
1025	2	11	4725706	4726105	400	VMR	G+E	11:4680365:G:C|birth_mother_gest_diabetes	0.412949	0.299807	0.00762968		270.813	GxE	1.89229	-9.05e-05	561.19	0.105513	0.307436	TRUE	Competition winning	cg15698854|cg20743708	0.445783	1279
1026	2	11	4870255	4870453	199	VMR	G	11:4907216:T:A	0.1448	0.0461041			637.362				672.065	0.0986962	0.0461041	TRUE	Default winning	cg12812834|cg11042501	0.167297	1324
1027	2	11	4902464	4903155	692	VMR	B	11:4680365:G:C	0.477025	0.0175397			385.05				406.109	0.459486	0.0175397	FALSE	Default winning	cg06977987|cg24166463	0.230435	1326
1028	2	11	4940583	4940837	255	VMR	GxE	11:4940837:C:T|so2_ppb_3yave	0.486473	0.161894	0.00901581	0.00185407	782.744	G+E	0.451676	0.00180431	979.453	0.313709	0.172764	TRUE	Competition winning	cg07538849|cg09578729	0.16451	1326
1029	2	11	5364833	5365752	920	VMR	G	11:5365622:C:CCTCTCTCATTT	0.286704	0.220977			307.585				494.225	0.065727	0.220977	TRUE	Default winning	cg19554569|cg06406740	0.274143	1467
1030	2	11	5473857	5474001	145	VMR	GxE	11:5488840:C:T|diet_pat_pb_score	0.384493	0.269006	0.00767762	0.00408145	646.89	G+E	3.09012	0.00449849	903.572	0.103727	0.280765	TRUE	Competition winning	cg10933808|cg12687069	0.41461	1495
1031	2	11	5531199	5531235	37	VMR	G	11:5536848:G:A	0.54278	0.0462256			341.059				406.38	0.496554	0.0462256	TRUE	Default winning	cg15541062|cg13372231	0.275102	1483
1032	9	11	5617367	5618408	1042	VMR	GxE	11:5619932:G:T|temp_ave_ann	0.275924	0.207429	0.00751234	0.00302796	2157.08	G+E	1.85406	0.00400335	2335.03	0.0579554	0.217969	TRUE	Competition winning	cg17706456|cg19872996|cg14304349|cg00104484|cg00827519|cg06653507|cg22133704|cg15137954|cg15742496	0.942669	1462
1033	3	11	5800246	5801244	999	VMR	G+E	11:5837108:ATGTG:A|rle_score	0.668901	0.641532	0.00299451		905.464	GxE	1.09053	-0.000430514	1656.85	0.024374	0.644527	TRUE	Competition winning	cg17550100|cg24176797|cg00079898	0.455811	1388
1034	2	11	5841482	5841619	138	VMR	B	11:6021323:C:T|birth_mother_bleeding	0.604206	0.0149198	0.00380794		336.885	GxE	0.688941	-0.000741663	365.201	0.585479	0.0187277	FALSE	Competition winning	cg03895540|cg06579142	0.180906	1370
1035	5	11	5959658	5960081	424	VMR	G+E	11:5916211:A:G|ses_composite	0.494462	0.461779	0.0100619		1374.46	GxE	1.94654	-3.87e-05	1831.27	0.0226214	0.471841	TRUE	Competition winning	cg24799795|cg14980045|cg13902645|cg05234568|cg25319279	0.892283	1354
1036	2	11	6259093	6259233	141	VMR	B															cg19270623|cg10324245	0.209203	1244
1037	9	11	6291339	6292615	1277	VMR	G+E	11:6292065:C:A|hei_fatty_acids	0.23929	0.170482	0.00828944		858.053	GxE	1.79684	-0.000221067	1001.59	0.0605192	0.178771	TRUE	Competition winning	cg11812625|cg13580265|cg19364351|cg04467334|cg26313599|cg04585209|cg18706028|cg26700447|cg09656511	0.837002	1254
1038	3	11	6342231	6342357	127	VMR	GxE	11:6342909:C:CT|hei_tot_prot	0.642088	0.546595	0.00292088	0.00205808	831.095	G+E	1.23707	0.00166134	1476.98	0.0905136	0.551574	TRUE	Competition winning	cg12479098|cg03701853|cg16245261	0.817849	1231
1039	2	11	6518331	6518559	229	VMR	G	11:6568213:T:C	0.109019	0.0910226			395.063				461.056	0.0179965	0.0910226	TRUE	Default winning	cg21500354|cg16322014	0.305157	1143
1040	5	11	6592066	6592745	680	VMR	GxE	11:6617527:G:C|allergy_food_recent	0.375506	0.318719	0.00301673	0.00905916	1233.55	G+E	3.2826	0.00473741	1524.67	0.0447111	0.330795	TRUE	Competition winning	cg11185456|cg14449473|cg24637308|cg01833234|cg10208301	0.922655	1139
1041	3	11	6804877	6806121	1245	VMR	G+E	11:6959833:T:TA|CES_Dscore	0.433734	0.165991	0.00676788		461.316	GxE	1.76475	-0.000190546	643.437	0.260975	0.172759	TRUE	Competition winning	cg17854549|cg04895001|cg23178580	0.564736	1070
1042	2	11	6897491	6898245	755	VMR	G+E	11:6959833:T:TA|vit_b6_mg	0.463421	0.328828	0.00377645		396.049	GxE	1.11621	-0.000678005	729.205	0.130816	0.332605	TRUE	Competition winning	cg03898365|cg04456892	0.536501	1062
1043	2	11	6913644	6914389	746	VMR	GxE	11:6959833:T:TA|diarrhea	0.582695	0.364184	0.0020332	0.00504938	590.102	G+E	3.24755	0.0031446	1028.95	0.211428	0.371266	TRUE	Competition winning	cg00243661|cg21025142	0.649277	1071
1044	2	11	6947447	6947759	313	VMR	GxE	11:6972572:C:T|so2_ppb_3yave	0.296449	0.260595	0.00852568	0.00187432	352.07	G+E	0.25783	0.0022762	573.827	0.0254538	0.270995	TRUE	Competition winning	cg02595681|cg26870460	0.332693	1081
1045	2	11	7041930	7041987	58	VMR	B	11:6944655:C:A|birth_caesarean	0.172864	0.0164761	0.0119085	0.00607233	459.65	G+E	0.856975	0.00338761	482.179	0.138408	0.0344569	FALSE	Competition winning	cg17228942|cg07655598	0.200502	1076
1046	5	11	7110074	7110148	75	VMR	GxE	11:7108651:C:A|birth_caesarean_emergency	0.296104	0.262957	0.00470496	0.00604622	1039.4	G+E	0.508672	0.00253078	1263.01	0.0223954	0.273708	TRUE	Competition winning	cg22062068|cg23916104|cg03302539|cg21949858|cg06460475	0.785356	1085
1047	2	11	7244034	7244094	61	VMR	G+E	11:7244215:A:G|preterm_deliveries_mom	0.326114	0.246424	0.00925889		290.382	GxE	1.99783	-2.09e-06	511.222	0.070431	0.255683	TRUE	Competition winning	cg01943307|cg24671636	0.533456	1134
1048	2	11	7549090	7550069	980	VMR	G+E	11:7561609:G:A|gravida	0.453904	0.257894	0.00771151		714.365	GxE	0.993407	-0.000785838	987.405	0.188299	0.265605	TRUE	Competition winning	cg02634004|cg07338813	0.319135	1215
1049	2	11	7686665	7686840	176	VMR	G	11:7682421:C:T	0.556724	0.405869			390.312				842.688	0.150855	0.405869	TRUE	Default winning	cg16936992|cg02262703	0.578467	1240
1050	2	11	7691961	7692131	171	VMR	G+E	11:7708493:A:C|caesarean_cephalopelvic_disproportion	0.438463	0.29911	0.00437989		541.147	GxE	1.62104	-0.000304351	839.173	0.134973	0.30349	TRUE	Competition winning	cg23213894|cg15228694	0.548959	1244
1051	2	11	8041629	8041756	128	VMR	G	11:8042758:C:G	0.382911	0.282418			326.759				588.165	0.100493	0.282418	TRUE	Default winning	cg26985319|cg21591776	0.313043	1254
1052	2	11	8361190	8361327	138	VMR	G+E	11:8384850:T:C|hei_greens_beans	0.143441	0.110414	0.0128289		773.778	GxE	1.04186	-0.00117331	863.743	0.020198	0.123243	TRUE	Competition winning	cg01677628|cg27431761	0.85837	1231
1053	2	11	8931473	8931708	236	VMR	G+E	11:8963946:A:G|vit_b12_mcg	0.558592	0.536411	0.0050265		348.351	GxE	1.99992	-5.02e-08	903.888	0.0171547	0.541437	TRUE	Competition winning	cg09997546|cg21881798	0.780011	1102
1054	2	11	9087524	9087649	126	VMR	B	11:8301191:T:C|hei_whole_grains	0.447655	0.00518338	0.0031653	0.00756707	317.868	G+E	0.949381	0.0023355	331.725	0.431739	0.0159157	FALSE	Competition winning	cg22267234|cg01572207	0.151825	1093
1055	2	11	9385487	9385645	159	VMR	G	11:9389930:A:T	0.539558	0.327564			472.559				846.145	0.211994	0.327564	TRUE	Default winning	cg19659680|cg19695805	0.483928	949
1056	2	11	10470983	10471149	167	VMR	GxE	11:10471738:A:G|allergy_nf_recent	0.507626	0.229712	0.00526042	0.00376059	510.967	G+E	4.55981	0.00464246	781.297	0.268894	0.238733	TRUE	Competition winning	cg11325786|cg08035082	0.612596	1195
1057	2	11	10481217	10481231	15	VMR	GxE	11:10491950:G:A|birth_caesarean_emergency	0.598097	0.485069	0.00251504	0.0145197	1050.66	G+E	1.98684	0.00229886	1611.29	0.0959937	0.502103	TRUE	Competition winning	cg12560076|cg13263846	0.799261	1215
1058	2	11	10590159	10590557	399	VMR	B	11:11459493:G:A	0.598509	0.00891149			426.361				439.706	0.589597	0.00891149	FALSE	Default winning	cg12407978|cg00788156	0.230916	1296
1059	2	11	10613468	10614014	547	VMR	B															cg15759553|cg17471425	0.169313	1308
1060	2	11	10737734	10738688	955	VMR	B	so2_ppb_3yave	0.741428		0.00271161		397.608				402.9	0.738716	0.00271161	FALSE	Default winning	cg00832148|cg22623243	0.233766	1318
1061	3	11	10750870	10750973	104	VMR	G	11:10765509:C:G	0.10693	0.0306502			626.677				648.265	0.0762796	0.0306502	TRUE	Default winning	cg07276621|cg13924715|cg17610169	0.911126	1319
1062	2	11	10827563	10828419	857	VMR	G+E	11:10877121:T:C|hei_tot_prot	0.608112	0.507002	0.00841587		312.591	GxE	1.96289	-2.08e-05	895.403	0.0926941	0.515418	TRUE	Competition winning	cg18351805|cg11124915	0.311258	1328
1063	2	11	10831750	10831772	23	VMR	GxE	11:10877121:T:C|diet_pat_ba_score	0.516283	0.410062	0.0100824	0.00321549	503.079	G+E	0.784004	0.00193041	936.56	0.0929234	0.42336	TRUE	Competition winning	cg13752895|cg22091621	0.453256	1328
1064	4	11	11641789	11642360	572	VMR	G	11:11644933:G:T	0.0899902	0.0623464			1718.35				1762.67	0.0276438	0.0623464	TRUE	Default winning	cg06116412|cg05197062|cg17074339|cg01079098	0.624515	1487
1065	2	11	12107282	12107626	345	VMR	GxE	11:12101751:A:C|maternal_age	0.587163	0.50598	0.0060031	0.00201865	953.155	G+E	0.311624	0.00136753	1512.46	0.0731609	0.514002	TRUE	Competition winning	cg08446549|cg00749291	0.800219	1457
1066	2	11	12284903	12285039	137	VMR	B	11:12300428:G:C	0.663262	0.00837071			489.314				504.477	0.654891	0.00837071	FALSE	Default winning	cg01055103|cg15494169	0.472284	1453
1067	2	11	13508769	13509019	251	VMR	G+E	11:13497915:C:A|urinary_infec	0.299755	0.235551	0.00590369		466.44	GxE	1.82843	-0.000171852	669.523	0.0582995	0.241455	TRUE	Competition winning	cg07033475|cg10554915	0.878301	1066
1068	2	11	13894916	13894939	24	VMR	G	11:13894472:A:G	0.419794	0.0501227			591.161				647.079	0.369671	0.0501227	TRUE	Default winning	cg08655465|cg23365563	0.595806	1009
1069	7	11	13983009	13983818	810	VMR	G+E	11:13970901:G:C|diet_pat_ws_score	0.351624	0.22904	0.00578622		696.043	GxE	0.842765	-0.00107254	908.092	0.116798	0.234826	TRUE	Competition winning	cg23722437|cg23284931|cg08309747|cg26255604|cg12085698|cg25486824|cg22805485	0.701125	991
1070	2	11	13986914	13987766	853	VMR	G+E	11:13989086:GA:G|hei_whole_grains	0.465203	0.326329	0.00640431		451.958	GxE	0.336182	-0.00127145	786.108	0.13247	0.332733	TRUE	Competition winning	cg19946676|cg13631318	0.698221	990
1071	4	11	14280333	14281053	721	VMR	G	11:13970901:G:C	0.269329	0.241274			977.456				1174.91	0.0280548	0.241274	TRUE	Default winning	cg06199346|cg23387056|cg02886208|cg02251663	0.786499	854
1072	4	11	14993509	14993658	150	VMR	GxE	11:14116458:G:A|hei_seaf_plant_prot	0.132931	0.0251076	0.0108762	0.00733486	583.298	G+E	2.55374	0.00566709	611.376	0.0896128	0.0433186	TRUE	Competition winning	cg25783352|cg14348532|cg06295856|cg09068492	0.679751	768
1073	5	11	15094338	15095822	1485	VMR	B	11:15319228:G:A|hei_score_2010	0.0621355	0.0120849	0.0159994		787.122	GxE	1.94448	-7.45e-05	803.746	0.0340512	0.0280843	FALSE	Competition winning	cg23721036|cg06938878|cg26608883|cg02907374|cg22536580	0.199679	754
1074	3	11	15672200	15672856	657	VMR	G	11:15675738:A:G	0.110463	0.069952			865.335				916.249	0.0405109	0.069952	TRUE	Default winning	cg20779966|cg06680511|cg05190790	0.503619	689
1075	2	11	15962932	15963106	175	VMR	GxE	11:15774451:G:A|hei_dairy	0.159318	0.0252019	0.0105799	0.00763577	495.858	G+E	4.34108	0.00766107	525.057	0.1159	0.0434176	TRUE	Competition winning	cg07805777|cg05565400	0.266875	756
1076	2	11	18193422	18193477	56	VMR	G+E	11:18183318:G:A|isel_12_score	0.554039	0.311014	0.00579777		552.336	GxE	1.98048	-1.25e-05	923.51	0.237227	0.316812	TRUE	Competition winning	cg02608124|cg19590911	0.604787	920
1077	2	11	18230629	18230754	126	VMR	G	11:18252104:T:C	0.0827662	0.0389823			544.17				571.263	0.0437839	0.0389823	TRUE	Default winning	cg12302402|cg05756029	0.221444	928
1078	10	11	18433500	18434354	855	VMR	GxE	11:18462494:T:A|hei_tot_fruit	0.700115	0.657404	0.00613935	0.00401471	1150.97	G+E	0.759371	0.00118617	1963.68	0.0325565	0.667558	TRUE	Competition winning	cg07093428|cg19767548|cg14332815|cg11821245|cg14259717|cg08418111|cg21471707|cg05740244|cg07398106|cg07415359	0.820064	876
1079	5	11	18477153	18477534	382	VMR	G	11:18461054:G:C	0.411065	0.273525			636.586				901.235	0.137541	0.273525	TRUE	Default winning	cg26740318|cg05655707|cg06888460|cg18888461|cg15463284	0.800668	866
1080	7	11	18727552	18729637	2086	VMR	B	11:19132423:AT:A	0.0660132	0.0188969			1269.52				1281.52	0.0471163	0.0188969	FALSE	Default winning	cg02743650|cg24480695|cg12670477|cg05148947|cg16007541|cg12788982|cg24924410	0.296663	849
1081	2	11	19224659	19224670	12	VMR	G+E	11:19224718:G:A|gravida	0.613237	0.081917	0.00404366		439.89	GxE	1.29734	-0.000388593	576.178	0.527276	0.0859607	TRUE	Competition winning	cg14704941|cg09618096	0.375369	948
1082	2	11	19232715	19232769	55	VMR	B	11:20145010:A:G	0.120788	0.0152992			472.981				483.04	0.105489	0.0152992	FALSE	Default winning	cg14596205|cg23759926	0.193605	952
1083	4	11	19367404	19367556	153	VMR	B															cg16785412|cg14271645|cg12529275|cg18411500	0.171566	995
1084	2	11	20384886	20385756	871	VMR	G+E	11:20384003:A:G|rle_score	0.77892	0.714979	0.00529143		432.519	GxE	1.83922	-5.08e-05	1441.22	0.0586499	0.72027	TRUE	Competition winning	cg24426391|cg02900213	0.879165	1107
1085	6	11	20625538	20627327	1790	VMR	G	11:20624237:GCACA:GCA	0.074015	0.0455064			924.065				955.599	0.0285085	0.0455064	TRUE	Default winning	cg07428491|cg21957058|cg09357935|cg15828364|cg23745839|cg18042724	0.667929	1136
1086	2	11	21406600	21406729	130	VMR	G+E	11:21412755:C:G|diabetes	0.279021	0.247986	0.00439681		668.535	GxE	0.592114	-0.00145069	874.337	0.0266376	0.252383	TRUE	Competition winning	cg26526126|cg01698106	0.612563	1059
1087	2	11	22454233	22454661	429	VMR	B															cg02123280|cg08346820	0.166525	1027
1088	4	11	27015519	27015872	354	VMR	G	11:27088093:CGTTAG:C	0.0679602	0.0252569			858.164				874.853	0.0427033	0.0252569	TRUE	Default winning	cg10418755|cg07777008|cg15621260|cg04622802	0.616259	964
1089	2	11	27223603	27223615	13	VMR	G	11:27262279:C:T	0.421272	0.192668			877.562				1076.43	0.228604	0.192668	TRUE	Default winning	cg12222932|cg07015638	0.718847	897
1090	2	11	27239162	27240063	902	VMR	GxE	11:27262279:C:T|allergy_f_egg_recent	0.3095	0.121595	0.00428836	0.00669938	925.464	G+E	2.26105	0.00422209	1042.24	0.176917	0.132583	TRUE	Competition winning	cg27432604|cg02899584	0.247074	891
1091	2	11	27494710	27494765	56	VMR	G	11:27494625:T:C	0.308227	0.225608			390.964				586.268	0.082619	0.225608	TRUE	Default winning	cg06731443|cg24451363	0.624995	823
1092	4	11	30343831	30344399	569	VMR	G+E	11:30251041:T:G|temp_ave_ann	0.660747	0.624683	0.00796244		593.535	GxE	1.25775	-0.000360051	1325.24	0.0281016	0.632645	TRUE	Competition winning	cg21393004|cg06241208|cg25418670|cg09906309	0.613056	734
1093	2	11	31263310	31263585	276	VMR	G+E	11:31253853:T:G|allergy_nf_cat_recent	0.420165	0.381083	0.00292078		370.402	GxE	1.09847	-0.000747355	721.62	0.0361606	0.384004	TRUE	Competition winning	cg00951211|cg11280549	0.281159	545
1094	5	11	32421514	32421845	332	VMR	G+E	11:32509232:G:A|caesarean_failure_progress	0.192459	0.0288163	0.0129825		665.719	GxE	1.37028	-0.000727179	696.994	0.150661	0.0417988	TRUE	Competition winning	cg01168289|cg27019929|cg24325551|cg10244666|cg08575722	0.533714	631
1095	8	11	32449450	32452187	2738	VMR	GxE	11:32446135:G:C|birth_mother_infections	0.309764	0.16661	0.00567799	0.00519308	517.079	G+E	1.46535	0.0034304	671.033	0.132282	0.177482	TRUE	Competition winning	cg04096767|cg24106790|cg05222924|cg06516124|cg25782229|cg20989480|cg12781568|cg01693350	0.505767	646
1096	2	11	34272782	34272866	85	VMR	GxE	11:34271247:C:T|diarrhea	0.603604	0.56162	0.0012017	0.0056129	828.429	G+E	6.11577	0.00462919	1444.22	0.03517	0.568434	TRUE	Competition winning	cg14436500|cg06625872	0.774395	1000
1097	10	11	34460170	34460789	620	VMR	G	11:34431130:A:G	0.0998847	0.0316388			1377.74				1399.89	0.0682459	0.0316388	TRUE	Default winning	cg02564456|cg24099074|cg22159421|cg20731136|cg07768201|cg03720043|cg02109652|cg06908474|cg01847719|cg14316565	0.782406	1060
1098	2	11	34999276	34999346	71	VMR	B	11:35069391:A:G	0.459521	0.0115525			381.614				394.397	0.447969	0.0115525	FALSE	Default winning	cg25157073|cg18600899	0.401924	1057
1099	3	11	35547903	35548139	237	VMR	G	11:35549124:C:G	0.58722	0.565454			433.017				1034.14	0.0217654	0.565454	TRUE	Default winning	cg14642338|cg18782210|cg07469075	0.905697	1077
1100	2	11	35676351	35676532	182	VMR	G	11:35823818:C:T	0.215261	0.140841			523.831				637.214	0.0744203	0.140841	TRUE	Default winning	cg15874474|cg16587805	0.630351	1071
1101	2	11	36397458	36397731	274	VMR	GxE	11:36424967:A:G|allergy_nf_dog_recent	0.254465	0.14832	0.00898319	0.00610007	326.975	G+E	1.14071	0.00335733	459.5	0.0910615	0.163404	TRUE	Competition winning	cg19086540|cg13139932	0.420973	881
1102	3	11	36422455	36422615	161	VMR	G+E	11:36422438:G:T|pm2_5_mg_m3_ann_ave	0.36433	0.161452	0.0067016		929.534	GxE	1.14806	-0.000774281	1089.59	0.196177	0.168153	TRUE	Competition winning	cg22117805|cg18520238|cg08943494	0.899477	870
1103	4	11	41481502	41481891	390	VMR	B	11:41461078:A:C|diet_pat_pb_score	0.138994	0.0176239	0.0205561		841.631	GxE	1.93989	-7.4e-05	867.959	0.100814	0.03818	FALSE	Competition winning	cg08072402|cg24638253|cg11382417|cg07895523	0.67542	757
1104	5	11	43290958	43291210	253	VMR	G+E	11:43298467:T:TA|mom_ed18wk	0.381011	0.346601	0.00436748		354.552	GxE	1.99865	-1.19e-06	664.518	0.0300428	0.350968	TRUE	Competition winning	cg00233420|cg00258081|cg26999154|cg05920383|cg06013378	0.597538	1440
1105	3	11	43577554	43578906	1353	VMR	G	11:43587580:G:GCTCT	0.0994046	0.0789193			682.532				739.249	0.0204852	0.0789193	TRUE	Default winning	cg16938744|cg04145448|cg21384443	0.197315	1499
1106	2	11	43902062	43902786	725	VMR	B	11:44508098:T:A	0.202472	0.0147082			886.271				897.045	0.187764	0.0147082	FALSE	Default winning	cg14908875|cg22705540	0.385306	1479
1107	3	11	44087396	44088504	1109	VMR	G+E	11:44078247:T:C|hei_seaf_plant_prot	0.368891	0.324214	0.00837896		613.12	GxE	1.92919	-6.39e-05	905.009	0.0362987	0.332593	TRUE	Competition winning	cg09339476|cg00452199|cg04074835	0.687942	1382
1108	2	11	44978644	44978881	238	VMR	G	11:44974589:A:C	0.47182	0.413829			858.715				1261.14	0.0579906	0.413829	TRUE	Default winning	cg26677322|cg14223001	0.769627	1087
1109	2	11	45070809	45070822	14	VMR	B	11:45556490:C:T|diet_pat_ba_score	0.760401	0.00198135	0.00526372	0.00354758	789.542	G+E	1.78711	0.00130164	814.34	0.749609	0.0107927	FALSE	Competition winning	cg03788242|cg19801553	0.649471	1026
1110	2	11	45564528	45565235	708	VMR	B	11:45548269:C:G	0.484823	0.0095339			329.58				340.398	0.475289	0.0095339	FALSE	Default winning	cg21423823|cg10625953	0.167295	900
1111	7	11	45671015	45672756	1742	VMR	B	11:45570625:A:G|hei_greens_beans	0.212709	0.0157279	0.00869998		970.145	GxE	1.43646	-0.000634462	987.504	0.188281	0.0244278	FALSE	Competition winning	cg23257105|cg18464783|cg13731397|cg01425746|cg09039751|cg21673240|cg18863223	0.226198	836
1112	2	11	46391053	46391825	773	VMR	B	allergy_food_recent	0.577456		0.0048509		374.565				380.544	0.572605	0.0048509	FALSE	Default winning	cg16769381|cg06952173	0.183885	774
1113	2	11	47151944	47152876	933	VMR	G+E	11:47884056:G:T|diabetes	0.582698	0.0473031	0.00767062		427.33	GxE	0	0	509.833	0.527724	0.0549737	TRUE	Competition winning	cg09458135|cg18215878	0.161143	805
1114	4	11	47235424	47236131	708	VMR	G+E	11:47226488:A:G|mom_ed18wk	0.378355	0.240588	0.0174684		1058.61	GxE	1.63588	-0.000323745	1297.31	0.120298	0.258057	TRUE	Competition winning	cg09800963|cg12858746|cg19486271|cg22081008	0.409841	800
1115	2	11	47244761	47244773	13	VMR	B															cg03591565|cg03562919	0.575327	797
1116	2	11	47399213	47399994	782	VMR	B															cg15945333|cg14088811	0.53814	779
1117	2	11	48238296	48238767	472	VMR	G+E	11:48314225:A:G|fever	0.403691	0.161895	0.00728827		390.977	GxE	1.95176	-4.12e-05	561.56	0.234508	0.169183	TRUE	Competition winning	cg10176692|cg03399000	0.259141	677
1118	3	11	48327164	48327753	590	VMR	G	11:48323445:T:G	0.257522	0.2028			401.242				568.041	0.0547219	0.2028	TRUE	Default winning	cg26585981|cg08313108|cg14446925	0.205689	673
1119	2	11	49230100	49230164	65	VMR	B	11:48450200:G:A|caesarean_failure_progress	0.0636054	0.0150158	0.00389918	0.0145342	921.685	G+E	2.46031	0.00599422	940.219	0.0301563	0.0334491	FALSE	Competition winning	cg18044695|cg05562425	0.706376	429
1120	2	11	49456199	49456201	3	VMR	G	11:49394413:A:G	0.0638434	0.0450878			927.58				958.46	0.0187556	0.0450878	TRUE	Default winning	cg20627116|cg14784876	0.620203	351
1121	2	11	50227079	50227102	24	VMR	B															cg24480765|cg17759329	0.215911	220
1122	3	11	50257256	50257613	358	VMR	G+E	11:50682188:G:A|cold_flu	0.354041	0.290362	0.0119928		616.672	GxE	0.809857	-0.0010989	881.053	0.0516855	0.302355	TRUE	Competition winning	cg24202936|cg02254774|cg24576494	0.685997	208
1123	2	11	51413441	51413644	204	VMR	G+E	11:51579963:C:A|prenatal_smoke	0.0627059	0.0178271	0.023077		576.436	GxE	1.10454	-0.00119996	602.294	0.0218017	0.0409041	TRUE	Competition winning	cg22632707|cg23935054	0.25067	26
1124	3	11	55605223	55606710	1488	VMR	GxE	11:55656762:C:T|hei_tot_fruit	0.111281	0.036268	0.00491517	0.0123422	813.19	G+E	2.91939	0.00627664	848.07	0.0577561	0.0535254	TRUE	Competition winning	cg00899834|cg22937354|cg12962308	0.249298	800
1125	3	11	57529419	57529614	196	VMR	B	11:57880067:A:G|hei_greens_beans	0.545276	0.00992764	0.00867379	0.00315551	685.253	G+E	2.82017	0.00314653	711.922	0.523519	0.0217569	FALSE	Competition winning	cg10831212|cg19210276|cg09878888	0.63563	1036
1126	2	11	58191279	58192060	782	VMR	G	11:58176386:C:T	0.17199	0.0978563			270.351				346.432	0.0741337	0.0978563	TRUE	Default winning	cg22015585|cg18962394	0.241877	697
1127	3	11	58499533	58500455	923	VMR	G	11:58545634:T:C	0.270732	0.10873			640.983				736.126	0.162002	0.10873	TRUE	Default winning	cg15423764|cg04841806|cg18804199	0.250974	616
1128	4	11	58667960	58668634	675	VMR	GxE	11:58701105:T:G|high_blood_press	0.3345	0.269476	0.00626938	0.00834654	618.287	G+E	0.591693	0.00247206	860.777	0.0504088	0.284092	TRUE	Competition winning	cg09527118|cg22728830|cg11229864|cg07231005	0.513575	601
1129	2	11	58695093	58695177	85	VMR	G	11:58811310:G:A	0.139021	0.0998182			615.305				689.981	0.0392025	0.0998182	TRUE	Default winning	cg27139424|cg27476382	0.59312	596
1130	2	11	58731357	58731433	77	VMR	G+E	11:58701105:T:G|rain_number_of_days_ann	0.149926	0.0217614	0.0185774		1216.45	GxE	1.76273	-0.000288499	1244.85	0.109587	0.0403388	TRUE	Competition winning	cg12635602|cg03131724	0.818881	583
1131	3	11	59325950	59326239	290	VMR	B	11:60317643:G:A	0.134962	0.0146388			712.796				722.527	0.120323	0.0146388	FALSE	Default winning	cg12974138|cg22430000|cg04258575	0.688584	542
1132	2	11	60049927	60050143	217	VMR	GxE	11:60049098:G:A|average_csr	0.483907	0.186774	0.00875746	0.00272693	359.866	G+E	1.48435	0.00257902	581.102	0.285649	0.198258	TRUE	Competition winning	cg27605677|cg22311510	0.250544	601
1133	2	11	60110793	60110795	3	VMR	G+E	11:60112476:C:T|isel_12_score	0.212591	0.123332	0.0128633		633.287	GxE	1.86209	-0.000155342	740.803	0.0763959	0.136195	TRUE	Competition winning	cg11254578|cg27116897	0.49639	600
1134	2	11	60382923	60383361	439	VMR	B															cg01872872|cg07484450	0.453844	590
1135	4	11	60414677	60414918	242	VMR	G	11:60308957:T:C	0.106877	0.0804632			1008.56				1066.85	0.0264141	0.0804632	TRUE	Default winning	cg26383965|cg17588350|cg19431051|cg05082738	0.797238	594
1136	5	11	60775545	60776172	628	VMR	G+E	11:60773403:C:CA|caesarean_failure_progress	0.601555	0.505555	0.00566385		1138.33	GxE	1.81301	-0.000106576	1711.36	0.0903365	0.511219	TRUE	Competition winning	cg10981907|cg19307003|cg04046629|cg27098804|cg10158843	0.885798	707
1137	2	11	60919286	60919657	372	VMR	G+E	11:60906918:GA:G|maternal_age	0.489695	0.12026	0.00380384		279.17	GxE	1.91098	-6.5e-05	427.288	0.36563	0.124064	TRUE	Competition winning	cg00006713|cg01055561	0.218473	723
1138	4	11	61424266	61425222	957	VMR	GxE	11:61449511:G:GTATTGGAGAC|yeast_infection	0.469164	0.151046	0.00257497	0.00794768	654.261	G+E	8.31311	0.00789007	833.997	0.307595	0.161569	TRUE	Competition winning	cg22682045|cg17556833|cg10607850|cg09147119	0.562739	722
1139	2	11	61449886	61449898	13	VMR	G+E	11:61434878:C:CT|birth_caesarean	0.31168	0.139005	0.00602258		288.987	GxE	0.157531	-0.00181193	418.634	0.166653	0.145027	TRUE	Competition winning	cg06849167|cg04709703	0.26817	725
1140	4	11	61544854	61544986	133	VMR	B															cg02111951|cg05094984|cg27438304|cg09226904	0.840446	739
1141	2	11	61598025	61598930	906	VMR	G+E	11:61547068:G:A|allergy_nf_mold_recent	0.447281	0.0697869	0.00643976		338.04	GxE	1.32186	-0.000535964	424.347	0.371055	0.0762266	TRUE	Competition winning	cg01400685|cg07999042	0.359461	726
1142	2	11	61637263	61637543	281	VMR	B	11:61640521:G:A|abortions	0.676403	0.0200178	0.0045668		414.581	GxE	0.921353	-0.000498967	461.766	0.651818	0.0245846	FALSE	Competition winning	cg07132091|cg07392590	0.343916	716
1143	2	11	61879966	61880123	158	VMR	GxE	11:61878076:A:AT|hei_regined_grains	0.269035	0.124687	0.00425182	0.005307	1089.92	G+E	0.357438	0.00246941	1201.77	0.134789	0.134246	TRUE	Competition winning	cg13875901|cg25870396	0.788808	724
1144	2	11	62028184	62028198	15	VMR	B	11:62538661:G:A	0.17292	0.0158812			284.31				295.605	0.157039	0.0158812	FALSE	Default winning	cg18001729|cg17545919	0.178138	739
1145	2	11	62160859	62160970	112	VMR	G+E	11:62094493:G:A|hei_greens_beans	0.458797	0.380122	0.0177484		1071.33	GxE	1.99408	-4.59e-06	1452.55	0.0609264	0.39787	TRUE	Competition winning	cg24078577|cg26003873	0.748444	777
1146	3	11	62212114	62212195	82	VMR	G+E	11:62204410:CA:C|diet_pat_ba_score	0.443782	0.384808	0.00631228		471.877	GxE	1.77425	-0.000179605	840.092	0.0526617	0.391121	TRUE	Competition winning	cg06861841|cg12857638|cg00685014	0.645153	792
1147	3	11	62369728	62369870	143	VMR	GxE	11:62329758:T:A|allergy_f_peanut_recent	0.527106	0.419168	0.00550851	0.000954772	901.289	G+E	0.104287	0.00142576	1343.97	0.101475	0.425631	TRUE	Competition winning	cg22862634|cg13298116|cg11742103	0.91812	791
1148	2	11	62437615	62437636	22	VMR	G	11:62444798:T:G	0.650212	0.174234			218.697				499.237	0.475977	0.174234	TRUE	Default winning	cg02375832|cg23462726	0.332572	787
1149	2	11	63656088	63656223	136	VMR	B	11:63613835:A:T|hei_sodium	0.686262	0.0133737	0.00408428	0.000687563	597.083	G+E	0.55616	0.0011494	630.385	0.668116	0.0181455	FALSE	Competition winning	cg12613618|cg05041783	0.778428	642
1150	2	11	63683019	63683744	726	VMR	GxE	11:63622300:A:T|hei_dairy	0.746852	0.680032	0.000680917	0.00120639	395.453	G+E	1.38237	0.00122792	1302.8	0.0649319	0.68192	TRUE	Competition winning	cg04850017|cg12527260	0.888697	629
1151	2	11	63775413	63775436	24	VMR	GxE	11:63739439:C:T|CES_Dscore	0.219325	0.124327	0.0105652	0.00300366	1111.5	G+E	3.02076	0.0056276	1219.2	0.0814283	0.137896	TRUE	Competition winning	cg04935121|cg18137308	0.858311	613
1152	2	11	63941757	63941884	128	VMR	GxE	11:63941734:C:A|allergy_f_milk_recent	0.642241	0.086156	0.00501555	0.0016552	187.558	G+E	1.5392	0.00181601	342.809	0.549414	0.0928268	TRUE	Competition winning	cg20760525|cg20165302	0.187531	614
1153	2	11	64127791	64127816	26	VMR	GxE	11:64127902:G:A|so2_ppb_3yave	0.451303	0.039495	0.00224143	0.00660786	539.496	G+E	4.58535	0.00519376	592.52	0.402959	0.0483443	TRUE	Competition winning	cg12076823|cg27470087	0.773634	623
1154	2	11	64258103	64258647	545	VMR	G	11:64278637:G:A	0.546967	0.424927			971.384				1431.87	0.12204	0.424927	TRUE	Default winning	cg08822897|cg05876678	0.871374	621
1155	3	11	64642558	64642622	65	VMR	G+E	11:65620313:G:A|term_deliveries_mom	0.228522	0.00933831	0.0308139		869.915	GxE	0.955473	-0.00115197	901.38	0.18837	0.0401522	TRUE	Competition winning	cg06154903|cg10893439|cg10330410	0.552137	747
1156	3	11	64863151	64863373	223	VMR	B															cg13626866|cg13853761|cg12424468	0.560947	774
1157	2	11	64936865	64936920	56	VMR	GxE	11:64922084:CT:C|birth_caesarean	0.54777	0.446249	0.00600734	0.00397458	425.681	G+E	6.27859	0.00538782	907.276	0.0915382	0.456231	TRUE	Competition winning	cg19940438|cg23079866	0.946828	768
1158	3	11	64981081	64981316	236	VMR	G+E	11:65044986:G:A|chest_infection_pneumonia	0.367953	0.113108	0.00303062		602.009	GxE	0.32739	-0.00151059	715.921	0.251815	0.116138	TRUE	Competition winning	cg10133725|cg14373018|cg21080921	0.470214	762
1159	2	11	64993076	64993335	260	VMR	G+E	11:64999759:T:TTTTG|dad_ed18wk	0.494209	0.173541	0.00440129		614.377	GxE	1.37881	-0.000449291	821.086	0.316267	0.177942	TRUE	Competition winning	cg19323951|cg23930334	0.670474	762
1160	6	11	65190225	65191944	1720	VMR	G+E	11:65218064:C:T|birth_caesarean_emergency	0.274248	0.0781842	0.0146152		1140.41	GxE	1.83053	-0.000175935	1220.52	0.181448	0.0927994	TRUE	Competition winning	cg12637942|cg04145264|cg09411730|cg07985890|cg18019132|cg06327373	0.718925	755
1161	4	11	65314021	65314556	536	VMR	G+E	11:65249731:G:A|allergy_nf_mold_recent	0.190014	0.143919	0.0126098		1304.69	GxE	1.74994	-0.000289712	1424.19	0.0334853	0.156529	TRUE	Competition winning	cg04255276|cg13044675|cg19414233|cg24392577	0.827667	757
1162	3	11	65359521	65360327	807	VMR	GxE	11:65345765:C:T|average_csr	0.148811	0.0545569	0.012305	0.00624417	1406.62	G+E	3.2161	0.00637553	1458.21	0.0757046	0.0731061	TRUE	Competition winning	cg09709600|cg14759565|cg01178624	0.829044	761
1163	2	11	65374665	65374833	169	VMR	B	11:65578204:G:A	0.12991	0.0152161			1154.86				1164.98	0.114694	0.0152161	FALSE	Default winning	cg21193729|cg01180479	0.712872	758
1164	2	11	65407213	65407734	522	VMR	B	11:65718633:T:C|diet_pat_ba_score	0.771614	0.00484962	0.00532712	0.000789038	603.284	G+E	1.87397	0.00126927	630.065	0.760648	0.0109658	FALSE	Competition winning	cg17846460|cg04466898	0.642283	757
1165	3	11	65409412	65410126	715	VMR	G+E	11:65391317:G:A|hei_tot_prot	0.319845	0.216576	0.00844884		664.227	GxE	1.94136	-5.71e-05	860.011	0.0948198	0.225025	TRUE	Competition winning	cg12666336|cg21033440|cg16535667	0.653356	758
1166	3	11	65545808	65547172	1365	VMR	B	living_children	0.0806149		0.0138812		734.502				742.977	0.0667337	0.0138812	FALSE	Default winning	cg24009118|cg05300717|cg03695871	0.377969	765
1167	3	11	65560635	65560763	129	VMR	G+E	11:65562257:G:A|NDVI_max_ann_mean_1000	0.441749	0.218318	0.00586064		596.131	GxE	0.00530971	-0.00159077	828.11	0.217571	0.224179	TRUE	Competition winning	cg10518572|cg13229961|cg01097872	0.426109	764
1168	2	11	65638727	65639579	853	VMR	G+E	11:65590389:C:A|pm2_5_mg_m3_ann_ave	0.447769	0.297813	0.00747011		262.482	GxE	1.9162	-6.62e-05	566.092	0.142486	0.305283	TRUE	Competition winning	cg08825582|cg02848062	0.392282	769
1169	2	11	65646656	65647288	633	VMR	G+E	11:65655259:G:GCC|chest_infection_pneumonia	0.43917	0.3306	0.00390665		145.518	GxE	1.96342	-2.93e-05	468.498	0.104663	0.334507	TRUE	Competition winning	cg25470561|cg18410078	0.179795	771
1170	2	11	66062536	66062710	175	VMR	B															cg12607413|cg08924469	0.542005	737
1171	3	11	66326767	66327000	234	VMR	GxE	11:66291560:A:G|natural_folate_mcg	0.180572	0.0566718	0.0255449	0.00848695	1360.7	G+E	1.88393	0.00456575	1428.08	0.0898685	0.0907036	TRUE	Competition winning	cg20648847|cg05475524|cg05116382	0.651563	741
1172	4	11	67383377	67383862	486	VMR	G+E	11:67406123:T:C|vit_b2_mg	0.571126	0.496729	0.00299413		497.623	GxE	1.38773	-0.000375494	1033.61	0.0714028	0.499723	TRUE	Competition winning	cg14500267|cg00290607|cg24690094|cg04647918	0.926426	533
1173	2	11	67407195	67408119	925	VMR	G+E	11:67407190:T:C|so2_ppb_3yave	0.602452	0.039222	0.00401132		247.152	GxE	1.55379	-0.000253698	315.312	0.559219	0.0432333	TRUE	Competition winning	cg18982066|cg00536203	0.199977	545
1174	2	11	67764654	67765021	368	VMR	G+E	11:67768224:G:A|isel_12_score	0.248939	0.194672	0.00578657		754.629	G	1.87191	0.00417183	915.994	0.0484804	0.200459	TRUE	Competition winning	cg17066594|cg08480739	0.394719	575
1175	2	11	68068199	68068248	50	VMR	GxE	11:68091567:G:A|allergy_f_nut_recent	0.314231	0.0393916	0.00298913	0.00674645	628.642	G+E	2.82836	0.00475337	671.005	0.265104	0.0491272	TRUE	Competition winning	cg21992857|cg11507624	0.362811	689
1176	2	11	68637568	68638100	533	VMR	G	11:68644912:CAAACA:CAAACAAAACA	0.681187	0.657996			265.275				1045.94	0.0231917	0.657996	TRUE	Default winning	cg04772025|cg08757828	0.761142	835
1177	2	11	68658383	68658969	587	VMR	G+E	11:68644912:CAAACA:CAAACAAAACA|isel_12_score	0.404009	0.304823	0.00784721		1062.82	GxE	1.70548	-0.000251069	1353.62	0.0913389	0.31267	TRUE	Competition winning	cg21862992|cg00242965	0.918513	851
1178	2	11	68670746	68670825	80	VMR	GxE	11:68697336:T:C|cold_flu	0.282116	0.234628	0.00567876	0.0102871	180.519	G+E	0.291271	0.00235703	383.812	0.0315226	0.250594	TRUE	Competition winning	cg11377293|cg26065952	0.196806	858
1179	2	11	68782049	68782106	58	VMR	G+E	11:68796746:T:C|allergy_f_milk_recent	0.550088	0.408586	0.00651758		803.835	G	1.79029	0.00244625	1256.77	0.134984	0.415103	TRUE	Competition winning	cg21936959|cg25807487	0.809629	875
1180	2	11	68866761	68866783	23	VMR	GxE	11:68855233:G:A|allergy_nf_recent	0.535697	0.411297	0.00210352	0.00722594	571.935	G+E	1.30197	0.00219848	1016.77	0.115071	0.420627	TRUE	Competition winning	cg02660097|cg25852095	0.905106	945
1181	3	11	68919873	68920676	804	VMR	GxE	11:68869967:C:T|no2_ppb_ann_ave	0.22318	0.138907	0.00282941	0.0143811	842.634	G+E	0.915197	0.00324651	964.642	0.067063	0.156117	TRUE	Competition winning	cg26213821|cg25903143|cg19584547	0.295835	972
1182	2	11	69240780	69241075	296	VMR	B	11:69919476:G:A	0.555602	0.0117688			379.989				396.259	0.543834	0.0117688	FALSE	Default winning	cg11389866|cg22203628	0.310787	990
1183	3	11	69682764	69683619	856	VMR	G+E	11:69637763:A:G|hei_tot_prot	0.240516	0.0920935	0.00797658		483.455	GxE	0.843551	-0.00125548	565.974	0.140446	0.10007	TRUE	Competition winning	cg05389970|cg24543255|cg24112091	0.227255	1100
1184	2	11	69919524	69919554	31	VMR	G+E	11:69920238:G:A|birth_vaginal_assisted	0.269322	0.244399	0.00661233		715.876	GxE	1.87119	-0.000134637	918.292	0.0183105	0.251011	TRUE	Competition winning	cg14637111|cg08288074	0.695756	1076
1185	2	11	69934031	69934109	79	VMR	G+E	11:69925472:G:T|urinary_infec	0.298466	0.239106	0.00627864		688.163	GxE	1.01026	-0.000992626	893.824	0.0530815	0.245384	TRUE	Competition winning	cg24891434|cg05846633	0.645443	1067
1186	2	11	69957013	69957602	590	VMR	GxE	11:69958659:CT:C|allergy_f_milk_recent	0.339522	0.061467	0.00628569	0.00202	474.287	G+E	0.370642	0.0022438	538.483	0.269749	0.0697727	TRUE	Competition winning	cg15999118|cg07642499	0.217317	1069
1187	2	11	69982941	69982996	56	VMR	G	11:70042423:G:C	0.371042	0.221233			572.476				781.152	0.149809	0.221233	TRUE	Default winning	cg24276624|cg11157765	0.444753	1054
1188	2	11	70048801	70048852	52	VMR	GxE	11:70027913:A:G|PSscore	0.366546	0.198917	0.0115895	0.00345847	514.15	G+E	0.515631	0.00228385	711.564	0.152582	0.213965	TRUE	Competition winning	cg06106599|cg19679397	0.718172	1057
1189	2	11	70261959	70262058	100	VMR	G	11:70273193:T:C	0.381484	0.295794			505.529				776.731	0.08569	0.295794	TRUE	Default winning	cg12127706|cg16629523	0.714636	1064
1190	2	11	70268473	70268504	32	VMR	G	11:70297523:G:T	0.306265	0.266085			1361.57				1586.51	0.0401805	0.266085	TRUE	Default winning	cg11705053|cg26957128	0.263596	1057
1191	2	11	70317455	70317508	54	VMR	G	11:70316391:A:G	0.658285	0.572581			12.7956				698.735	0.0857034	0.572581	TRUE	Default winning	cg06441398|cg10851168	0.952906	1027
1192	2	11	70446718	70446778	61	VMR	G	11:70446768:G:A	0.254855	0.0737776			340.389				404.382	0.181078	0.0737776	TRUE	Default winning	cg10174868|cg25534018	0.221821	953
1193	2	11	70449258	70449316	59	VMR	G+E	11:70316391:A:G|isel_12_score	0.249333	0.145589	0.00450923		839.819	G	1.95602	0.00426047	963.235	0.0992347	0.150099	TRUE	Competition winning	cg11155924|cg17696044	0.893572	951
1194	2	11	70517374	70517411	38	VMR	G	11:70495262:A:G	0.113267	0.0517478			507.841				545.487	0.0615189	0.0517478	TRUE	Default winning	cg06223539|cg15177855	0.266527	937
1195	6	11	70672511	70672986	476	VMR	B	11:70565339:T:C	0.184512	0.0165577			708.101				720.151	0.167954	0.0165577	FALSE	Default winning	cg04505435|cg06039161|cg01655356|cg25456593|cg11480627|cg26591930	0.796582	857
1196	2	11	71187508	71187578	71	VMR	G	11:71217959:C:T	0.238227	0.136351			334.02				447.117	0.101876	0.136351	TRUE	Default winning	cg12400342|cg24013826	0.368207	744
1197	2	11	71711021	71711087	67	VMR	B	11:70947743:A:G|diet_pat_ba_score	0.674799	0.00459933	0.00753162		450.741	GxE	1.5723	-0.000198921	472.341	0.662668	0.0121309	FALSE	Competition winning	cg03041532|cg16715363	0.248154	677
1198	2	11	72533202	72533295	94	VMR	G+E	11:72514533:T:G|PSscore	0.126784	0.0979533	0.00828025		746.701	GxE	1.77132	-0.000285625	822.951	0.0205504	0.106234	TRUE	Competition winning	cg24878173|cg13771313	0.948236	634
1199	4	11	73053649	73054121	473	VMR	G+E	11:73165329:T:C|rain_number_of_days_ann	0.321996	0.20569	0.0114723		1033.28	GxE	1.99936	-6.22e-07	1223.51	0.104833	0.217163	TRUE	Competition winning	cg14864148|cg16017089|cg16278107|cg20864214	0.838438	766
1200	4	11	73668626	73669449	824	VMR	G	11:73670645:T:C	0.141249	0.111697			556.092				639.566	0.0295514	0.111697	TRUE	Default winning	cg20737388|cg04044120|cg23327896|cg15851278	0.763824	748
1201	3	11	73676012	73676461	450	VMR	G+E	11:73673080:C:T|diet_pat_ws_score	0.219475	0.158139	0.0119511		722.02	GxE	1.71033	-0.000323388	855.823	0.0493853	0.17009	TRUE	Competition winning	cg25592907|cg09160221|cg20137406	0.265513	748
1202	2	11	73714778	73714800	23	VMR	G+E	11:73710329:AT:A|living_children	0.207038	0.0824138	0.0154759		501.668	GxE	1.63838	-0.000410125	579.033	0.109149	0.0978897	TRUE	Competition winning	cg15903936|cg17514353	0.449193	752
1203	2	11	75139390	75139544	155	VMR	B	11:75026071:G:A	0.118353	0.0178216			1919.28				1931.27	0.100532	0.0178216	FALSE	Default winning	cg06329735|cg05353869	0.945566	811
1204	2	11	75898195	75898203	9	VMR	B	diet_pat_ba_score	0.516158		0.00799423		449.517				458.971	0.508164	0.00799423	FALSE	Default winning	cg13091717|cg12471171	0.412904	812
1205	2	11	75945585	75945841	257	VMR	G+E	11:75936131:A:G|high_blood_press	0.44597	0.405715	0.0107321		723.509	GxE	1.98225	-1.41e-05	1111.35	0.0295229	0.416447	TRUE	Competition winning	cg12850892|cg10624860	0.910564	815
1206	4	11	76368078	76368694	617	VMR	G+E	11:76368553:A:G|allergy_f_shellfish_recent	0.787808	0.649776	0.00293108		1249.54	GxE	1.69023	-9.4e-05	2227.72	0.135101	0.652707	TRUE	Competition winning	cg14498004|cg16098618|cg17970043|cg01878268	0.85643	783
1207	3	11	76430375	76430846	472	VMR	G	11:76424611:T:C	0.464191	0.370598			481.204				846.676	0.0935926	0.370598	TRUE	Default winning	cg26728851|cg10109470|cg10190674	0.169524	782
1208	5	11	76838749	76839476	728	VMR	GxE	11:76840798:A:G|hei_sodium	0.59695	0.502067	0.00701385	0.0022782	484.442	G+E	3.40369	0.00312789	1051.07	0.0855908	0.511359	TRUE	Competition winning	cg02420069|cg21437341|cg20062305|cg08036798|cg06334307	0.683609	857
1209	2	11	76920334	76921002	669	VMR	G+E	11:76921333:A:G|allergy_nf_dust_recent	0.634313	0.314144	0.00355679		142.481	GxE	0.684953	-0.00068733	575.555	0.316612	0.317701	TRUE	Competition winning	cg21865577|cg08543581	0.462132	856
1210	5	11	77299805	77300239	435	VMR	GxE	11:77286707:G:GA|birth_mother_preclapsia	0.368014	0.283739	0.0043423	0.0207661	746.213	G+E	4.70688	0.00609307	1018.34	0.0591663	0.308848	TRUE	Competition winning	cg12586386|cg06061081|cg04518186|cg15441833|cg18349420	0.813756	727
1211	2	11	78131601	78131895	295	VMR	G+E	11:78127825:TA:T|allergy_f_milk_recent	0.230241	0.136112	0.0106968		749.758	GxE	1.99547	-4.99e-06	867.775	0.0834317	0.146809	TRUE	Competition winning	cg08481002|cg18974921	0.678859	806
1212	2	11	78780772	78780863	92	VMR	B	11:78958613:G:A	0.242447	0.0183052			778.991				793.681	0.224141	0.0183052	FALSE	Default winning	cg02760300|cg24208325	0.57973	930
1213	4	11	83435198	83436955	1758	VMR	G+E	11:83437714:C:T|caesarean_failure_progress	0.356776	0.29239	0.00514612		208.666	GxE	1.89436	-9.72e-05	470.422	0.0592394	0.297536	TRUE	Competition winning	cg07086510|cg14577909|cg21035892|cg05015258	0.354864	863
1214	6	11	84634188	84634620	433	VMR	B	11:84163419:T:C	0.140205	0.0184605			488.136				500.985	0.121745	0.0184605	FALSE	Default winning	cg07520269|cg02707033|cg17096302|cg17202519|cg02208793|cg10901805	0.263215	890
1215	4	11	85393693	85394069	377	VMR	G	11:85451938:A:C	0.34495	0.0976149			981.03				1076.13	0.247335	0.0976149	TRUE	Default winning	cg20544552|cg02687418|cg08675941|cg07187133	0.830401	1120
1216	2	11	85913454	85913645	192	VMR	GxE	11:85959043:A:G|vit_b2_mg	0.19347	0.0390586	0.00356356	0.01209	890.138	G+E	5.10802	0.00824332	930.016	0.138758	0.0547122	TRUE	Competition winning	cg04871933|cg26697286	0.744483	1265
1217	5	11	86085366	86086005	640	VMR	G+E	11:86090340:A:G|zn_supplement	0.411706	0.329507	0.00546754		324.604	GxE	1.13153	-0.000730468	635.638	0.0767324	0.334974	TRUE	Competition winning	cg08897150|cg16404106|cg10395685|cg01657926|cg04573398	0.60465	1353
1218	5	11	86142407	86143260	854	VMR	B	11:86133416:T:C|birth_mother_nausea	0.122611	0.0218385	0.0151779		1109.81	GxE	1.65649	-0.000431069	1134.7	0.0855943	0.0370164	FALSE	Competition winning	cg09610772|cg18725375|cg24536194|cg15146462|cg03412784	0.755778	1379
1219	2	11	87836631	87837113	483	VMR	G+E	11:87812836:C:T|severe_morning_sickness	0.322217	0.240288	0.00134139		499.974	G	0.178807	0.00211597	709.104	0.0805878	0.241629	TRUE	Competition winning	cg22166284|cg12769599	0.591627	1230
1220	3	11	87908785	87908897	113	VMR	GxE	11:87915414:GA:G|hei_seaf_plant_prot	0.45194	0.358547	0.00271461	0.00340716	462.61	G+E	2.37595	0.00344178	813.138	0.0872718	0.364668	TRUE	Competition winning	cg18395636|cg17108629|cg00027674	0.69176	1189
1221	2	11	88075267	88075290	24	VMR	G+E	11:88070563:C:T|hei_regined_grains	0.507425	0.3944	0.00586399		1355.06	GxE	1.67662	-0.000227826	1766.8	0.107161	0.400264	TRUE	Competition winning	cg00349687|cg24482177	0.924082	1107
1222	10	11	89867385	89868104	720	VMR	G	11:89876128:C:T	0.273554	0.242948			563.678				763.344	0.0306061	0.242948	TRUE	Default winning	cg05041596|cg23743573|cg26945217|cg01577414|cg18540157|cg21817737|cg12403137|cg05500015|cg21500966|cg05236757	0.512855	712
1223	7	11	89956704	89957167	464	VMR	GxE	11:89953291:C:G|high_blood_press	0.776705	0.76761	0.000656882	0.00155112	1450.95	G+E	2.46396	0.00143057	2488.1	0.00688623	0.769818	TRUE	Competition winning	cg26138821|cg07449543|cg09488196|cg22332266|cg04351018|cg26834418|cg05067963	0.886704	724
1224	3	11	92599942	92600238	297	VMR	GxE	11:91961089:A:AT|hei_regined_grains	0.373435	0.266107	0.00526417	0.00749447	1258.86	G+E	0.0423379	0.00183337	1510.2	0.09457	0.278865	TRUE	Competition winning	cg07452842|cg14848783|cg24298860	0.635999	873
1225	4	11	92615932	92616492	561	VMR	GxE	11:91961089:A:AT|hei_greens_beans	0.242759	0.174261	0.0077966	0.0082146	1509.52	G+E	0.455669	0.00266495	1660.21	0.052487	0.190272	TRUE	Competition winning	cg12156646|cg00455535|cg10350957|cg05694749	0.700336	879
1226	2	11	92648898	92649211	314	VMR	B															cg03727433|cg21584627	0.174618	875
1227	5	11	92702653	92703433	781	VMR	B	gravida	0.0744138		0.0144213		1368.55				1377.36	0.0599925	0.0144213	FALSE	Default winning	cg01722932|cg07105285|cg07609862|cg15559898|cg00528572	0.814108	872
1228	6	11	93582929	93583763	835	VMR	GxE	11:93594733:G:A|ses_composite	0.425187	0.374663	0.00982814	0.00233794	324.521	G+E	3.09547	0.0042055	678.224	0.0383578	0.386829	TRUE	Competition winning	cg05981144|cg04235223|cg16099599|cg14291919|cg26875233|cg17595323	0.525892	902
1229	3	11	94886261	94886708	448	VMR	G+E	11:94877363:T:C|no2_ppb_ann_ave	0.24103	0.0703631	0.0100359		612.447	GxE	1.93673	-6.87e-05	678.828	0.160631	0.0803991	TRUE	Competition winning	cg10357314|cg10575026|cg02877698	0.793077	908
1230	2	11	95544759	95545300	542	VMR	G	11:95667491:G:A	0.131205	0.0591537			497.959				542.002	0.0720514	0.0591537	TRUE	Default winning	cg21336153|cg03012734	0.477743	954
1231	2	11	102139392	102139524	133	VMR	B															cg06483452|cg00295604	0.679203	1192
1232	2	11	102177187	102177762	576	VMR	B	11:101420371:C:T	0.250857	0.0155831			386.062				398.453	0.235274	0.0155831	FALSE	Default winning	cg19309928|cg18282545	0.169301	1190
1233	4	11	102638432	102638706	275	VMR	G	11:102635501:T:C	0.493134	0.37153			805.832				1188.18	0.121604	0.37153	TRUE	Default winning	cg13643240|cg09129186|cg25478299|cg00496961	0.648239	1277
1234	2	11	102702414	102702656	243	VMR	G+E	11:102687551:C:T|hei_seaf_plant_prot	0.246073	0.0453043	0.0132941		471.456	GxE	0.984139	-0.00109489	519.777	0.187475	0.0585984	TRUE	Competition winning	cg02344527|cg24479014	0.253047	1279
1235	2	11	106890084	106890150	67	VMR	B	11:107839667:T:C	0.0559449	0.0176			464.561				475.472	0.0383449	0.0176	FALSE	Default winning	cg21958798|cg10249705	0.190096	1153
1236	2	11	107328898	107329091	194	VMR	G	11:107316499:C:T	0.406038	0.378211			294.499				636.909	0.0278274	0.378211	TRUE	Default winning	cg05386410|cg19009870	0.402478	1149
1237	2	11	107711373	107711742	370	VMR	GxE	11:107744976:CT:C|cold_flu	0.569003	0.357102	0.0072068	0.00399749	606.978	G+E	5.01966	0.00435007	1032.71	0.200697	0.368306	TRUE	Competition winning	cg15523767|cg03851835	0.799546	999
1238	2	11	107992005	107992034	30	VMR	G+E	11:108012096:C:CAAAAA|birth_mother_hypertension	0.104877	0.0395865	0.0114107		680.824	GxE	1.78787	-0.000271602	715.554	0.0538801	0.0509973	TRUE	Competition winning	cg05962325|cg08152564	0.461019	895
1239	2	11	108369884	108369917	34	VMR	G+E	11:108404835:T:C|allergy_f_shellfish_recent	0.202517	0.108613	0.0126721		561.98	GxE	1.89405	-0.000120863	656.94	0.0812314	0.121285	TRUE	Competition winning	cg14473297|cg24473292	0.368072	720
1240	2	11	108408907	108408969	63	VMR	GxE	11:108464209:T:C|yeast_infection	0.303026	0.0917576	0.00734913	0.00210978	386.565	G+E	0.670636	0.00266799	475.349	0.201809	0.101216	TRUE	Competition winning	cg05727199|cg19954234	0.458845	719
1241	4	11	108422791	108423292	502	VMR	G	11:108412226:T:A	0.660794	0.0336338			232.261				296.345	0.62716	0.0336338	TRUE	Default winning	cg10593028|cg14140118|cg16934235|cg23322223	0.345103	716
1242	5	11	109294069	109295290	1222	VMR	B	no2_ppb_ann_ave	0.0681455		0.00961617		647.901				653.077	0.0585294	0.00961617	FALSE	Default winning	cg26014266|cg07180307|cg21852408|cg04661382|cg09059880	0.338015	633
1243	2	11	109785847	109786133	287	VMR	GxE	11:109809415:GA:G|hei_tot_prot	0.59615	0.561113	0.0050033	0.00339462	562.128	G+E	0.352572	0.0013615	1171.05	0.0266384	0.569511	TRUE	Competition winning	cg05505103|cg04064998	0.824999	719
1244	2	11	110216762	110216891	130	VMR	B	11:110191102:G:A	0.473836	0.0147917			511.35				528.73	0.459044	0.0147917	FALSE	Default winning	cg19614169|cg23328448	0.584282	752
1245	2	11	111250129	111250431	303	VMR	G+E	11:111199218:C:T|average_csr	0.597095	0.381842	0.00236546		366.562	GxE	1.79896	-0.000115862	830.661	0.212888	0.384207	TRUE	Competition winning	cg24049888|cg10694914	0.765815	633
1246	2	11	111269570	111269664	95	VMR	B	11:112021944:A:G|severe_morning_sickness	0.606593	0.00808758	0.00724344		311.39	GxE	1.66044	-0.000191063	334.113	0.591262	0.015331	FALSE	Competition winning	cg00866483|cg04873241	0.25032	631
1247	2	11	111279140	111279155	16	VMR	G	11:111287348:T:C	0.521853	0.022404			325.582				355.59	0.499449	0.022404	TRUE	Default winning	cg02778158|cg03363505	0.244663	636
1248	2	11	112034801	112034925	125	VMR	B	11:112082493:A:G|hei_seaf_plant_prot	0.205647	0.0277968	0.00677793		872.51	GxE	1.76749	-0.000264182	898.291	0.171072	0.0345747	FALSE	Competition winning	cg11304234|cg26534425	0.875364	661
1249	2	11	112037427	112037673	247	VMR	GxE	11:112050326:A:T|depression_medication	0.653088	0.513081	0.00175342	0.00205483	428.619	G+E	0.908619	0.00144655	1060.3	0.1362	0.516889	TRUE	Competition winning	cg03304763|cg06646484	0.700602	660
1250	3	11	112096625	112096781	157	VMR	G+E	11:112087101:T:A|NDVI_max_ann_mean_1000	0.64931	0.595903	0.00514543		137.748	GxE	0.849992	-0.000576488	831.621	0.0482617	0.601048	TRUE	Competition winning	cg15300101|cg05297139|cg12822818	0.898165	667
1251	2	11	112141326	112141418	93	VMR	G	11:112155350:T:C	0.498809	0.422563			295.211				720.621	0.0762456	0.422563	TRUE	Default winning	cg14747847|cg09037900	0.468974	679
1252	2	11	113186771	113186910	140	VMR	G	11:113160199:C:T	0.198853	0.163941			268.203				396.339	0.0349119	0.163941	TRUE	Default winning	cg19914513|cg09203526	0.328997	1089
1253	2	11	113778771	113779639	869	VMR	B															cg01614101|cg11201687	0.169088	1037
1254	3	11	113846918	113846937	20	VMR	GxE	11:113865827:G:A|asthma_ever	0.556525	0.108842	0.00541421	0.00182246	828.445	G+E	1.24182	0.00206152	984.961	0.440447	0.116078	TRUE	Competition winning	cg10953410|cg05942508|cg01586609	0.701346	1023
1255	2	11	113851024	113851558	535	VMR	B															cg01356919|cg20133575	0.176759	1025
1256	4	11	114312777	114314649	1873	VMR	B	11:114847733:G:A|so2_ppb_3yave	0.71809	0.00422691	0.00467531		381.104	GxE	1.23564	-0.000308103	398.836	0.709188	0.00890222	FALSE	Competition winning	cg05757907|cg18459470|cg24297220|cg12136991	0.253032	1007
1257	2	11	114655164	114655280	117	VMR	B	11:114723291:G:T	0.237767	0.0163784			380.925				393.785	0.221388	0.0163784	FALSE	Default winning	cg08653158|cg03278527	0.291504	921
1258	3	11	115024483	115024943	461	VMR	B	11:115025905:CTTTTTTTTTTTTTT:C|o3_ppb_ann_ave_highest_8h	0.267376	0.0246435	0.0123582		845.366	GxE	1.15267	-0.000887552	875.807	0.230374	0.0370017	FALSE	Competition winning	cg13808145|cg26706187|cg26265457	0.399206	837
1259	2	11	115547659	115548103	445	VMR	B	11:115535130:T:C|diet_pat_ba_score	0.508042	0.0125529	0.00641168		298.969	GxE	1.96094	-2.75e-05	321.408	0.489078	0.0189645	FALSE	Competition winning	cg16847105|cg12937496	0.159747	1021
1260	4	11	116371188	116371487	300	VMR	G+E	11:116369980:C:T|rle_score	0.489889	0.417382	0.00848492		297.892	GxE	0.98692	-0.000738782	718.16	0.0640221	0.425867	TRUE	Competition winning	cg12564567|cg19623012|cg08382193|cg25896644	0.552131	1207
1261	2	11	116424350	116424368	19	VMR	GxE	11:116409112:T:C|average_csr	0.447154	0.345657	0.00569388	0.00251449	625.898	G+E	0.00360117	0.00158694	965.724	0.0932877	0.353866	TRUE	Competition winning	cg17575191|cg17498188	0.494938	1244
1262	2	11	116578212	116578271	60	VMR	G	11:116578217:C:G	0.1508	0.124322			929.613				1023.11	0.0264776	0.124322	TRUE	Default winning	cg26815066|cg10290504	0.708132	1276
1263	2	11	116661237	116661388	152	VMR	B	11:116694938:A:G|hei_seaf_plant_prot	0.513398	0.0146722	0.00652227		988.286	GxE	1.50359	-0.00034545	1014.09	0.492203	0.0211944	FALSE	Competition winning	cg27362048|cg09044186	0.810537	1283
1264	2	11	117051167	117051786	620	VMR	G+E	11:116988790:C:G|hei_dairy	0.329619	0.259166	0.0132634		186.359	GxE	1.32383	-0.000648175	420.731	0.0571899	0.272429	TRUE	Competition winning	cg09550344|cg20209128	0.221974	1390
1265	6	11	117069849	117070485	637	VMR	G	11:117045210:CT:C	0.421163	0.236891			776.947				1014.75	0.184272	0.236891	TRUE	Default winning	cg10130564|cg03276022|cg22692511|cg24319867|cg16524733|cg24619694	0.856772	1388
1266	2	11	117691210	117691241	32	VMR	G+E	11:117691145:C:T|birth_mother_bleeding	0.586228	0.149903	0.00522238		572.514	GxE	1.568	-0.000255644	791.066	0.431103	0.155126	TRUE	Competition winning	cg19400601|cg02642889	0.480641	1121
1267	2	11	117748132	117748187	56	VMR	GxE	11:117737382:T:C|birth_mother_hypertension	0.335819	0.121712	0.00720017	0.00972306	447.515	G+E	0.0566242	0.00195706	574.025	0.197183	0.138635	TRUE	Competition winning	cg15101392|cg03821689	0.277985	1104
1268	2	11	117800276	117800571	296	VMR	G+E	11:117796722:C:T|birth_mother_infections	0.336209	0.137885	0.00662289		254.415	GxE	1.12329	-0.000832023	388.093	0.191701	0.144508	TRUE	Competition winning	cg05272790|cg00971332	0.2944	1097
1269	2	11	117988658	117988809	152	VMR	GxE	11:118006408:C:T|allergy_nf_plant_recent	0.52276	0.454141	0.00349054	0.00336966	339.26	G+E	0.231831	0.00152621	805.776	0.0617591	0.461001	TRUE	Competition winning	cg16215310|cg11526635	0.828355	1032
1270	2	11	118955126	118955271	146	VMR	G+E	11:118956867:A:T|birth_mother_infections	0.626195	0.534793	0.011561		364.064	GxE	0.290556	-0.000913044	989.732	0.0798413	0.546354	TRUE	Competition winning	cg20080383|cg11348760	0.780352	848
1271	4	11	118986471	118987153	683	VMR	G+E	11:118973133:G:A|hei_sodium	0.74272	0.606881	0.00276169		638.901	GxE	1.80439	-7.2e-05	1484.04	0.133077	0.609643	TRUE	Competition winning	cg18876294|cg15212210|cg22259797|cg03947203	0.764698	867
1272	2	11	119181635	119181660	26	VMR	GxE	11:119206375:G:A|caffeine_mg	0.545594	0.207336	0.00176754	0.00411968	501.353	G+E	2.22546	0.0027552	764.288	0.332371	0.213224	TRUE	Competition winning	cg11002420|cg15463278	0.779259	903
1273	4	11	120038521	120039029	509	VMR	GxE	11:120055477:C:G|hei_tot_prot	0.398563	0.268534	0.0116512	0.00368308	726.714	G+E	4.32248	0.0054647	990.954	0.114695	0.283868	TRUE	Competition winning	cg23989584|cg16490778|cg12756312|cg26685375	0.432746	934
1274	2	11	120255941	120255956	16	VMR	B	11:119837503:T:C|average_csr	0.0717111	0.017914	0.0109924		607.346	GxE	1.80714	-0.000256083	624.781	0.0428046	0.0289065	FALSE	Competition winning	cg14120340|cg23642613	0.68841	993
1275	2	11	120856801	120856918	118	VMR	G	11:120856998:CGGGCGGGGCGGGAG:C	0.0841967	0.0410707			1185.46				1214.12	0.0431259	0.0410707	TRUE	Default winning	cg15174564|cg24255125	0.714769	914
1276	2	11	121028754	121028926	173	VMR	B	11:121750693:A:C|ses_composite	0.113631	0.0143805	0.00990811		455.869	GxE	1.39697	-0.000764338	470.766	0.0893429	0.0242886	FALSE	Competition winning	cg23434943|cg02776514	0.262787	835
1277	2	11	121665730	121665836	107	VMR	B	11:121885869:C:G|ses_composite	0.437971	0.00851915	0.00308418	0.0135313	358.682	G+E	3.90823	0.00477063	383.263	0.412836	0.0251346	FALSE	Competition winning	cg20058187|cg22856771	0.162722	769
1278	2	11	121806961	121807642	682	VMR	GxE	11:121818390:CTTT:C|depression_medication	0.497863	0.16404	0.00735932	0.00199119	280.44	G+E	0.661557	0.00191561	481.778	0.324472	0.173391	TRUE	Competition winning	cg04265964|cg04930934	0.202769	835
1279	5	11	121970285	121970740	456	VMR	G+E	11:122413432:GT:G|preterm_deliveries_mom	0.136385	0.0406517	0.0103462		705.939	GxE	1.29746	-0.000867558	742.043	0.0853876	0.0509978	TRUE	Competition winning	cg05005343|cg16865908|cg26916936|cg03891346|cg24213115	0.539062	889
1280	2	11	122073211	122073461	251	VMR	G	11:122413432:GT:G	0.415223	0.226037			446.394				672.832	0.189186	0.226037	TRUE	Default winning	cg18730174|cg19049785	0.425351	914
1281	2	11	122709471	122709551	81	VMR	GxE	11:122709551:C:T|hei_whole_grains	0.570821	0.0266557	0.00196517	0.0132167	487.869	G+E	9.39835	0.00705585	546.89	0.528983	0.0418375	TRUE	Competition winning	cg10977115|cg22512531	0.543155	1076
1282	4	11	123430724	123430872	149	VMR	G+E	11:123417621:C:T|allergy_nf_plant_recent	0.188503	0.148502	0.0108222		750.03	GxE	1.9012	-0.000114689	871.333	0.0291788	0.159324	TRUE	Competition winning	cg12461287|cg26330465|cg06217276|cg23710751	0.757431	1284
1283	2	11	123776728	123776745	18	VMR	G	11:123776756:A:G	0.587948	0.148138			212.492				425.174	0.439809	0.148138	TRUE	Default winning	cg02613300|cg25762654	0.373086	1236
1284	3	11	123814163	123814849	687	VMR	B	11:124642638:CAAAAAAAAAAAA:C	0.502928	0.00738957			367.501				375.816	0.495538	0.00738957	FALSE	Default winning	cg22368476|cg08417719|cg14841965	0.242109	1241
1285	2	11	123940679	123940777	99	VMR	G+E	11:123944824:A:G|average_csr	0.211914	0.169173	0.0100137		904.444	GxE	1.97776	-2.51e-05	1043.65	0.0327278	0.179186	TRUE	Competition winning	cg04452896|cg00798993	0.735651	1257
1286	3	11	124311153	124311399	247	VMR	B															cg03460239|cg16612699|cg11195360	0.20476	1328
1287	4	11	124621829	124622444	616	VMR	B	11:124624854:T:C|mom_ed18wk	0.140634	0.0229564	0.00863634		646.311	GxE	1.84204	-0.000194174	667.547	0.109041	0.0315927	FALSE	Competition winning	cg24942416|cg23715045|cg21929875|cg23730696	0.695336	1276
1288	3	11	124788414	124789005	592	VMR	G+E	11:124773469:G:T|urinary_infec	0.330705	0.168718	0.0106989		511.4	GxE	1.39097	-0.000582891	673.409	0.151288	0.179417	TRUE	Competition winning	cg23530543|cg17439422|cg05686467	0.251205	1211
1289	3	11	125106056	125106135	80	VMR	G+E	11:125110589:A:G|birth_mother_bleeding	0.340323	0.220154	0.00581474		1166.14	GxE	1.98995	-9.48e-06	1368.05	0.114354	0.225969	TRUE	Competition winning	cg03252786|cg04164023|cg07747661	0.721142	1232
1290	2	11	125109947	125110227	281	VMR	G+E	11:125079094:G:A|hei_tot_fruit	0.335456	0.279928	0.00811666		344.317	GxE	1.07229	-0.000881394	592.015	0.0474109	0.288045	TRUE	Competition winning	cg11099959|cg03528824	0.471179	1229
1291	3	11	125220929	125221452	524	VMR	G+E	11:125079094:G:A|birth_mother_bleeding	0.214947	0.123232	0.0115648		620.966	GxE	1.81551	-0.00020718	727.729	0.0801505	0.134797	TRUE	Competition winning	cg12785040|cg00898880|cg23862339	0.825044	1219
1292	3	11	125744075	125744170	96	VMR	B	11:126441721:G:A	0.16017	0.0133189			651.656				660.654	0.146851	0.0133189	FALSE	Default winning	cg16624249|cg22125989|cg10103906	0.392312	1296
1293	2	11	125972462	125972625	164	VMR	G+E	11:125977789:A:G|hei_regined_grains	0.675409	0.533644	0.00958399		445.667	GxE	1.64262	-0.000165913	1129.08	0.132182	0.543228	TRUE	Competition winning	cg15352109|cg22579103	0.690156	1289
1294	2	11	126581947	126582183	237	VMR	GxE	11:126706516:C:T|allergy_nf_dog_recent	0.227763	0.145127	0.00479274	0.00953178	1165.2	G+E	1.92114	0.00434415	1290.41	0.0683113	0.159452	TRUE	Competition winning	cg20358011|cg03950493	0.810821	1213
1295	2	11	126760641	126761638	998	VMR	G+E	11:126706516:C:T|maternal_age	0.368965	0.30707	0.00706459		1080.41	GxE	1.99445	-5.01e-06	1358.81	0.0548303	0.314135	TRUE	Competition winning	cg06306577|cg12322672	0.8344	1249
1296	3	11	126763432	126763487	56	VMR	G	11:126767481:C:T	0.616086	0.458398			712.984				1260.21	0.157688	0.458398	TRUE	Default winning	cg05846337|cg06355870|cg20439347	0.655545	1248
1297	2	11	126872615	126872863	249	VMR	G+E	11:126874160:A:G|dad_ed18wk	0.434382	0.35589	0.00266332		606.874	GxE	1.55316	-0.00036146	946.068	0.075829	0.358553	TRUE	Competition winning	cg17534999|cg17273911	0.668146	1213
1298	2	11	128391271	128391429	159	VMR	G+E	11:128397614:A:C|diet_pat_ba_score	0.385181	0.23128	0.0098533		520.478	GxE	0.89161	-0.000974133	747.769	0.144047	0.241134	TRUE	Competition winning	cg26559804|cg26503877	0.669538	1222
1299	4	11	128554586	128555317	732	VMR	GxE	11:128562098:C:T|hei_tot_fruit	0.282133	0.0923396	0.0112201	0.0122078	713.872	G+E	0.561637	0.00263561	812.38	0.166365	0.115768	TRUE	Competition winning	cg25218152|cg05560127|cg08586366|cg21999471	0.507609	1173
1300	6	11	128692795	128694388	1594	VMR	GxE	11:128661650:G:A|asthma_ever	0.118194	0.0421238	0.00637525	0.0142042	836.483	G+E	0.41366	0.00305015	878.5	0.0554911	0.0627032	TRUE	Competition winning	cg14749365|cg17297696|cg03340701|cg16777618|cg07690882|cg20933297	0.398452	1193
1301	2	11	128746214	128746438	225	VMR	B															cg00243187|cg03102386	0.328474	1172
1302	3	11	128774371	128774453	83	VMR	G+E	11:128773798:C:G|allergy_nf_dust_recent	0.364516	0.280114	0.0105256		502.585	GxE	0.0690321	-0.00175308	761.843	0.0738766	0.29064	TRUE	Competition winning	cg05378523|cg10333023|cg26510550	0.673694	1172
1303	3	11	129183160	129183228	69	VMR	B															cg18971175|cg15199622|cg02931729	0.248617	1089
1304	2	11	129444480	129444501	22	VMR	G	11:129371633:G:T	0.165952	0.0246013			701.282				719.602	0.141351	0.0246013	TRUE	Default winning	cg06137123|cg16282618	0.70661	1072
1305	2	11	129793108	129793332	225	VMR	GxE	11:129810549:C:G|birth_caesarean_emergency	0.501941	0.324859	0.00446761	0.00751904	201.71	G+E	0.394419	0.00170902	556.813	0.165095	0.336846	TRUE	Competition winning	cg16983588|cg21270316	0.368572	1042
1306	2	11	129980502	129980529	28	VMR	B															cg23855986|cg16220743	0.520025	991
1307	2	11	130271817	130271903	87	VMR	G	11:130280725:C:A	0.259514	0.144007			548.335				670.553	0.115507	0.144007	TRUE	Default winning	cg05252626|cg03927812	0.576744	989
1308	2	11	130297149	130297197	49	VMR	B	11:130360402:C:G|gravida	0.141614	0.026851	0.00938341		387.007	GxE	1.97628	-2.91e-05	411.908	0.10538	0.0362344	FALSE	Competition winning	cg02518691|cg23886747	0.313135	995
1309	4	11	130786230	130786720	491	VMR	G	11:130773076:G:A	0.370184	0.333491			597.882				892.918	0.0366933	0.333491	TRUE	Default winning	cg02624129|cg05962950|cg22079354|cg14779329	0.267994	1089
1310	2	11	131630593	131630648	56	VMR	G	11:131619697:C:T	0.499725	0.473784			1007.94				1471.69	0.0259417	0.473784	TRUE	Default winning	cg18009484|cg15277677	0.906334	1230
1311	2	11	132205463	132205477	15	VMR	B	11:132082816:C:A	0.195522	0.0146956			321.985				332.639	0.180826	0.0146956	FALSE	Default winning	cg26122374|cg13052068	0.153307	1238
1312	3	11	132582550	132582808	259	VMR	G	11:132580765:A:G	0.316506	0.0236264			662.419				684.173	0.29288	0.0236264	TRUE	Default winning	cg19240678|cg26337816|cg04110962	0.22751	1206
1313	3	11	132662455	132662963	509	VMR	GxE	11:132662564:G:C|allergy_nf_plant_recent	0.22641	0.111489	0.00899768	0.00717655	892.129	G+E	0.152614	0.00238599	992.898	0.0987462	0.127663	TRUE	Competition winning	cg13055484|cg24287362|cg03590420	0.806388	1203
1314	2	11	133446310	133446415	106	VMR	G+E	11:133446096:A:G|methionine_g	0.199436	0.039143	0.00973176		721.925	GxE	1.73436	-0.000304176	759.347	0.150561	0.0488748	TRUE	Competition winning	cg09770131|cg05237469	0.753631	1350
1315	3	11	133657466	133658113	648	VMR	G+E	11:133657931:A:G|CES_Dscore	0.465638	0.412752	0.00445316		886.692	GxE	0.934547	-0.000813882	1286.04	0.0484326	0.417206	TRUE	Competition winning	cg12105941|cg11395954|cg10486069	0.405925	1451
1316	2	11	133703094	133703707	614	VMR	GxE	11:133702650:T:C|allergy_nf_dust_recent	0.401382	0.256409	0.00489269	0.0109995	1390.03	G+E	6.2311	0.00709071	1646.11	0.129081	0.272301	TRUE	Competition winning	cg06766960|cg14349672	0.572848	1460
1317	2	11	133823125	133823862	738	VMR	G	11:133817792:T:C	0.319568	0.0284788			357.634				384.294	0.291089	0.0284788	TRUE	Default winning	cg07139165|cg03910363	0.207262	1488
1318	2	11	134176861	134176888	28	VMR	B	11:134206649:TA:T	0.415753	0.0110313			324.17				335.245	0.404722	0.0110313	FALSE	Default winning	cg16592326|cg22256309	0.214214	1403
1319	2	11	134211952	134212069	118	VMR	GxE	11:134212084:T:C|fever	0.219967	0.0714677	0.00301966	0.00876309	864.28	G+E	1.37287	0.00377297	929.163	0.136716	0.0832505	TRUE	Competition winning	cg06777215|cg01890726	0.611017	1381
1320	2	11	134248242	134248994	753	VMR	G+E	11:134248994:C:T|hei_fatty_acids	0.588912	0.195543	0.00745375		119.679	GxE	0.699178	-0.000764314	396.205	0.385915	0.202996	TRUE	Competition winning	cg01745793|cg08820634	0.341209	1351
1321	3	11	134373160	134374331	1172	VMR	G	11:134373081:G:C	0.185122	0.121031			652.677				747.475	0.0640915	0.121031	TRUE	Default winning	cg00402352|cg07239897|cg20405891	0.204614	1298
1322	4	11	134582289	134582788	500	VMR	G+E	11:134569120:G:A|synthetic_folate_mcg	0.245158	0.154934	0.0102295		1013.36	GxE	1.25986	-0.000798841	1147.67	0.0799941	0.165164	TRUE	Competition winning	cg02198562|cg25194612|cg08168737|cg18121220	0.445657	1187
1323	2	11	134605083	134605124	42	VMR	G	11:134595036:G:A	0.286634	0.175071			749.145				900.554	0.111563	0.175071	TRUE	Default winning	cg09953406|cg25638978	0.150986	1165
1324	2	11	134632242	134632361	120	VMR	G+E	11:134626123:A:G|urinary_infec	0.35833	0.260135	0.00709598		1003.54	GxE	0.435657	-0.00143443	1242.91	0.0910993	0.267231	TRUE	Competition winning	cg19558933|cg23515411	0.658069	1152
1325	2	12	248500	248889	390	VMR	GxE	12:248202:C:G|methionine_g	0.274703	0.224571	0.00574425	0.0118077	707.273	G+E	2.41228	0.00459275	902.621	0.03258	0.242123	TRUE	Competition winning	cg25396728|cg10356759	0.885877	670
1326	2	12	297831	298151	321	VMR	GxE	12:296623:T:C|high_blood_press	0.466714	0.437406	0.00158342	0.00372138	1646.01	G+E	1.81614	0.0029194	2062.48	0.0240029	0.442711	TRUE	Competition winning	cg19778375|cg23063825	0.897855	693
1327	6	12	312595	313104	510	VMR	B	12:546836:C:G|allergy_nf_dust_recent	0.0577128	0.0124399	0.0110072	0.00471291	2118.68	G+E	0.515284	0.00339684	2133.26	0.0295528	0.02816	FALSE	Competition winning	cg05860956|cg12790145|cg25329573|cg02780130|cg10075163|cg20188212	0.959626	699
1328	2	12	562848	563019	172	VMR	G	12:570080:T:G	0.118709	0.0905118			643.285				709.623	0.0281973	0.0905118	TRUE	Default winning	cg23826980|cg16901862	0.288379	839
1329	2	12	618105	618772	668	VMR	G+E	12:623468:AT:A|NDVI_mean_ann_mean_100	0.348611	0.0833628	0.00666616		437.765	GxE	1.99259	-6.9e-06	524.256	0.258582	0.090029	TRUE	Competition winning	cg02573860|cg15580052	0.276781	879
1330	2	12	655964	656423	460	VMR	B	12:379536:CCTGA:TCTGA|NDVI_mean_ann_mean_100	0.231095	0.0167098	0.00922962		479.17	GxE	1.7573	-0.00026692	498.362	0.205156	0.0259394	FALSE	Competition winning	cg04249559|cg06252517	0.188966	927
1331	2	12	699641	699652	12	VMR	B	12:708027:G:A|abortions	0.734613	0.0104236	0.0048434		583.669	GxE	1.58493	-0.00015754	618.767	0.719346	0.015267	FALSE	Competition winning	cg15885383|cg09236951	0.519078	970
1332	2	12	726845	727301	457	VMR	G	12:726877:C:G	0.620564	0.336101			453.502				894.911	0.284463	0.336101	TRUE	Default winning	cg14571491|cg03471195	0.683501	977
1333	7	12	739280	740338	1059	VMR	G+E	12:751619:A:T|rain_number_of_days_ann	0.455763	0.418937	0.00726233		2239.44	GxE	1.34575	-0.000509158	2639.72	0.0295629	0.4262	TRUE	Competition winning	cg26371957|cg23304078|cg19692784|cg14911689|cg05578102|cg26654770|cg01201512	0.942331	997
1334	2	12	751121	751317	197	VMR	G+E	12:751964:C:T|high_blood_press	0.454808	0.0561902	0.0063887		341.137	GxE	1.15857	-0.000655886	413.09	0.392229	0.0625789	TRUE	Competition winning	cg11552370|cg21334546	0.211475	1004
1335	4	12	752834	753199	366	VMR	G	12:713712:G:A	0.277048	0.160953			967.288				1105.79	0.116095	0.160953	TRUE	Default winning	cg08517040|cg20379954|cg01565145|cg14760797	0.715769	1006
1336	2	12	772688	772861	174	VMR	G+E	12:774492:T:C|diabetes	0.488578	0.196987	0.00799201		402.188	GxE	1.86211	-0.000100875	633.783	0.283599	0.204979	TRUE	Competition winning	cg20781967|cg00237010	0.532366	1026
1337	2	12	1025529	1025663	135	VMR	G+E	12:1040373:T:C|natural_folate_mcg	0.264209	0.210922	0.00804184		680.308	GxE	0.934855	-0.00112035	858.403	0.0452449	0.218964	TRUE	Competition winning	cg06357748|cg14602222	0.896946	1184
1338	3	12	1642645	1642879	235	VMR	GxE	12:2354530:A:G|abortions	0.167744	0.0148359	0.00484555	0.0258141	975.192	G+E	5.48134	0.0089554	1006.4	0.122249	0.0454955	TRUE	Competition winning	cg17917283|cg20591407|cg16017420	0.533148	1202
1339	3	12	1738035	1738337	303	VMR	G+E	12:1718074:G:A|birth_mother_hypertension	0.286281	0.0439775	0.00592669		617.36	GxE	1.94801	-5.31e-05	660.602	0.236377	0.0499042	TRUE	Competition winning	cg25891078|cg24283049|cg10825710	0.316892	1119
1340	2	12	1772230	1772323	94	VMR	G+E	12:1775043:G:A|preterm_deliveries_mom	0.379849	0.299025	0.012076		615.683	GxE	1.99937	-5.62e-07	895.874	0.0687483	0.311101	TRUE	Competition winning	cg24894584|cg03371962	0.931134	1114
1341	2	12	1909916	1909963	48	VMR	G+E	12:1911860:C:T|income18wk	0.576231	0.556605	0.0068463		641.231	GxE	1.99035	-5.85e-06	1228.38	0.0127792	0.563452	TRUE	Competition winning	cg21224286|cg12859507	0.944503	1099
1342	2	12	2017093	2017134	42	VMR	B	12:1911860:C:T|o3_ppb_ann_ave_highest_8h	0.0868215	0.0205399	0.00787996		596.18	GxE	1.22837	-0.00100751	613.603	0.0584016	0.0284199	FALSE	Competition winning	cg11957400|cg24856673	0.643347	1091
1343	3	12	2031262	2031546	285	VMR	G+E	12:2042147:G:A|dad_ed18wk	0.229151	0.157	0.0103859		1610.21	GxE	1.15075	-0.000935977	1743.56	0.0617654	0.167386	TRUE	Competition winning	cg02103262|cg08762603|cg26343563	0.87399	1091
1344	6	12	2944286	2944493	208	VMR	G	12:2938875:A:G	0.390219	0.364555			990.756				1316.35	0.0256639	0.364555	TRUE	Default winning	cg14176966|cg01461254|cg03126946|cg00922748|cg05194726|cg10231675	0.786316	1092
1345	2	12	3259783	3260174	392	VMR	G	12:3234377:AT:A	0.647586	0.598294			578.033				1269.72	0.0492918	0.598294	TRUE	Default winning	cg11303115|cg14753631	0.733833	1062
1346	3	12	3281520	3282076	557	VMR	GxE	12:3234377:AT:A|allergy_nf_dog_recent	0.5935	0.502117	0.00223402	0.00838617	479.448	G+E	4.92271	0.00404587	1043.8	0.0807625	0.512737	TRUE	Competition winning	cg07248242|cg19859729|cg08124721	0.241126	1068
1347	3	12	3333812	3334092	281	VMR	G	12:3340166:C:T	0.192121	0.0542789			872.407				915.86	0.137842	0.0542789	TRUE	Default winning	cg05863755|cg21448167|cg01049030	0.572031	1095
1348	2	12	3380900	3381070	171	VMR	G	12:3234377:AT:A	0.54632	0.436597			315.564				784.789	0.109723	0.436597	TRUE	Default winning	cg12218038|cg10824503	0.656955	1099
1349	2	12	3427727	3427729	3	VMR	G+E	12:3234377:AT:A|birth_mother_infections	0.305163	0.231413	0.00503909		688.421	GxE	1.21402	-0.000780864	889.153	0.0687108	0.236452	TRUE	Competition winning	cg06922599|cg17043230	0.791798	1093
1350	2	12	3446067	3446079	13	VMR	GxE	12:3234377:AT:A|rain_number_of_days_ann	0.298228	0.202643	0.00739655	0.0053265	529.718	G+E	0.913664	0.00293132	710.805	0.082862	0.215366	TRUE	Competition winning	cg11256956|cg16063018	0.676046	1094
1351	2	12	3563766	3563899	134	VMR	GxE	12:3569203:A:C|urinary_infec	0.333976	0.25612	0.0158977	0.00566031	861.139	G+E	2.16741	0.00398266	1098.73	0.0562979	0.277678	TRUE	Competition winning	cg21859546|cg10104252	0.914087	1077
1352	2	12	3738023	3738922	900	VMR	B															cg03897054|cg17052537	0.165672	1050
1353	2	12	3836653	3836673	21	VMR	G	12:3820810:T:TCTC	0.697517	0.394054			471.994				1053.03	0.303463	0.394054	TRUE	Default winning	cg17662445|cg14341378	0.87348	1082
1354	5	12	3862221	3862594	374	VMR	B	term_deliveries_mom	0.0288174		0.0131487		853.045				860.445	0.0156687	0.0131487	FALSE	Default winning	cg09172548|cg03397307|cg26955987|cg21723903|cg03535793	0.21105	1087
1355	2	12	4671310	4671731	422	VMR	G	12:4671429:G:T	0.368917	0.272277			490.215				738.935	0.0966405	0.272277	TRUE	Default winning	cg03055065|cg11146114	0.466881	1213
1356	10	12	4917950	4919230	1281	VMR	G+E	12:4936912:C:G|cold_flu	0.411539	0.301086	0.00799406		636.218	GxE	1.74475	-0.000214845	927.299	0.102459	0.30908	TRUE	Competition winning	cg25023131|cg16870361|cg04504559|cg04030260|cg13188098|cg26162582|cg26858704|cg01175812|cg19870512|cg10671668	0.430723	1131
1357	4	12	5620850	5621456	607	VMR	GxE	12:5621410:G:C|NDVI_mean_ann_mean_100	0.316909	0.22125	0.00564225	0.00146463	506.459	G+E	0.299346	0.00225071	702.055	0.0885513	0.228357	TRUE	Competition winning	cg10003689|cg08195424|cg06582782|cg26957709	0.578515	975
1358	2	12	5936980	5937105	126	VMR	GxE	12:5959451:G:C|yeast_infection	0.25403	0.101727	0.00750951	0.00460849	647.009	G+E	1.16274	0.00338291	740.289	0.140185	0.113845	TRUE	Competition winning	cg01443946|cg21476599	0.77204	901
1359	4	12	6165816	6166943	1128	VMR	G+E	12:6169733:T:C|urinary_infec	0.274301	0.101774	0.00918519		679.344	GxE	1.47618	-0.000543623	774.797	0.163342	0.110959	TRUE	Competition winning	cg26819609|cg04053108|cg10980102|cg06730678	0.254658	764
1360	2	12	6243051	6243110	60	VMR	G+E	12:6205767:T:C|allergy_nf_dust_recent	0.234947	0.186052	0.0120168		415.718	GxE	1.51619	-0.000529342	572.652	0.0368774	0.198069	TRUE	Competition winning	cg20739156|cg05818676	0.551682	726
1361	2	12	6310391	6310744	354	VMR	G+E	12:6308546:GT:G|pm2_5_mg_m3_ann_ave	0.434918	0.284932	0.00850877		354.9	GxE	1.98384	-1.31e-05	643.252	0.141477	0.293441	TRUE	Competition winning	cg05920454|cg19615684	0.613056	733
1362	2	12	6473299	6473311	13	VMR	G+E	12:6473860:A:G|birth_mother_bleeding	0.271119	0.115834	0.00852625		733.652	GxE	1.8592	-0.000146809	839.767	0.146759	0.12436	TRUE	Competition winning	cg03196720|cg06029700	0.615039	769
1363	3	12	6619112	6619248	137	VMR	G	12:6610222:CT:C	0.409306	0.182194			425.011				610.927	0.227112	0.182194	TRUE	Default winning	cg08283181|cg08431529|cg16463378	0.460269	733
1364	2	12	6876711	6876717	7	VMR	G+E	12:6879279:A:G|hei_fatty_acids	0.588929	0.452125	0.0111459		525.175	GxE	0.628087	-0.000806009	1048.71	0.125658	0.463271	TRUE	Competition winning	cg02592231|cg12787465	0.770744	729
1365	2	12	7592993	7593007	15	VMR	G+E	12:7552613:C:A|betaine_mg	0.0774755	0.0509142	0.0105744		1074.09	GxE	1.58678	-0.000545194	1115.19	0.0159869	0.0614886	TRUE	Competition winning	cg11296759|cg07520506	0.763374	572
1366	4	12	7781004	7781288	285	VMR	G	12:7733997:C:T	0.300401	0.268223			2032.81				2257.67	0.0321778	0.268223	TRUE	Default winning	cg16874583|cg10578777|cg14906510|cg25828445	0.902428	547
1367	3	12	7862691	7863229	539	VMR	GxE	12:7867258:GCAC:G|urinary_infec	0.366553	0.0286695	0.00348621	0.0078215	892.641	G+E	5.64783	0.00696865	929.419	0.326576	0.0399772	TRUE	Competition winning	cg15075897|cg23926497|cg20927656	0.345429	528
1368	2	12	8044549	8045028	480	VMR	G+E	12:8075117:A:G|average_csr	0.0709304	0.0313729	0.0146601		524.371	GxE	1.99439	-7.45e-06	554.174	0.0248975	0.046033	TRUE	Competition winning	cg13232469|cg18253513	0.417302	497
1369	2	12	8211214	8211391	178	VMR	G	12:8208926:G:A	0.729099	0.374904			135.425				740.678	0.354195	0.374904	TRUE	Default winning	cg09643054|cg05060607	0.876918	502
1370	2	12	8994648	8994672	25	VMR	B	12:8808006:T:C|so2_ppb_3yave	0.731546	0.00344106	0.00501995		428.922	GxE	1.58563	-0.000159094	446.613	0.723085	0.00846101	FALSE	Competition winning	cg04884118|cg05589691	0.391596	519
1371	9	12	9217079	9217859	781	VMR	G	12:9121330:C:A	0.353638	0.339957			528.472				821.884	0.0136811	0.339957	TRUE	Default winning	cg19662922|cg03539765|cg04155231|cg23795048|cg13575925|cg26114124|cg20380214|cg02883147|cg18644252	0.816843	643
1372	3	12	9821504	9822213	710	VMR	B	12:9336281:G:A|hei_tot_veg	0.67081	0.00582687	0.00644313		622.647	GxE	1.75969	-0.000113155	644.228	0.65854	0.01227	FALSE	Competition winning	cg09504658|cg00322767|cg15884546	0.360382	897
1373	2	12	9885564	9885824	261	VMR	G+E	12:9885707:A:ATAAGT|depression_medication	0.800851	0.760743	0.00228698		790.799	GxE	1.61259	-0.000110346	1887.83	0.0378206	0.76303	TRUE	Competition winning	cg20894963|cg24191225	0.753795	930
1374	2	12	10022055	10022495	441	VMR	B	12:9903558:G:A|allergy_nf_dog_recent	0.0908974	0.0161727	0.0157275		525.046	GxE	1.16811	-0.0010813	545.153	0.0589972	0.0319002	FALSE	Competition winning	cg09757485|cg16786341	0.490995	964
1375	6	12	10095902	10096794	893	VMR	GxE	12:10096010:G:C|methionine_g	0.503442	0.32111	0.00253932	0.00654759	756.365	G+E	8.74027	0.00768862	1106.72	0.173245	0.330197	TRUE	Competition winning	cg02513556|cg09601159|cg13944507|cg19651757|cg24299306|cg17349760	0.89769	977
1376	7	12	10183167	10183364	198	VMR	G+E	12:10192852:A:T|allergy_nf_dog_recent	0.518735	0.133952	0.00944373		668.079	GxE	1.35796	-0.000441843	846.371	0.375339	0.143396	TRUE	Competition winning	cg13830870|cg11059944|cg17469479|cg26262442|cg02930518|cg19223467|cg20098659	0.661264	1009
1377	2	12	10283548	10283565	18	VMR	B															cg20849818|cg20896049	0.6942	1024
1378	2	12	10545083	10545471	389	VMR	G+E	12:10541745:T:G|allergy_nf_dust_recent	0.55126	0.109528	0.00679597		305.501	GxE	1.85455	-9.34e-05	462.616	0.434936	0.116324	TRUE	Competition winning	cg26986871|cg09131321	0.358629	1020
1379	3	12	10563947	10564015	69	VMR	G+E	12:10537780:G:T|birth_mother_nausea	0.746419	0.675459	0.00506551		1745.39	GxE	1.85838	-5.14e-05	2652.82	0.0658949	0.680524	TRUE	Competition winning	cg06264089|cg04531182|cg08041188	0.987666	1015
1380	2	12	10869298	10869507	210	VMR	G	12:10857611:A:G	0.18375	0.110817			422.126				509.112	0.0729333	0.110817	TRUE	Default winning	cg11483923|cg04579734	0.203509	1046
1381	2	12	11654782	11654973	192	VMR	G	12:11138683:C:T	0.341052	0.303792			833.75				1096.77	0.0372601	0.303792	TRUE	Default winning	cg08332294|cg04619585	0.322235	995
1382	2	12	12618750	12619103	354	VMR	G+E	12:12619184:G:T|rain_number_of_days_ann	0.543423	0.353291	0.00911538		378.515	GxE	0.398925	-0.0010446	782.945	0.181017	0.362406	TRUE	Competition winning	cg12647471|cg15429134	0.242436	1007
1383	4	12	12849068	12849159	92	VMR	G	12:12863976:G:A	0.0861286	0.0492002			989.805				1024.46	0.0369283	0.0492002	TRUE	Default winning	cg21121336|cg03933279|cg13697193|cg13417420	0.794328	1070
1384	2	12	12937530	12937632	103	VMR	B	12:13752145:T:C|allergy_nf_dog_recent	0.637183	0.00668368	0.00669755		437.877	GxE	1.88855	-5.78e-05	459.193	0.623801	0.0133812	FALSE	Competition winning	cg14055067|cg04943927	0.283198	1130
1385	4	12	13080282	13080655	374	VMR	G+E	12:13086311:C:G|caffeine_mg	0.222889	0.0682919	0.00837913		1486.02	GxE	1.96991	-3.34e-05	1547.79	0.146218	0.076671	TRUE	Competition winning	cg15883853|cg05740763|cg06517373|cg19815010	0.857902	1184
1386	2	12	13100076	13100222	147	VMR	B	12:13086311:C:G|allergy_nf_dust_recent	0.311438	0.0169132	0.00973167		523.879	GxE	0.523955	-0.00145247	546.418	0.284794	0.0266449	FALSE	Competition winning	cg00272622|cg19228160	0.369627	1182
1387	3	12	13196876	13196954	79	VMR	G+E	12:13179706:A:G|preterm_deliveries_mom	0.307439	0.133842	0.00863989		480.056	GxE	0.900561	-0.00108846	606.829	0.164957	0.142481	TRUE	Competition winning	cg23175533|cg07814122|cg25108548	0.527722	1177
1388	2	12	13349652	13349724	73	VMR	G+E	12:13360747:C:T|diet_pat_ba_score	0.241418	0.109154	0.01236		787.328	GxE	1.90202	-0.000106327	887.185	0.119904	0.121514	TRUE	Competition winning	cg01989819|cg14409083	0.737752	1161
1389	2	12	14921915	14921977	63	VMR	G+E	12:14983471:G:A|methionine_g	0.483137	0.0425703	0.00658619		450.525	GxE	1.82058	-0.00013265	510.03	0.433981	0.0491565	TRUE	Competition winning	cg11433727|cg05698540	0.542403	773
1390	5	12	14926744	14927928	1185	VMR	G+E	12:14928195:T:C|hei_dairy	0.275196	0.130086	0.021545		913.422	GxE	1.6589	-0.000353603	1042.21	0.123565	0.151631	TRUE	Competition winning	cg26127836|cg01847718|cg09163005|cg03111818|cg11013298	0.804892	771
1391	6	12	14996229	14996587	359	VMR	B	12:14446903:G:A|diet_pat_ba_score	0.699097	0.00598617	0.00598633		608.472	GxE	1.89614	-4.47e-05	631.745	0.687124	0.0119725	FALSE	Competition winning	cg14683962|cg20967028|cg24390871|cg15733114|cg04228042|cg10047173	0.422827	719
1392	3	12	15038518	15039560	1043	VMR	B	12:15113980:T:C	0.159642	0.0203015			287.293				301.979	0.13934	0.0203015	FALSE	Default winning	cg09376069|cg13302154|cg16617257	0.17345	693
1393	5	12	16761930	16762843	914	VMR	B															cg10800369|cg15401526|cg05163329|cg05355757|cg14096615	0.3048	676
1394	2	12	19557038	19557069	32	VMR	B															cg18715236|cg27432864	0.350728	1199
1395	2	12	19936477	19936611	135	VMR	GxE	12:19938801:A:C|diarrhea	0.147963	0.0824317	0.0154941	0.00204854	1049.12	G+E	0.166596	0.00264504	1120.68	0.0479883	0.0999743	TRUE	Competition winning	cg00697301|cg07238058	0.842902	1316
1396	3	12	22562255	22562854	600	VMR	B	12:23190106:G:A	0.387264	0.0122197			626.331				638.134	0.375044	0.0122197	FALSE	Default winning	cg14300707|cg21039331|cg15643078	0.450236	771
1397	2	12	25150530	25150952	423	VMR	G+E	12:25158319:G:T|abortions	0.478823	0.0754281	0.00758073		349.978	GxE	1.7576	-0.000180705	449.285	0.395814	0.0830088	TRUE	Competition winning	cg06099459|cg05257196	0.204654	1218
1398	5	12	25801455	25801654	200	VMR	G+E	12:25784348:C:T|hei_seaf_plant_prot	0.319567	0.237139	0.00796099		469.181	GxE	1.92497	-7.3e-05	680.222	0.0744666	0.2451	TRUE	Competition winning	cg13211181|cg01691592|cg23979954|cg16133681|cg26054782	0.614049	1240
1399	2	12	27954830	27954854	25	VMR	G+E	12:27919006:C:CTTT|birth_mother_nausea	0.389572	0.1495	0.0087985		437.361	GxE	1.99301	-6.11e-06	594.532	0.231274	0.158298	TRUE	Competition winning	cg20694863|cg17133487	0.536399	1058
1400	2	12	27959783	27959878	96	VMR	GxE	12:27967279:C:T|hei_greens_beans	0.492209	0.449797	0.00300129	0.00963846	1998.78	G+E	7.8164	0.00718147	2445.36	0.0297724	0.462436	TRUE	Competition winning	cg17975832|cg22190077	0.961213	1056
1401	2	12	29470947	29471096	150	VMR	GxE	12:29435480:G:A|diet_pat_ba_score	0.452319	0.317435	0.00225196	0.00548704	328.867	G+E	3.33462	0.00419578	648.654	0.127145	0.325174	TRUE	Competition winning	cg18151608|cg04714233	0.732801	1273
1402	3	12	29534528	29534717	190	VMR	G+E	12:29459290:G:A|isel_12_score	0.425511	0.394093	0.00894423		382.087	GxE	1.28682	-0.000585844	749.636	0.0224732	0.403037	TRUE	Competition winning	cg12804803|cg09582351|cg08988832	0.780354	1306
1403	3	12	31272112	31272119	8	VMR	GxE	12:31168709:C:T|snow_number_of_days_ann	0.102807	0.0299512	0.0193347	0.0108894	1932.9	G+E	12.6397	0.0189888	1972.27	0.0426318	0.0601753	TRUE	Competition winning	cg17292337|cg10317314|cg14687298	0.982435	1547
1404	2	12	32455220	32455325	106	VMR	G+E	12:32502505:A:T|ses_composite	0.519706	0.462534	0.00300372		1094.93	GxE	0.739842	-0.000865094	1564.61	0.0541678	0.465538	TRUE	Competition winning	cg01127719|cg00545801	0.807516	1531
1405	2	12	32638669	32638839	171	VMR	B															cg07120158|cg02251680	0.833963	1533
1406	2	12	32654929	32655192	264	VMR	G	12:32647946:T:A	0.302264	0.0262683			332.908				356.74	0.275995	0.0262683	TRUE	Default winning	cg11809958|cg08738571	0.203009	1532
1407	2	12	34442510	34442705	196	VMR	GxE	12:33908876:A:T|average_csr	0.150165	0.0515084	0.00522271	0.0126393	762.666	G+E	0.279458	0.00277586	811.515	0.0807942	0.0693703	TRUE	Competition winning	cg07698281|cg05710090	0.449343	407
1408	2	12	34447816	34448038	223	VMR	G+E	12:34374879:A:C|birth_mother_infections	0.070324	0.0322785	0.0221462		360.595	GxE	1.99888	-1.49e-06	396.362	0.0158994	0.0544246	TRUE	Competition winning	cg19632664|cg11567558	0.230368	402
1409	2	12	34528122	34528313	192	VMR	G+E	12:34374879:A:C|dad_ed18wk	0.162268	0.106232	0.0144916		521.764	GxE	0.61777	-0.00165493	611.867	0.0415437	0.120724	TRUE	Competition winning	cg26926768|cg24707404	0.171504	364
1410	2	12	34530799	34531563	765	VMR	G+E	12:34374879:A:C|snow_number_of_days_ann	0.103437	0.0833648	0.011437		596.835	GxE	0.357863	-0.00210379	663.095	0.00863522	0.0948017	TRUE	Competition winning	cg01819167|cg10473026	0.242334	364
1411	2	12	34551994	34552933	940	VMR	B	12:34218256:A:C|hei_fatty_acids	0.0630789	0.0136993	0.00636839		452.846	GxE	1.92348	-0.000102554	463.66	0.0430112	0.0200677	FALSE	Competition winning	cg21451653|cg21383772	0.268847	350
1412	2	12	40013512	40013596	85	VMR	B	12:39991029:C:T|birth_mother_gest_diabetes	0.0861459	0.0179705	0.0164753		659.479	GxE	1.0713	-0.00121335	681.342	0.0517001	0.0344458	FALSE	Competition winning	cg13634925|cg11790681	0.674946	1046
1413	2	12	40019616	40019892	277	VMR	B	12:39827550:A:G|diet_pat_ba_score	0.227556	0.00573985	0.0119609	0.0146384	353.786	G+E	3.87366	0.00651816	376.454	0.195217	0.0323392	FALSE	Competition winning	cg04461663|cg12482549	0.224822	1053
1414	2	12	41087520	41087584	65	VMR	G	12:41118672:T:C	0.147887	0.0713082			864.182				918.358	0.0765785	0.0713082	TRUE	Default winning	cg11830800|cg18795786	0.700439	1451
1415	3	12	41221689	41221855	167	VMR	B															cg04776357|cg02234487|cg11743675	0.526035	1531
1416	2	12	41581484	41581775	292	VMR	GxE	12:41625903:CAT:C|caesarean_failure_progress	0.397241	0.195667	0.00646708	0.00199369	371.024	G+E	0.868585	0.00247871	568.899	0.193114	0.204127	TRUE	Competition winning	cg00991744|cg04383469	0.561356	1439
1417	2	12	42539489	42539512	24	VMR	GxE	12:42538847:C:G|allergy_f_peanut_recent	0.570532	0.455245	0.0039387	0.00924704	379.412	G+E	7.89554	0.00612309	888.932	0.102101	0.468431	TRUE	Competition winning	cg10161289|cg01256987	0.59347	1150
1418	7	12	44152112	44153217	1106	VMR	B	12:44438014:G:C|hei_greens_beans	0.070076	0.0158857	0.0131276		547.297	GxE	1.99907	-1.24e-06	564.773	0.0410627	0.0290133	FALSE	Competition winning	cg26771440|cg08728825|cg01243330|cg20460761|cg10045590|cg08992050|cg01047124	0.317667	949
1419	2	12	45708937	45709575	639	VMR	B	12:46270352:GA:G|diet_pat_ba_score	0.704563	0.00435012	0.00385126		589.096	GxE	1.14147	-0.000362641	604.236	0.696362	0.00820138	FALSE	Competition winning	cg15129163|cg01849687	0.317556	655
1420	3	12	46660306	46660469	164	VMR	G+E	12:46660508:C:T|living_children	0.217723	0.0778603	0.0117009		1041.58	GxE	1.82735	-0.000193197	1113.35	0.128162	0.0895612	TRUE	Competition winning	cg17995119|cg09199323|cg16802137	0.713852	800
1421	6	12	47219705	47219877	173	VMR	G+E	12:46746106:T:A|pm2_5_mg_m3_ann_ave	0.360365	0.314115	0.00661394		972.285	GxE	0.193658	-0.0016508	1252.37	0.0396364	0.320729	TRUE	Competition winning	cg04053798|cg11146691|cg17501823|cg21428710|cg07601320|cg11331445	0.894805	1062
1422	3	12	47609865	47610276	412	VMR	GxE	12:47585314:T:C|term_deliveries_mom	0.500848	0.0599183	0.01074	0.00380108	785.777	G+E	0.41702	0.00172897	876.967	0.426388	0.0744594	TRUE	Competition winning	cg00694302|cg05596756|cg20515823	0.533003	1123
1423	2	12	47787067	47787104	38	VMR	G+E	12:47789030:A:C|gravida	0.618058	0.179736	0.00689049		658	GxE	1.58346	-0.000227533	932.099	0.431432	0.186626	TRUE	Competition winning	cg18786123|cg16555884	0.741508	1164
1424	3	12	48745136	48745268	133	VMR	G+E	12:48629669:G:C|term_deliveries_mom	0.371497	0.196697	0.00978578		410.498	GxE	1.65414	-0.000310897	605.066	0.165014	0.206483	TRUE	Competition winning	cg05795313|cg04545296|cg18084547	0.500828	898
1425	2	12	48921640	48922312	673	VMR	B															cg06449036|cg12220466	0.165082	801
1426	2	12	49086916	49086943	28	VMR	B	abortions	0.7026		0.00380185		530.586				537.465	0.698798	0.00380185	FALSE	Default winning	cg08150742|cg27036740	0.295075	736
1427	7	12	49318487	49319475	989	VMR	GxE	12:49313004:CT:C|average_csr	0.150919	0.118723	0.0047606	0.00993737	522.353	G+E	1.24905	0.00395583	618.371	0.0174987	0.133421	TRUE	Competition winning	cg05883907|cg15620146|cg22647178|cg21908259|cg23699916|cg03059112|cg21672339	0.585711	665
1428	2	12	49526749	49526778	30	VMR	B	abortions	0.0247785		0.00892347		502.927				507.294	0.0158551	0.00892347	FALSE	Default winning	cg18366505|cg14483935	0.256195	614
1429	2	12	49782966	49783598	633	VMR	G+E	12:50053062:C:T|hei_sodium	0.187862	0.0679066	0.0122378		349.581	GxE	1.98766	-1.43e-05	411.365	0.107717	0.0801444	TRUE	Competition winning	cg07968760|cg09752010	0.212114	540
1430	2	12	50366280	50366624	345	VMR	G	12:50361583:T:C	0.420031	0.0349041			328.469				367.32	0.385127	0.0349041	TRUE	Default winning	cg05502439|cg00604736	0.190717	572
1431	2	12	50678007	50678295	289	VMR	G+E	12:50654894:G:A|fever	0.280149	0.0672867	0.00768521		399.036	GxE	0.784336	-0.00125084	464.289	0.205177	0.0749719	TRUE	Competition winning	cg06817772|cg16289723	0.441937	623
1432	2	12	51590865	51590929	65	VMR	GxE	12:51659590:C:T|o3_ppb_ann_ave_highest_8h	0.293013	0.131183	0.00223934	0.00924874	871.048	G+E	0.461375	0.00249389	993.54	0.150342	0.142671	TRUE	Competition winning	cg16144665|cg20712883	0.917025	711
1433	2	12	51786547	51786802	256	VMR	G+E	12:51796625:C:G|living_children	0.169838	0.0525428	0.010366		799.277	GxE	1.69545	-0.000361621	846.335	0.106929	0.0629088	TRUE	Competition winning	cg25360385|cg11598635	0.601973	791
1434	3	12	52115238	52115678	441	VMR	B	12:51118176:C:T|allergy_nf_dog_recent	0.0952561	0.0229001	0.0078086	0.00681555	954.914	G+E	0.0860346	0.00270407	977.32	0.0577319	0.0375242	FALSE	Competition winning	cg05760722|cg24946795|cg21974358	0.445936	967
1435	4	12	52214320	52215216	897	VMR	B	12:52243120:C:G|hei_greens_beans	0.0525426	0.0207277	0.00465312	0.0112077	781.479	G+E	1.2489	0.00441397	801.964	0.0159541	0.0365885	FALSE	Competition winning	cg07375978|cg05238741|cg19856499|cg11869007	0.675203	1048
1436	2	12	52257261	52257417	157	VMR	GxE	12:52257245:T:C|allergy_f_nut_recent	0.217231	0.169984	0.0104618	0.00512294	956.419	G+E	0.948542	0.00330887	1099.13	0.0316625	0.185568	TRUE	Competition winning	cg02290834|cg22681255	0.681538	1064
1437	2	12	52408906	52409033	128	VMR	G	12:52315923:T:C	0.0752824	0.0218223			1021.48				1035.78	0.0534601	0.0218223	TRUE	Default winning	cg07285764|cg09890213	0.5804	1118
1438	3	12	52462492	52462847	356	VMR	G+E	12:52492098:T:C|average_csr	0.209977	0.116737	0.00687288		1531.64	GxE	1.65175	-0.000393496	1629.26	0.0863671	0.12361	TRUE	Competition winning	cg08191067|cg05628902|cg18315870	0.216435	1123
1439	6	12	52473014	52474047	1034	VMR	GxE	12:52482724:T:C|hei_seaf_plant_prot	0.22779	0.156605	0.0137643	0.0028585	1080.49	G+E	3.32259	0.0059025	1215.96	0.0545621	0.173228	TRUE	Competition winning	cg02060434|cg27109650|cg25351353|cg05124918|cg03333149|cg20342460	0.359948	1121
1440	2	12	52644264	52644410	147	VMR	G	12:52632314:C:T	0.330183	0.181505			989.505				1155.12	0.148678	0.181505	TRUE	Default winning	cg27651238|cg11543944	0.583145	1122
1441	2	12	52685334	52685350	17	VMR	G	12:52672636:G:C	0.347872	0.25039			649.808				874.946	0.0974822	0.25039	TRUE	Default winning	cg15701111|cg24564339	0.784463	1113
1442	4	12	52695270	52695623	354	VMR	G	12:52741307:G:C	0.287717	0.0553224			611.315				661.601	0.232394	0.0553224	TRUE	Default winning	cg04123507|cg18102767|cg07115879|cg19365166	0.317377	1109
1443	2	12	53183930	53184005	76	VMR	B	12:53209742:C:T|cold_sores	0.154683	0.0213535	0.0107256		1435.17	GxE	1.96997	-3.63e-05	1457.2	0.122604	0.0320791	FALSE	Competition winning	cg08691567|cg01492330	0.88587	1126
1444	2	12	53996158	53996249	92	VMR	G	12:53995077:T:C	0.452654	0.399454			132.005				513.062	0.0532004	0.399454	TRUE	Default winning	cg13074795|cg12741309	0.484049	818
1445	4	12	54148044	54148283	240	VMR	GxE	12:54141979:C:T|hei_fatty_acids	0.591653	0.207884	0.00308121	0.0194856	1036.48	G+E	17.6579	0.0116469	1343.26	0.361203	0.23045	TRUE	Competition winning	cg12451061|cg18462596|cg27597505|cg06445633	0.69628	746
1446	2	12	54362739	54363054	316	VMR	B															cg06789399|cg20116805	0.229297	685
1447	2	12	54366230	54366798	569	VMR	GxE	12:54367690:C:T|rle_score	0.114936	0.0234103	0.00951444	0.00619037	484.933	G+E	0.563258	0.00325152	509.162	0.0758208	0.0391152	TRUE	Competition winning	cg17225923|cg21777948	0.225158	680
1448	5	12	54367822	54369987	2166	VMR	GxE	12:54365275:T:C|hei_tot_prot	0.148171	0.107672	0.0113575	0.00409397	748.65	G+E	2.98157	0.00609243	837.017	0.0250474	0.123123	TRUE	Competition winning	cg04203883|cg13855243|cg12599390|cg02384661|cg08857479	0.281398	680
1449	2	12	54379493	54379609	117	VMR	B															cg05090195|cg00699029	0.262658	676
1450	2	12	54381013	54381798	786	VMR	G+E	12:54365275:T:C|allergy_nf_mold_recent	0.106038	0.0471208	0.00806248		546.085	GxE	1.97802	-2.81e-05	583.954	0.0508547	0.0551833	TRUE	Competition winning	cg20402783|cg16295056	0.428233	675
1451	3	12	54402697	54402704	8	VMR	G+E	12:54384947:A:C|asthma_ever	0.23987	0.190618	0.00835462		855.95	GxE	1.01305	-0.00107251	1014.47	0.0408971	0.198973	TRUE	Competition winning	cg27482031|cg25285794|cg07791427	0.894595	675
1452	4	12	54412506	54413345	840	VMR	B	abortions	0.210382		0.00770503		860.898				865.686	0.202677	0.00770503	FALSE	Default winning	cg25122233|cg19164987|cg00567703|cg07080050	0.718677	678
1453	4	12	54446253	54446576	324	VMR	B	12:54457695:A:G|hei_seaf_plant_prot	0.185549	0.0164714	0.0172647		786.586	GxE	1.58586	-0.000482394	810.956	0.151813	0.033736	FALSE	Competition winning	cg26201952|cg05992786|cg03416628|cg08712054	0.663085	677
1454	3	12	54448729	54449761	1033	VMR	B	12:54521910:T:C|pm2_5_mg_m3_ann_ave	0.136455	0.0127415	0.00314375	0.0130323	705.514	G+E	3.29194	0.00656248	722.538	0.107537	0.0289176	FALSE	Competition winning	cg03146625|cg16370398|cg27008363	0.572561	677
1455	3	12	54558274	54558299	26	VMR	GxE	12:54580273:G:A|cold_sores	0.492341	0.434391	0.00215376	0.00308469	252.513	G+E	0.317758	0.0016861	682.545	0.0527122	0.439629	TRUE	Competition winning	cg19905308|cg04142929|cg20002756	0.954607	678
1456	2	12	54772688	54772804	117	VMR	B	high_blood_press	0.0629983		0.00924109		1040.9				1045.76	0.0537572	0.00924109	FALSE	Default winning	cg07684775|cg17970299	0.7534	666
1457	2	12	54985249	54985731	483	VMR	G+E	12:55034258:G:GACAC|diet_pat_ba_score	0.584673	0.0293194	0.0120336		288.742	GxE	1.41723	-0.000346122	351.089	0.54332	0.0413529	TRUE	Competition winning	cg01677309|cg03782220	0.176986	707
1458	2	12	55028956	55029147	192	VMR	G+E	12:55015075:CT:C|hei_dairy	0.526395	0.150282	0.00433176		282.929	GxE	1.99974	-1.76e-07	476.407	0.371782	0.154613	TRUE	Competition winning	cg07855572|cg07643942	0.240044	720
1459	5	12	56040025	56040336	312	VMR	G+E	12:56041538:T:C|allergy_nf_rabbit_recent	0.0728856	0.036543	0.0179752		1152.39	GxE	1.98006	-2.64e-05	1188.33	0.0183673	0.0545182	TRUE	Competition winning	cg27494226|cg20737382|cg25695610|cg08013331|cg26417417	0.800869	628
1460	2	12	56089130	56089711	582	VMR	B	12:56338119:A:G|severe_morning_sickness	0.564843	0.00637746	0.00705614		276.921	GxE	1.88875	-6.93e-05	294.173	0.55141	0.0134336	FALSE	Competition winning	cg27127522|cg14311923	0.156566	608
1461	3	12	56105991	56107227	1237	VMR	B															cg24885556|cg20687533|cg14504780	0.211506	601
1462	2	12	56329731	56329903	173	VMR	B	12:56921862:G:C|diarrhea	0.623579	0.00873023	0.00258721	0.009365	509.344	G+E	9.4323	0.00620707	540.732	0.602897	0.0206824	FALSE	Competition winning	cg10782923|cg06915826	0.628172	594
1463	2	12	56509243	56510054	812	VMR	G+E	12:56507702:T:C|diet_pat_ba_score	0.146738	0.0252138	0.021371		386.951	GxE	1.63893	-0.000440642	420.109	0.100153	0.0465849	TRUE	Competition winning	cg11496508|cg10069353	0.24257	612
1464	2	12	56915309	56915417	109	VMR	GxE	12:56912864:T:C|hei_seaf_plant_prot	0.278532	0.148162	0.005444	0.00759723	461.286	G+E	1.11023	0.00321735	596.25	0.117328	0.161204	TRUE	Competition winning	cg26530701|cg14606352	0.330817	580
1465	2	12	57612683	57613591	909	VMR	G	12:57613425:C:T	0.340076	0.254608			135.57				361.645	0.0854684	0.254608	TRUE	Default winning	cg22229960|cg23853145	0.286933	585
1466	2	12	57869490	57869941	452	VMR	GxE	12:57858414:A:G|income18wk	0.27728	0.200549	0.00996537	0.00407958	494.408	G+E	3.56558	0.00577741	670.146	0.0626861	0.214594	TRUE	Competition winning	cg03886558|cg22152796	0.505872	662
1467	5	12	58119915	58121004	1090	VMR	G+E	12:58085273:G:A|hei_regined_grains	0.148344	0.0545639	0.0225608		1283.03	GxE	0.0901777	-0.00232374	1339.63	0.071219	0.0771247	TRUE	Competition winning	cg06314111|cg16823042|cg14845962|cg24217894|cg06830450	0.803894	680
1468	2	12	58132558	58133008	451	VMR	B															cg08425810|cg13879455	0.492709	680
1469	2	12	60205926	60205931	6	VMR	B	12:60861004:CAA:C|o3_ppb_ann_ave_highest_8h	0.115156	0.0204922	0.0135		933.473	GxE	1.93724	-7.94e-05	955.823	0.0811634	0.0339922	FALSE	Competition winning	cg04797664|cg10118195	0.63022	799
1470	2	12	62523235	62523622	388	VMR	G+E	12:62522664:G:C|term_deliveries_mom	0.471715	0.201857	0.0102164		392.116	GxE	0.655529	-0.00101514	624.027	0.259642	0.212073	TRUE	Competition winning	cg10498365|cg05904180	0.405106	1080
1471	2	12	63696410	63696438	29	VMR	G+E	12:63704970:C:T|natural_folate_mcg	0.646342	0.558658	0.00869124		882.241	GxE	1.71292	-0.000145218	1547.28	0.0789927	0.56735	TRUE	Competition winning	cg04928577|cg27565138	0.881262	999
1472	2	12	64783703	64784070	368	VMR	G+E	12:64830924:A:G|o3_ppb_ann_ave_highest_8h	0.315766	0.0356966	0.00788655		546.296	GxE	1.43064	-0.000557108	585.459	0.272183	0.0435832	TRUE	Competition winning	cg19642433|cg14643892	0.271135	725
1473	2	12	65674264	65674363	100	VMR	B	12:65340828:G:T	0.599801	0.00741831			544.353				555.192	0.592383	0.00741831	FALSE	Default winning	cg01104960|cg04104959	0.658404	637
1474	3	12	65950689	65950729	41	VMR	B	12:65239461:G:A	0.0517132	0.0120247			832.055				838.863	0.0396885	0.0120247	FALSE	Default winning	cg09831007|cg09717936|cg21551185	0.720912	617
1475	2	12	66425110	66425251	142	VMR	G	12:66428184:A:C	0.451092	0.260735			602.835				872.509	0.190357	0.260735	TRUE	Default winning	cg16004335|cg07906449	0.632824	761
1476	2	12	67707190	67707230	41	VMR	B															cg12872410|cg20977853	0.661189	983
1477	2	12	67836379	67836401	23	VMR	G+E	12:67843430:G:A|cold_sores	0.449555	0.276483	0.0027475		663.562	GxE	1.59837	-0.00031618	946.367	0.170325	0.27923	TRUE	Competition winning	cg16002234|cg02881503	0.847647	1044
1478	3	12	68845531	68845935	405	VMR	G	12:68841703:A:C	0.486466	0.467469			1469.43				1919.86	0.0189971	0.467469	TRUE	Default winning	cg10982560|cg11799593|cg19044242	0.404426	1075
1479	2	12	69725435	69725444	10	VMR	G+E	12:69724909:T:A|fever	0.705293	0.414848	0.00343552		334	GxE	1.90428	-4.04e-05	947.557	0.287009	0.418284	TRUE	Competition winning	cg22375663|cg12396344	0.871506	1288
1480	2	12	70329379	70329470	92	VMR	G+E	12:70317970:GAA:G|snow_number_of_days_ann	0.207501	0.152261	0.0104848		906.466	GxE	1.9207	-8.99e-05	1033.02	0.0447552	0.162746	TRUE	Competition winning	cg22160658|cg21026144	0.832848	1336
1481	2	12	70341552	70342349	798	VMR	G+E	12:70370376:A:T|birth_caesarean_emergency	0.433002	0.112994	0.00550022		429.705	GxE	0.967029	-0.000837281	558.362	0.314508	0.118494	TRUE	Competition winning	cg14452314|cg02541142	0.20064	1338
1482	2	12	72149634	72149658	25	VMR	B	12:72193379:A:C|isel_12_score	0.390955	0.0257842	0.00909129		439.732	GxE	1.68077	-0.000278085	474.654	0.35608	0.0348755	FALSE	Competition winning	cg02611240|cg16051361	0.383639	691
1483	10	12	75783914	75785295	1382	VMR	GxE	12:75891675:TAA:TA|dad_ed18wk	0.203932	0.0724893	0.00811314	0.008874	917.009	G+E	0.328	0.0026557	985.465	0.114456	0.0894764	TRUE	Competition winning	cg02250171|cg00108944|cg23588049|cg12351126|cg02415057|cg07311024|cg02071292|cg15942481|cg21272279|cg17050806	0.849465	870
1484	2	12	75874793	75875532	740	VMR	G+E	12:75891675:TAA:TA|hei_tot_prot	0.469334	0.438166	0.00562218		762.435	GxE	0.087226	-0.00145015	1183.25	0.0255458	0.443788	TRUE	Competition winning	cg12929297|cg11984750	0.840912	853
1485	2	12	77417567	77417738	172	VMR	G+E	12:77421388:C:T|fever	0.191453	0.151212	0.0131697		1973.07	GxE	0.91638	-0.00125247	2098.44	0.0270713	0.164382	TRUE	Competition winning	cg22480875|cg07679219	0.957254	1008
1486	3	12	77719732	77720134	403	VMR	G+E	12:77716929:T:C|o3_ppb_ann_ave_highest_8h	0.461331	0.37892	0.00778558		512.943	GxE	0.352703	-0.00126796	887.17	0.0746263	0.386705	TRUE	Competition winning	cg20975297|cg13281312|cg08279220	0.425185	1078
1487	2	12	79257711	79258427	717	VMR	G+E	12:79368407:G:A|diet_pat_pb_score	0.517605	0.459228	0.00513904		297.665	GxE	1.79214	-0.000143426	764.99	0.0532377	0.464367	TRUE	Competition winning	cg14882054|cg16661508	0.753765	658
1488	4	12	81109806	81110776	971	VMR	B	12:80857520:T:C	0.318138	0.0166278			452.276				467.117	0.301511	0.0166278	FALSE	Default winning	cg14952949|cg08830379|cg14067873|cg06376520	0.198019	801
1489	2	12	83082025	83082074	50	VMR	G+E	12:83108395:G:T|birth_mother_infections	0.378096	0.309208	0.0103065		319.42	GxE	1.93584	-5.71e-05	605.227	0.0585808	0.319515	TRUE	Competition winning	cg10712101|cg26728895	0.447936	990
1490	2	12	88498422	88498981	560	VMR	B	12:87939486:C:G|dad_ed18wk	0.0673185	0.0148083	0.0116014		512.174	GxE	0.706277	-0.00172463	527.691	0.0409088	0.0264097	FALSE	Competition winning	cg15841445|cg24918622	0.616368	542
1491	3	12	89743281	89744488	1208	VMR	G+E	12:89674799:T:C|allergy_nf_recent	0.322302	0.0991988	0.0065789		776.173	GxE	0.951829	-0.00101547	873.554	0.216524	0.105778	TRUE	Competition winning	cg13691961|cg27365701|cg07239716	0.299692	682
1492	7	12	89748726	89749822	1097	VMR	G+E	12:89763529:C:T|vit_b12_mcg	0.434659	0.385432	0.0060746		349.108	GxE	1.97302	-2.18e-05	712.932	0.0431524	0.391507	TRUE	Competition winning	cg08802841|cg15296664|cg05589489|cg12414174|cg05403689|cg26635451|cg11902362	0.365872	682
1493	2	12	92396747	92397733	987	VMR	B	so2_ppb_3yave	0.732183		0.00383572		545.995				553.935	0.728347	0.00383572	FALSE	Default winning	cg18210128|cg10651235	0.485611	929
1494	2	12	93415181	93415250	70	VMR	B	12:93419355:T:G|so2_ppb_3yave	0.705781	0.00440304	0.0021848	0.00426328	514.677	G+E	1.11293	0.0013132	533.992	0.69493	0.0108511	FALSE	Competition winning	cg22114981|cg14385754	0.378804	1011
1495	2	12	93707765	93708430	666	VMR	G+E	12:93707806:G:A|fever	0.201886	0.0401351	0.00954367		331.335	GxE	0.776565	-0.00139569	369.544	0.152207	0.0496787	TRUE	Competition winning	cg23000020|cg22124697	0.154598	1083
1496	2	12	93770598	93771303	706	VMR	G+E	12:93765318:G:A|birth_mother_bleeding	0.29559	0.100808	0.00582368		332.612	GxE	1.87845	-0.000122479	427.142	0.188958	0.106631	TRUE	Competition winning	cg08924449|cg00110688	0.177844	1087
1497	2	12	93966978	93967711	734	VMR	B	12:93899527:C:T|allergy_nf_horse_recent	0.41273	0.0106817	0.00637956		693.113	GxE	0.0573762	4.82e-05	709.131	0.395669	0.0170613	FALSE	Competition winning	cg04797323|cg06630241	0.599597	1062
1498	3	12	93968736	93969700	965	VMR	B															cg10285122|cg15919066|cg23891487	0.72584	1062
1499	3	12	94070388	94070578	191	VMR	G+E	12:94056148:T:A|fever	0.418258	0.289194	0.008538		466.956	GxE	1.61897	-0.000317023	751.851	0.120526	0.297732	TRUE	Competition winning	cg03268293|cg21004565|cg20922821	0.693243	1092
1500	2	12	94131957	94132881	925	VMR	B	12:95032157:G:T|term_deliveries_mom	0.260656	0.0102666	0.0107376		915.548	GxE	1.9714	-3.02e-05	931.13	0.239652	0.0210043	FALSE	Competition winning	cg03440172|cg14229001	0.693473	1117
1501	2	12	94558736	94559051	316	VMR	G+E	12:94558433:C:T|hei_regined_grains	0.267901	0.159957	0.0110401		457.625	GxE	1.62006	-0.000397825	600.354	0.0969037	0.170997	TRUE	Competition winning	cg26141856|cg09366587	0.156635	1291
1502	2	12	94580329	94580426	98	VMR	GxE	12:94575162:CA:CAA|snow_number_of_days_ann	0.291447	0.0958468	0.010387	0.00200464	318.933	G+E	2.1209	0.00418955	412.302	0.183209	0.108238	TRUE	Competition winning	cg15400997|cg12503473	0.270974	1298
1503	2	12	94939916	94940689	774	VMR	B	birth_mother_infections	0.422254		0.00655945		375.497				381.389	0.415695	0.00655945	FALSE	Default winning	cg11080731|cg07735427	0.175094	1353
1504	3	12	95009858	95010321	464	VMR	B	diet_pat_ba_score	0.687462		0.00469067		518.111				526.524	0.682772	0.00469067	FALSE	Default winning	cg19653282|cg06247422|cg11842426	0.366237	1369
1505	3	12	95226786	95226993	208	VMR	G	12:95218983:A:G	0.487984	0.442564			840.97				1274.39	0.0454202	0.442564	TRUE	Default winning	cg10549753|cg11212178|cg08922308	0.749071	1516
1506	3	12	95397732	95397809	78	VMR	GxE	12:95579457:C:T|allergy_f_nut_recent	0.331572	0.100642	0.0104789	0.00568067	583.125	G+E	2.7196	0.00452845	689.696	0.214771	0.116801	TRUE	Competition winning	cg11366788|cg25733559|cg10593816	0.41616	1536
1507	3	12	95800364	95800378	15	VMR	B	12:94953649:G:A|so2_ppb_3yave	0.691345	0.00742332	0.00478914		437.267	GxE	1.81794	-8.04e-05	460.391	0.679132	0.0122125	FALSE	Competition winning	cg18516050|cg04126946|cg02336864	0.34866	1530
1508	4	12	95840313	95841390	1078	VMR	G+E	12:95830122:G:C|o3_ppb_ann_ave_highest_8h	0.537768	0.400051	0.00393363		270.882	GxE	1.34269	-0.000434458	705.902	0.133784	0.403985	TRUE	Competition winning	cg10621809|cg06159896|cg13878646|cg10815129	0.37901	1550
1509	2	12	95939442	95940370	929	VMR	G+E	12:95941907:C:A|caesarean_fetal_distress	0.297941	0.184826	0.00489001		396.268	GxE	0.949773	-0.00105403	559.467	0.108224	0.189716	TRUE	Competition winning	cg26561986|cg17473341	0.666262	1573
1510	2	12	96338011	96338038	28	VMR	G+E	12:96349832:T:C|hei_greens_beans	0.598423	0.444574	0.00820811		168.825	GxE	1.54418	-0.000261787	692.537	0.145641	0.452782	TRUE	Competition winning	cg18392482|cg07236190	0.211013	1454
1511	2	12	96350648	96350720	73	VMR	G+E	12:96339833:TTC:T|cold_sores	0.357053	0.263091	0.00654098		606.444	G	0.556912	0.00235618	847.242	0.0874216	0.269632	TRUE	Competition winning	cg15351688|cg26410635	0.719607	1443
1512	2	12	96383844	96384170	327	VMR	G	12:96381675:C:CG	0.442434	0.214595			460.046				685.648	0.22784	0.214595	TRUE	Default winning	cg02443173|cg02471280	0.437352	1429
1513	2	12	96389588	96390184	597	VMR	G+E	12:96429783:C:T|allergy_nf_dog_recent	0.601245	0.227071	0.0058192		249.155	GxE	1.93763	-3.56e-05	566.681	0.368355	0.23289	TRUE	Competition winning	cg27246571|cg09396840	0.465164	1431
1514	5	12	96617777	96618698	922	VMR	G+E	12:96614160:ATT:A|birth_vaginal_assisted	0.579703	0.441222	0.00551561		1528.57	GxE	0.816618	-0.000710946	2030.73	0.132965	0.446738	TRUE	Competition winning	cg01927686|cg18756775|cg14575022|cg00418190|cg08546130	0.916605	1466
1515	2	12	97300410	97300582	173	VMR	G	12:97310008:T:TTTA	0.325302	0.159531			559.936				706.293	0.165771	0.159531	TRUE	Default winning	cg21721825|cg00412294	0.537873	1355
1516	2	12	97304412	97304436	25	VMR	GxE	12:97300657:C:G|NDVI_mean_ann_mean_100	0.816058	0.700137	0.00149226	0.00438611	976.674	G+E	0.209966	0.000582474	2072.68	0.110042	0.706016	TRUE	Competition winning	cg00481382|cg23174406	0.936939	1354
1517	2	12	99548757	99548893	137	VMR	G	12:99515099:A:G	0.113236	0.0278155			297.342				316.931	0.085421	0.0278155	TRUE	Default winning	cg12098750|cg20181513	0.195865	949
1518	2	12	100866177	100866309	133	VMR	G+E	12:100830098:G:A|severe_morning_sickness	0.475596	0.215874	0.00783952		662.263	GxE	1.97952	-1.54e-05	906.616	0.251882	0.223714	TRUE	Competition winning	cg27186231|cg09313442	0.747239	978
1519	2	12	102009649	102009907	259	VMR	GxE	12:102014779:G:A|cold_flu	0.51385	0.426898	0.000854841	0.00418107	1481.15	G+E	2.0873	0.00285102	1919.56	0.0819169	0.431934	TRUE	Competition winning	cg17855437|cg20870689	0.913533	1154
1520	2	12	102284884	102285251	368	VMR	G	12:102366753:T:TAA	0.546212	0.0418581			318.744				378.418	0.504353	0.0418581	TRUE	Default winning	cg07823315|cg23248654	0.460476	1086
1521	2	12	102874286	102874566	281	VMR	B	12:102312855:C:A	0.39603	0.012121			341.836				353.725	0.383909	0.012121	FALSE	Default winning	cg01305421|cg06652329	0.164457	985
1522	2	12	104163219	104163467	249	VMR	G+E	12:104173310:A:T|betaine_mg	0.385629	0.178945	0.0133398		277.844	GxE	1.89371	-9.34e-05	464.181	0.193344	0.192285	TRUE	Competition winning	cg11020339|cg06914693	0.218945	1363
1523	2	12	104193772	104194370	599	VMR	G+E	12:104206859:A:G|snow_number_of_days_ann	0.550226	0.0429855	0.00651402		380.046	GxE	0.830303	-0.000752016	449.028	0.500727	0.0494996	TRUE	Competition winning	cg21720451|cg06743153	0.194921	1373
1524	2	12	104565784	104565846	63	VMR	G+E	12:104573530:G:A|cold_flu	0.194743	0.1174	0.0118332		615.198	GxE	1.77982	-0.000253606	715.237	0.0655102	0.129233	TRUE	Competition winning	cg04063896|cg25282972	0.470228	1405
1525	8	12	104697126	104697620	495	VMR	GxE	12:104680782:C:G|birth_mother_gest_diabetes	0.131332	0.0585052	0.00511271	0.0117091	1069.44	G+E	2.92668	0.00614416	1121.56	0.0560051	0.075327	TRUE	Competition winning	cg25274376|cg10572274|cg18633684|cg20923245|cg27205904|cg26614816|cg09477407|cg00588621	0.63819	1416
1526	2	12	105089508	105089686	179	VMR	G+E	12:105094956:C:T|maternal_age	0.644785	0.576149	0.0040828		1658.74	GxE	1.02589	-0.000494675	2331.58	0.0645526	0.580232	TRUE	Competition winning	cg07696842|cg15490095	0.947593	1476
1527	2	12	105723894	105723904	11	VMR	GxE	12:105724475:C:T|average_csr	0.52398	0.464748	0.00875019	0.000952276	666.704	G+E	0.171874	0.00148135	1144.06	0.0495295	0.47445	TRUE	Competition winning	cg27071217|cg27220934	0.806129	1335
1528	2	12	107039017	107039089	73	VMR	B															cg10764492|cg19574297	0.22577	1022
1529	2	12	107974296	107974897	602	VMR	G+E	12:107722780:G:A|diet_pat_ba_score	0.45819	0.343376	0.00654264		622.876	GxE	1.59282	-0.000315523	967.15	0.108272	0.349918	TRUE	Competition winning	cg21500895|cg13935577	0.541728	1065
1530	2	12	108039569	108039856	288	VMR	G	12:107722780:G:A	0.316776	0.0667569			332.27				395.434	0.250019	0.0667569	TRUE	Default winning	cg14401746|cg26515471	0.265058	1055
1531	3	12	108078821	108079287	467	VMR	GxE	12:108135911:C:G|abortions	0.578402	0.479614	0.0040839	0.000798572	1207.52	G+E	0.157605	0.00130336	1736.32	0.0939053	0.484497	TRUE	Competition winning	cg00632811|cg25345738|cg02011789	0.569417	1038
1532	2	12	108167730	108167969	240	VMR	G+E	12:108034932:T:C|allergy_nf_mold_recent	0.137672	0.0310028	0.00796855		490.31	GxE	0	0	517.207	0.0987005	0.0389713	TRUE	Competition winning	cg16207673|cg08823894	0.160228	1016
1533	2	12	109250445	109250515	71	VMR	G+E	12:109231851:T:C|hei_empty_cal	0.340729	0.159242	0.0066334		563.204	GxE	0.439983	-0.00146971	716.078	0.174854	0.165875	TRUE	Competition winning	cg07663788|cg24698536	0.755032	981
1534	2	12	109300746	109301625	880	VMR	GxE	12:109277182:G:A|allergy_nf_rabbit_recent	0.577243	0.243031	0.00231514	0.00230421	303.963	G+E	0.487917	0.00150738	620.263	0.329593	0.24765	TRUE	Competition winning	cg11997526|cg10055637	0.227964	979
1535	2	12	109491236	109491989	754	VMR	G+E	12:109518133:A:G|hei_sodium	0.547136	0.393044	0.00673813		297.429	GxE	0.771968	-0.000794912	735.723	0.147354	0.399782	TRUE	Competition winning	cg12535380|cg03124318	0.322183	934
1536	2	12	109870881	109871143	263	VMR	B	12:109621609:T:C|CES_Dscore	0.0737228	0.0174621	0.0188159		1099.38	GxE	1.31262	-0.000910427	1122.23	0.0374448	0.036278	FALSE	Competition winning	cg03177100|cg08462078	0.792919	791
1537	2	12	110025174	110025406	233	VMR	B	12:110101630:C:G	0.390261	0.0159453			344.732				360.777	0.374315	0.0159453	FALSE	Default winning	cg15778071|cg12040935	0.15361	721
1538	2	12	110232234	110232895	662	VMR	B															cg22997348|cg26635518	0.187846	716
1539	2	12	111757886	111758506	621	VMR	B	diet_pat_ws_score	0.311701		0.00620307		570.636				574.907	0.305498	0.00620307	FALSE	Default winning	cg22147968|cg14550163	0.44861	433
1540	2	12	112443782	112443961	180	VMR	G+E	12:112285116:T:C|synthetic_folate_mcg	0.582234	0.437304	0.00577119		612.749	GxE	1.92472	-4.5e-05	1114.12	0.139159	0.443075	TRUE	Competition winning	cg03324638|cg27393610	0.264631	497
1541	5	12	113229582	113230065	484	VMR	G	12:113086515:A:C	0.0866278	0.0739865			906.08				958.526	0.0126413	0.0739865	TRUE	Default winning	cg20704159|cg01119407|cg05585303|cg12681402|cg01257889	0.376609	736
1542	2	12	113787113	113787384	272	VMR	G+E	12:113787474:C:CT|diet_pat_pb_score	0.216551	0.139024	0.0114759		654.566	GxE	1.14905	-0.000953178	773.391	0.0660506	0.1505	TRUE	Competition winning	cg06853455|cg17198870	0.811982	1055
1543	2	12	115174598	115174773	176	VMR	G+E	12:115193194:T:C|zinc_mg_food	0.100698	0.0599994	0.0112562		493.006	GxE	1.99677	-4.15e-06	542.306	0.0294421	0.0712556	TRUE	Competition winning	cg07545317|cg06606199	0.294586	1426
1544	2	12	115206282	115206293	12	VMR	G	12:115200670:T:G	0.673619	0.62507			237.963				983.84	0.0485492	0.62507	TRUE	Default winning	cg02115403|cg02536721	0.690807	1426
1545	2	12	115735411	115736146	736	VMR	GxE	12:115726211:G:A|hei_fatty_acids	0.567579	0.335486	0.00625695	0.0021069	75.7667	G+E	1.27255	0.00202924	478.754	0.223729	0.34385	TRUE	Competition winning	cg07388532|cg09816282	0.467217	1174
1546	2	12	116036878	116037223	346	VMR	G+E	12:116068878:G:C|choline_mg	0.180767	0.140259	0.0157775		593.071	GxE	1.89543	-0.00012255	710.938	0.0247305	0.156036	TRUE	Competition winning	cg02619661|cg13708158	0.663821	1195
1547	2	12	116806424	116806559	136	VMR	G	12:116805086:A:G	0.747444	0.708407			146.097				1078.17	0.0390376	0.708407	TRUE	Default winning	cg02016407|cg19946103	0.933589	1047
1548	3	12	116919971	116920304	334	VMR	G	12:116965765:G:GA	0.179374	0.0685526			1067.04				1121.12	0.110821	0.0685526	TRUE	Default winning	cg05560575|cg16726706|cg11364888	0.598101	1035
1549	2	12	116958740	116958936	197	VMR	G+E	12:116954410:G:A|allergy_f_nut_recent	0.487699	0.370273	0.00678526		335.64	GxE	0.387446	-0.00118049	717.201	0.11064	0.377058	TRUE	Competition winning	cg00504652|cg22921147	0.472909	1030
1550	2	12	117131523	117131820	298	VMR	G+E	12:117062386:G:A|hei_whole_fruit	0.179565	0.0850707	0.00789019		524.421	GxE	1.99262	-8.67e-06	595.448	0.0866043	0.0929609	TRUE	Competition winning	cg13073224|cg10205310	0.67879	974
1551	2	12	117909103	117909137	35	VMR	B	12:117152794:A:G|urinary_infec	0.344681	0.0195504	0.00634929		653.625	GxE	0.769063	-0.001153	676.719	0.318782	0.0258997	FALSE	Competition winning	cg24876953|cg13055927	0.419638	925
1552	4	12	118405665	118406061	397	VMR	B															cg00791253|cg16300531|cg00056578|cg20573222	0.508898	1013
1553	3	12	119591664	119592035	372	VMR	G	12:119623666:A:G	0.319077	0.26055			1206.12				1430.59	0.0585274	0.26055	TRUE	Default winning	cg26103179|cg27010159|cg01254303	0.798505	939
1554	2	12	119697414	119697735	322	VMR	GxE	12:119691491:C:T|diet_pat_pb_score	0.144064	0.0461752	0.0117975	0.00764077	626.469	G+E	3.55337	0.00682727	672.097	0.0784506	0.0656134	TRUE	Competition winning	cg07795931|cg17263819	0.423091	926
1555	2	12	120051226	120051249	24	VMR	G+E	12:120089915:AG:A|birth_mother_bleeding	0.258864	0.0674514	0.00842919		554.671	GxE	1.70762	-0.000309941	618.806	0.182984	0.0758805	TRUE	Competition winning	cg04085615|cg18086678	0.254022	966
1556	2	12	120156255	120156359	105	VMR	B															cg05588798|cg13074532	0.173281	997
1557	4	12	120763716	120763905	190	VMR	GxE	12:120763440:C:A|hei_regined_grains	0.725295	0.602759	0.00666775	0.00377928	899.634	G+E	1.19391	0.00125807	1713.68	0.112089	0.613206	TRUE	Competition winning	cg20313400|cg26872792|cg15611176|cg06832404	0.764278	1106
1558	3	12	120967237	120967936	700	VMR	G+E	12:120981760:G:T|birth_mother_gest_diabetes	0.391703	0.323661	0.00907114		1071.28	GxE	1.35561	0.00118085	1372.26	0.0589715	0.332732	TRUE	Competition winning	cg01762738|cg23830810|cg25605888	0.66788	1081
1559	2	12	121087355	121087777	423	VMR	GxE	12:121061750:G:A|hei_tot_prot	0.235497	0.146156	0.00347023	0.0134749	555.46	G+E	6.75737	0.00963827	684.632	0.0723954	0.163101	TRUE	Competition winning	cg24179646|cg18477009	0.556502	1065
1560	2	12	121091775	121091847	73	VMR	B	abortions	0.67072		0.0059065		281.682				292.109	0.664814	0.0059065	FALSE	Default winning	cg12602161|cg03093831	0.173535	1062
1561	2	12	121615078	121615201	124	VMR	G	12:121605919:A:C	0.514235	0.253329			449.273				740.644	0.260906	0.253329	TRUE	Default winning	cg26656658|cg12121075	0.733686	1090
1562	2	12	122287892	122287927	36	VMR	G+E	12:122287885:G:A|abortions	0.793634	0.535572	0.00327126		227.162	GxE	1.81879	-5.35e-05	1120.69	0.25479	0.538844	TRUE	Competition winning	cg07120026|cg24288706	0.928447	861
1563	8	12	122356033	122356781	749	VMR	G+E	12:122374888:C:T|hei_fatty_acids	0.312454	0.230678	0.0130029		2135.89	GxE	1.09093	-0.000893587	2343.94	0.0687737	0.243681	TRUE	Competition winning	cg22168489|cg23821619|cg01765077|cg21171335|cg11867697|cg22618164|cg21016266|cg10207240	0.58615	838
1564	2	12	122760960	122760981	22	VMR	G+E	12:122754797:CA:C|hei_greens_beans	0.687997	0.109515	0.00367854		660.455	GxE	1.93089	-3.08e-05	872.823	0.574804	0.113193	TRUE	Competition winning	cg23372523|cg19040264	0.776562	663
1565	4	12	123215248	123215553	306	VMR	B															cg22972858|cg20566840|cg19328828|cg13702536	0.554391	641
1566	4	12	123464511	123464640	130	VMR	GxE	12:123680563:T:C|hei_sodium	0.575689	0.500634	0.00494652	0.0103929	364.225	G+E	2.94706	0.00301365	914.43	0.0597158	0.515973	TRUE	Competition winning	cg21745287|cg26705986|cg14409041|cg13010344	0.761296	662
1567	2	12	123520574	123520699	126	VMR	B	diet_pat_ba_score	0.685988		0.00507754		485.028				494.24	0.68091	0.00507754	FALSE	Default winning	cg24542613|cg25418289	0.440246	665
1568	2	12	124272266	124272362	97	VMR	B															cg01224393|cg11961642	0.210091	1044
1569	2	12	124751591	124751628	38	VMR	G+E	12:124748883:T:C|diet_pat_pb_score	0.509723	0.435723	0.00889356		72.1515	GxE	1.85705	-0.000100253	519.33	0.065107	0.444616	TRUE	Competition winning	cg02922902|cg24125904	0.290482	1137
1570	5	12	124873347	124874007	661	VMR	G	12:124879613:T:C	0.197525	0.125438			941.481				1041	0.0720864	0.125438	TRUE	Default winning	cg24975642|cg13031847|cg12154538|cg04052996|cg14951136	0.840359	1135
1571	2	12	124971775	124971861	87	VMR	G+E	12:124971802:G:A|pm2_5_mg_m3_ann_ave	0.52462	0.18588	0.0072261		349.633	GxE	0.0285875	-0.00133884	583.923	0.331513	0.193107	TRUE	Competition winning	cg24461063|cg02859042	0.589687	1129
1572	3	12	125140105	125140249	145	VMR	G	12:125134515:C:A	0.654358	0.611419			303.963				1013.87	0.0429398	0.611419	TRUE	Default winning	cg17322044|cg08336425|cg08330950	0.952195	1171
1573	2	12	125270954	125271306	353	VMR	G+E	12:125353095:T:C|rle_score	0.392329	0.0397986	0.00770619		333.899	GxE	0.554367	-0.00125545	382.513	0.344825	0.0475048	TRUE	Competition winning	cg10288374|cg10911287	0.151747	1167
1574	2	12	125412987	125413164	178	VMR	B															cg00769775|cg26450860	0.647734	1165
1575	2	12	125438479	125438540	62	VMR	GxE	12:125436761:A:T|dad_ed18wk	0.381878	0.296842	0.00552959	0.00980624	357.574	G+E	2.7	0.00417019	637.34	0.0697001	0.312178	TRUE	Competition winning	cg02764409|cg20645010	0.164511	1166
1576	2	12	125626642	125626790	149	VMR	G	12:125625570:A:G	0.521009	0.424593			315.689				757.336	0.0964157	0.424593	TRUE	Default winning	cg06287003|cg16093316	0.632945	1153
1577	2	12	127210740	127210744	5	VMR	G+E	12:127208059:T:C|hei_regined_grains	0.462318	0.385849	0.00779981		709.13	GxE	0.139428	-0.00142928	1089.12	0.068669	0.393649	TRUE	Competition winning	cg23240888|cg09652503	0.802179	811
1578	2	12	127544951	127545014	64	VMR	G	12:127545209:A:G	0.202631	0.112507			296.861				387.122	0.0901241	0.112507	TRUE	Default winning	cg02973156|cg01629993	0.254259	848
1579	2	12	127547987	127547994	8	VMR	B	12:127323676:T:C	0.244374	0.0106693			472.644				480.444	0.233705	0.0106693	FALSE	Default winning	cg13493043|cg17516809	0.179727	849
1580	4	12	127630541	127631198	658	VMR	G+E	12:127616618:G:T|NDVI_mean_ann_mean_100	0.199725	0.130902	0.0102461		624.451	GxE	0.993649	-0.00115133	733.995	0.0585768	0.141148	TRUE	Competition winning	cg22131912|cg09187933|cg13633361|cg25825627	0.519752	870
1581	2	12	129098564	129099425	862	VMR	B	allergy_f_egg_recent	0.320551		0.00753933		445.256				450.969	0.313012	0.00753933	FALSE	Default winning	cg15765015|cg26247186	0.16447	1304
1582	2	12	129280133	129280265	133	VMR	G	12:129283149:T:C	0.527366	0.129746			376.224				543.778	0.39762	0.129746	TRUE	Default winning	cg04356090|cg05934015	0.358566	1307
1583	3	12	129294939	129295009	71	VMR	G	12:129304369:G:A	0.463114	0.0833173			730.415				829.254	0.379796	0.0833173	TRUE	Default winning	cg21533994|cg18402325|cg26079959	0.761374	1309
1584	4	12	129298690	129299465	776	VMR	G+E	12:129304369:G:A|ses_composite	0.549482	0.059618	0.00552496		576.81	GxE	1.99607	-2.53e-06	667.211	0.484339	0.0651429	TRUE	Competition winning	cg23521905|cg15324978|cg05253716|cg16316183	0.366903	1312
1585	2	12	129315225	129315279	55	VMR	B															cg09767689|cg23495022	0.482125	1323
1586	3	12	129417179	129417818	640	VMR	G+E	12:129417755:G:C|o3_ppb_ann_ave_highest_8h	0.0836961	0.0414966	0.00791917		766.67	GxE	0.998515	-0.00131189	799.385	0.0342803	0.0494158	TRUE	Competition winning	cg02612335|cg21486646|cg04873833	0.362874	1325
1587	4	12	129460621	129461043	423	VMR	G+E	12:129320002:C:T|vit_b6_mg	0.103569	0.029088	0.0128769		627.732	GxE	1.81452	-0.000237838	655.712	0.0616038	0.0419649	TRUE	Competition winning	cg02531227|cg20124078|cg12157344|cg26542218	0.360127	1338
1588	2	12	130590137	130590231	95	VMR	B	12:130589503:C:A	0.131736	0.0159512			338.826				349.551	0.115785	0.0159512	FALSE	Default winning	cg23653492|cg26147947	0.204966	1461
1589	2	12	130707179	130707559	381	VMR	G	12:130707181:C:T	0.109575	0.0212019			531.174				545.622	0.088373	0.0212019	TRUE	Default winning	cg03791425|cg10220449	0.417804	1451
1590	4	12	130765060	130766091	1032	VMR	G+E	12:130765977:C:T|alcohol_g	0.538279	0.511009	0.00348921		922.55	GxE	0.753452	-0.000822668	1441.91	0.023781	0.514498	TRUE	Competition winning	cg13102045|cg14549841|cg11710851|cg14604444	0.209262	1417
1591	13	12	130821530	130824015	2486	VMR	G+E	12:130816536:C:T|betaine_mg	0.406502	0.293358	0.00549991		1172.45	GxE	0.349379	-0.00139984	1453.52	0.107644	0.298858	TRUE	Competition winning	cg16244664|cg24229701|cg18319102|cg13861644|cg27630820|cg19424457|cg11931211|cg24838063|cg26677194|cg23887609|cg02382037|cg23548151|cg13900773	0.611108	1377
1592	3	12	130935796	130935962	167	VMR	B															cg13816414|cg11915787|cg21544698	0.274278	1319
1593	3	12	131060830	131061331	502	VMR	G+E	12:131112633:T:A|pm2_5_mg_m3_ann_ave	0.342205	0.0609501	0.0161693		490.99	GxE	1.04725	-0.000895977	564.482	0.265086	0.0771195	TRUE	Competition winning	cg03554336|cg02009794|cg02520212	0.181518	1306
1594	2	12	131075777	131076481	705	VMR	GxE	12:131125430:T:C|allergy_food_recent	0.40402	0.0468784	0.00785185	0.00225735	246.509	G+E	1.18963	0.00272575	304.342	0.347032	0.0569876	TRUE	Competition winning	cg24900855|cg21513463	0.157845	1312
1595	5	12	131117619	131118890	1272	VMR	G+E	12:131112633:T:A|birth_mother_bleeding	0.657586	0.641619	0.00278516		440.378	GxE	1.98491	-7.39e-06	1176.24	0.0131812	0.644404	TRUE	Competition winning	cg22605522|cg06777732|cg08164151|cg14140673|cg09533031	0.740038	1313
1596	4	12	131124403	131125565	1163	VMR	G	12:131112633:T:A	0.359896	0.28931			432.811				691.485	0.0705858	0.28931	TRUE	Default winning	cg04115878|cg13513907|cg13380500|cg05677724	0.438703	1312
1597	2	12	131129172	131129235	64	VMR	G	12:131125430:T:C	0.417463	0.0877764			328.95				425.056	0.329686	0.0877764	TRUE	Default winning	cg14035861|cg21252529	0.308585	1312
1598	3	12	131133528	131133811	284	VMR	GxE	12:131139132:C:T|allergy_f_shellfish_recent	0.150855	0.0437288	0.00644858	0.0278058	1210.98	G+E	16.9901	0.0233854	1266.39	0.0728718	0.0779832	TRUE	Competition winning	cg15620908|cg05859229|cg20594841	0.68385	1311
1599	4	12	131142316	131143176	861	VMR	G	12:131112633:T:A	0.57782	0.456838			429.049				939.677	0.120981	0.456838	TRUE	Default winning	cg03801385|cg01682784|cg25198599|cg23258358	0.283343	1308
1600	3	12	131170584	131171530	947	VMR	G	12:131112633:T:A	0.280586	0.184471			740.208				897.765	0.0961154	0.184471	TRUE	Default winning	cg02013918|cg05181941|cg15732107	0.237198	1304
1601	2	12	131189612	131190045	434	VMR	GxE	12:131187002:A:G|cold_flu	0.22566	0.114591	0.00825141	0.00233767	286.27	G+E	0.494805	0.00276864	385.015	0.10048	0.12518	TRUE	Competition winning	cg11715202|cg09163477	0.349077	1307
1602	2	12	131237682	131237708	27	VMR	G+E	12:131227587:A:G|pm2_5_mg_m3_ann_ave	0.247716	0.195044	0.0138173		708.716	GxE	1.85558	-0.000155413	875.979	0.038855	0.208861	TRUE	Competition winning	cg14803869|cg22624278	0.791169	1288
1603	3	12	131303194	131303518	325	VMR	G	12:131319556:A:G	0.0818922	0.0475653			964.977				998.284	0.0343269	0.0475653	TRUE	Default winning	cg10832093|cg11011512|cg23194926	0.712006	1271
1604	2	12	131366711	131367247	537	VMR	G+E	12:131365141:G:C|PSscore	0.109202	0.071821	0.00885569		308.454	GxE	1.16414	-0.00106457	365.055	0.0285253	0.0806767	TRUE	Competition winning	cg01618719|cg10519460	0.150402	1293
1605	5	12	131519883	131520095	213	VMR	G	12:131525534:T:G	0.647543	0.567678			991.712				1660.47	0.0798649	0.567678	TRUE	Default winning	cg24311634|cg13586425|cg25772418|cg11821532|cg26184673	0.946262	1218
1606	2	12	131527216	131527285	70	VMR	G	12:131525534:T:G	0.541435	0.465809			432.045				920.054	0.0756259	0.465809	TRUE	Default winning	cg06093039|cg13418415	0.80763	1213
1607	3	12	131568441	131568718	278	VMR	B	12:131632629:C:CTG	0.418643	0.0164172			445.636				463.102	0.402225	0.0164172	FALSE	Default winning	cg06892006|cg13406893|cg14156502	0.198579	1180
1608	2	12	131605571	131605634	64	VMR	G	12:131622506:T:C	0.312969	0.0630673			568.857				628.247	0.249902	0.0630673	TRUE	Default winning	cg02592510|cg20834365	0.328724	1159
1609	3	12	131622584	131622739	156	VMR	G+E	12:131622506:T:C|hei_sodium	0.609029	0.516833	0.00472233		945.451	GxE	1.0961	-0.000505251	1533.91	0.0874745	0.521555	TRUE	Competition winning	cg26922917|cg07635485|cg01056242	0.91678	1152
1610	2	12	131864810	131865279	470	VMR	GxE	12:131872374:G:A|depression_medication	0.226738	0.0377199	0.00340739	0.00622894	610.235	G+E	0.514173	0.00278629	645.784	0.179381	0.0473563	TRUE	Competition winning	cg07544459|cg00014484	0.376137	1041
1611	2	12	132166485	132167226	742	VMR	G+E	12:132177730:C:T|hei_fatty_acids	0.563206	0.446051	0.00580174		960.589	GxE	1.63603	-0.000227381	1453.04	0.111353	0.451852	TRUE	Competition winning	cg16824113|cg10090844	0.826277	963
1612	3	12	132278430	132278510	81	VMR	G	12:132231712:T:C	0.703631	0.606214			366.838				1143.28	0.0974166	0.606214	TRUE	Default winning	cg09814354|cg03550075|cg01614703	0.828853	968
1613	2	12	132293329	132293388	60	VMR	G	12:132292880:GT:G	0.434858	0.423741			585.362				974.451	0.0111167	0.423741	TRUE	Default winning	cg00078996|cg04063615	0.927785	970
1614	2	12	132312106	132312461	356	VMR	GxE	12:132312488:C:A|hei_tot_prot	0.429284	0.395018	0.00617746	0.00868441	162.67	G+E	0.576031	0.00210715	535.017	0.0194038	0.40988	TRUE	Competition winning	cg13553528|cg03570417	0.518615	978
1615	2	12	132381902	132381984	83	VMR	G+E	12:132396343:C:T|fever	0.395095	0.139774	0.0115065		749.345	GxE	1.79969	-0.000173318	901.372	0.243815	0.15128	TRUE	Competition winning	cg15260428|cg08731435	0.804163	1008
1616	2	12	132653089	132653105	17	VMR	B	12:132659143:A:G|das_10_score	0.212652	0.029649	0.0065446		390.455	GxE	1.99131	-9.79e-06	417.871	0.176459	0.0361936	FALSE	Competition winning	cg16392561|cg08812266	0.201576	917
1617	2	12	132657669	132657819	151	VMR	G+E	12:132659143:A:G|diabetes	0.294919	0.235796	0.00909997		500.074	GxE	1.53867	-0.000465194	704.463	0.0500235	0.244896	TRUE	Competition winning	cg08087969|cg20425384	0.205487	913
1618	3	12	132670858	132671473	616	VMR	GxE	12:132667468:CA:C|no2_ppb_ann_ave	0.387639	0.257596	0.00895394	0.00648347	624.988	G+E	8.56487	0.00932568	876.717	0.114605	0.273034	TRUE	Competition winning	cg07293736|cg21858108|cg00155535	0.796532	911
1619	5	12	132689151	132690536	1386	VMR	G+E	12:132685240:T:C|caesarean_cephalopelvic_disproportion	0.139243	0.0669451	0.00738384		1022.27	GxE	1.10752	-0.0010983	1076.16	0.0649145	0.074329	TRUE	Competition winning	cg07736602|cg24387367|cg08802983|cg21759570|cg15128141	0.574898	909
1620	2	12	132852324	132853187	864	VMR	B															cg14262433|cg24871271	0.158355	886
1621	2	12	132859608	132859951	344	VMR	GxE	12:132864049:T:C|diet_pat_ws_score	0.138483	0.0458276	0.00439146	0.0106876	843.238	G+E	3.25705	0.00650373	884.987	0.0775768	0.0609066	TRUE	Competition winning	cg10173694|cg14384748	0.61285	881
1622	2	12	132869000	132869052	53	VMR	G+E	12:132863981:G:A|cold_flu	0.161884	0.0381347	0.0100962		345.938	GxE	1.82769	-0.000206579	381.048	0.113653	0.048231	TRUE	Competition winning	cg23266633|cg01642723	0.162838	875
1623	3	12	132896568	132896939	372	VMR	G+E	12:132896555:C:T|rain_number_of_days_ann	0.287999	0.0449566	0.0101393		525.393	GxE	0.16343	-0.00186827	573.492	0.232903	0.0550959	TRUE	Competition winning	cg19638308|cg26524517|cg19483465	0.167848	856
1624	2	12	132900072	132900464	393	VMR	G+E	12:132638916:C:T|NDVI_max_ann_mean_1000	0.157782	0.0393492	0.00815827		595.841	GxE	0.672199	-0.00159833	630.198	0.110274	0.0475075	TRUE	Competition winning	cg15409133|cg07385694	0.453764	854
1625	2	12	132904014	132904540	527	VMR	G+E	12:132904555:G:C|hei_tot_prot	0.387868	0.163193	0.00527211		597.299	GxE	1.22764	-0.000676	763.234	0.219403	0.168465	TRUE	Competition winning	cg24461952|cg25283121	0.577556	853
1626	2	12	132933532	132933643	112	VMR	G+E	12:132945395:G:A|temp_ave_ann	0.159862	0.0792374	0.0109987		809.663	GxE	1.93827	-7.42e-05	876.975	0.0696256	0.0902361	TRUE	Competition winning	cg00162969|cg04826040	0.888342	828
1627	4	12	132943092	132944010	919	VMR	GxE	12:132945395:G:A|caesarean_fetal_distress	0.320112	0.232455	0.0121949	0.00469486	465.878	G+E	1.77764	0.0036843	678.267	0.0707678	0.249344	TRUE	Competition winning	cg07719684|cg24085801|cg21501097|cg00083790	0.226903	820
1628	2	12	132990445	132990937	493	VMR	G	12:132991833:G:A	0.429029	0.324161			466.41				778.703	0.104868	0.324161	TRUE	Default winning	cg06118523|cg26513576	0.384887	787
1629	3	12	133000497	133000830	334	VMR	G+E	12:132994811:T:C|CES_Dscore	0.360958	0.300224	0.00413651		578.201	GxE	1.6453	-0.000324196	846.477	0.0565978	0.30436	TRUE	Competition winning	cg06128161|cg26120813|cg01577029	0.873159	780
1630	3	12	133022423	133022955	533	VMR	G+E	12:133028430:C:G|depression	0.357452	0.161696	0.00849827		782.654	GxE	1.77116	-0.000210328	942.9	0.187257	0.170195	TRUE	Competition winning	cg17566325|cg19945931|cg03147592	0.563033	770
1631	2	12	133044994	133045926	933	VMR	GxE	12:133041087:G:A|caffeine_mg	0.405725	0.308318	0.00744706	0.00337949	733.767	G+E	3.70143	0.00486706	1028.23	0.0865803	0.319144	TRUE	Competition winning	cg09202928|cg02715879	0.397833	754
1632	2	12	133050826	133051136	311	VMR	G+E	12:133067989:G:A|living_children	0.459844	0.361865	0.00616728		1902.61	GxE	1.95438	-3.53e-05	2261.8	0.091811	0.368033	TRUE	Competition winning	cg25822783|cg07099606	0.891324	750
1633	2	12	133120548	133120676	129	VMR	GxE	12:133129836:C:T|fever	0.46616	0.398099	0.00508032	0.00753772	992.027	G+E	2.42592	0.00339089	1384.89	0.0554425	0.410717	TRUE	Competition winning	cg14078579|cg05053403	0.860588	704
1634	2	12	133170342	133170803	462	VMR	GxE	12:133170821:G:T|cold_flu	0.473886	0.261622	0.0050489	0.00183391	981.835	G+E	0.646011	0.00199534	1264.06	0.205381	0.268504	TRUE	Competition winning	cg16945633|cg08055338	0.630481	692
1635	2	12	133177075	133177546	472	VMR	G	12:133176764:G:C	0.244449	0.156145			747.168				876.482	0.0883038	0.156145	TRUE	Default winning	cg18843258|cg23828686	0.854931	692
1636	2	12	133179024	133179338	315	VMR	G+E	12:133178633:C:T|allergy_f_milk_recent	0.149579	0.0813219	0.00494513		484.734	GxE	0	0	548.27	0.0633124	0.086267	TRUE	Competition winning	cg24679624|cg06259612	0.272999	687
1637	6	12	133186599	133187174	576	VMR	GxE	12:133182408:A:G|cold_sores	0.35827	0.284566	0.00479757	0.00940981	1328.33	G+E	1.82869	0.00352464	1589.52	0.0594974	0.298773	TRUE	Competition winning	cg09444108|cg22249752|cg04759104|cg20713476|cg26317209|cg05626790	0.404918	680
1638	2	12	133201891	133202012	122	VMR	GxE	12:133223111:TAA:T|NDVI_max_ann_mean_1000	0.585295	0.451062	0.0106358	0.00267141	1260.96	G+E	3.98879	0.00356831	1780.12	0.120925	0.46437	TRUE	Competition winning	cg11808531|cg01462207	0.924281	677
1639	2	12	133212649	133212776	128	VMR	GxE	12:133194021:CA:C|rle_score	0.585796	0.480574	0.004321	0.00153066	1391.83	G+E	0.0466284	0.00121454	1928.76	0.099371	0.486425	TRUE	Competition winning	cg14181112|cg11015557	0.89795	677
1640	2	12	133343292	133343405	114	VMR	GxE	12:133342067:G:T|hei_regined_grains	0.736188	0.545007	0.00250363	0.00695101	149.532	G+E	2.05142	0.0015335	934.772	0.181727	0.554461	TRUE	Competition winning	cg01802506|cg14602393	0.922759	604
1641	2	12	133345285	133345322	38	VMR	G+E	12:133336878:A:G|cold_flu	0.433862	0.066049	0.00610151		706.564	GxE	1.004	-0.000806115	786.41	0.361711	0.0721505	TRUE	Competition winning	cg04947907|cg08253164	0.655007	604
1642	2	12	133383307	133383753	447	VMR	B															cg10388270|cg20319945	0.462127	589
1643	3	12	133411804	133412002	199	VMR	G+E	12:133422828:T:C|synthetic_folate_mcg	0.623222	0.0430357	0.00522632		579.015	GxE	0.870586	-0.00060829	659.263	0.57496	0.048262	TRUE	Competition winning	cg03538318|cg16181878|cg06022607	0.459213	578
1644	2	12	133414334	133415266	933	VMR	G+E	12:133422828:T:C|birth_mother_gest_diabetes	0.249932	0.0999264	0.00728837		427.983	GxE	1.88412	-0.000124336	517.372	0.142717	0.107215	TRUE	Competition winning	cg26415787|cg17092099	0.449975	577
1645	2	12	133419216	133419572	357	VMR	G	12:133467786:C:CT	0.49828	0.250912			218.541				500.01	0.247368	0.250912	TRUE	Default winning	cg12811648|cg21827294	0.414745	576
1646	4	12	133424420	133425345	926	VMR	B	12:133461001:C:CA|hei_fatty_acids	0.52827	0.0199385	0.00902626		466.73	GxE	0.72334	-0.000860786	504.384	0.499305	0.0289647	FALSE	Competition winning	cg20066677|cg17308981|cg24532476|cg13889541	0.4481	576
1647	4	13	19918525	19919208	684	VMR	GxE	13:19922552:G:A|hei_tot_fruit	0.215011	0.130671	0.00876417	0.00262224	690.96	G+E	0.120445	0.00238491	801.228	0.0729537	0.142057	TRUE	Competition winning	cg08801017|cg06722407|cg11108474|cg15509177	0.554709	673
1648	2	13	20161148	20161246	99	VMR	B	methionine_g	0.0609094		0.0188926		838.178				850.101	0.0420167	0.0188926	FALSE	Default winning	cg09381867|cg10938422	0.831526	761
1649	3	13	20392406	20392706	301	VMR	G+E	13:20461667:TA:T|isel_12_score	0.139027	0.081596	0.0144316		975.181	GxE	1.97731	-2.79e-05	1045.09	0.042999	0.0960277	TRUE	Competition winning	cg21483929|cg16768376|cg13005636	0.734224	829
1650	4	13	20692403	20693416	1014	VMR	G+E	13:20690185:G:T|o3_ppb_ann_ave_highest_8h	0.422789	0.387414	0.00687435		1096.85	GxE	1.25043	-0.000618639	1456.77	0.0285012	0.394288	TRUE	Competition winning	cg18780491|cg06975067|cg14003621|cg08242032	0.712781	813
1651	3	13	20710941	20711637	697	VMR	GxE	13:20710052:A:G|urinary_infec	0.103073	0.0645426	0.010566	0.00262447	750.249	G+E	0.907313	0.00373831	802.346	0.0253402	0.077733	TRUE	Competition winning	cg22387578|cg06792065|cg00639837	0.26368	804
1652	4	13	20716638	20717576	939	VMR	B	13:20701417:TTTC:T	0.162438	0.0192543			842.927				856.814	0.143184	0.0192543	FALSE	Default winning	cg00963378|cg15344726|cg22579841|cg26013143	0.447714	795
1653	2	13	20751679	20751945	267	VMR	B															cg03954144|cg10001845	0.653797	767
1654	3	13	20805196	20805460	265	VMR	G+E	13:20802870:C:G|rle_score	0.349854	0.256943	0.00973004		589.907	GxE	1.41376	-0.000545034	826.163	0.0831815	0.266673	TRUE	Competition winning	cg09203312|cg01446515|cg20972453	0.839196	747
1655	3	13	20965857	20966171	315	VMR	GxE	13:20962332:A:AAG|isel_12_score	0.0765218	0.0443956	0.00442504	0.00847208	852.412	G+E	1.29306	0.00436087	888.486	0.019229	0.0572928	TRUE	Competition winning	cg22721156|cg01218150|cg18217346	0.479581	715
1656	2	13	20976813	20977165	353	VMR	GxE	13:20975269:G:A|abortions	0.63963	0.160618	0.00229444	0.00474312	329.537	G+E	0.92066	0.0015089	590.565	0.471974	0.167656	TRUE	Competition winning	cg01951128|cg23198235	0.432302	715
1657	2	13	20993965	20994066	102	VMR	G+E	13:20975269:G:A|severe_morning_sickness	0.573893	0.30608	0.00404276		127.866	GxE	1.99732	-1.63e-06	506.116	0.263771	0.310123	TRUE	Competition winning	cg16875122|cg11970797	0.548879	712
1658	2	13	21750628	21750649	22	VMR	B	13:22388266:A:C|cold_sores	0.095163	0.00482049	0.00423323	0.0215343	2066.99	G+E	1.29255	0.00427217	2084.23	0.064575	0.030588	FALSE	Competition winning	cg13537310|cg23247274	0.95886	789
1659	5	13	21900392	21900810	419	VMR	G+E	13:21916905:G:A|birth_mother_gest_diabetes	0.172112	0.109781	0.0150796		1019.51	GxE	1.99446	-6.56e-06	1113.7	0.0472516	0.124861	TRUE	Competition winning	cg13903179|cg04632378|cg19500098|cg00035636|cg10411590	0.908899	817
1660	3	13	21951294	21952146	853	VMR	G	13:21985288:C:T	0.692401	0.63688			898.453				1680.62	0.0555203	0.63688	TRUE	Default winning	cg21011702|cg17521450|cg26392719	0.728519	795
1661	2	13	22033853	22034019	167	VMR	G	13:22033749:G:T	0.517625	0.40529			437.416				861.717	0.112336	0.40529	TRUE	Default winning	cg23276796|cg03287123	0.572969	794
1662	2	13	22102098	22102347	250	VMR	G	13:21518361:G:A	0.0931239	0.0238121			606.221				622.338	0.0693118	0.0238121	TRUE	Default winning	cg08843804|cg23814420	0.782278	811
1663	4	13	22615049	22615334	286	VMR	G	13:22585711:T:C	0.122168	0.0345672			763.771				788.768	0.0876007	0.0345672	TRUE	Default winning	cg18081456|cg14413050|cg06755471|cg04826345	0.818849	1110
1664	10	13	23309689	23310675	987	VMR	G	13:23322525:A:G	0.0938647	0.0588495			738.331				780.315	0.0350152	0.0588495	TRUE	Default winning	cg26361286|cg15973954|cg01863042|cg08083251|cg03042692|cg05215994|cg20395040|cg18959621|cg05656990|cg17136073	0.74321	1665
1665	4	13	23412250	23412622	373	VMR	G+E	13:23401885:G:A|rain_number_of_days_ann	0.302896	0.241914	0.0101561		1046.07	GxE	1.5178	-0.000480729	1257.82	0.0508257	0.252071	TRUE	Competition winning	cg14395298|cg00748494|cg14089267|cg24702360	0.862705	1657
1666	3	13	23500153	23501122	970	VMR	G	13:23371474:T:C	0.184402	0.0236903			834.464				852.478	0.160712	0.0236903	TRUE	Default winning	cg11067829|cg06743703|cg21606928	0.169419	1590
1667	2	13	24121359	24121419	61	VMR	G+E	13:24148149:C:T|dad_ed18wk	0.185498	0.128303	0.009391		481.776	GxE	1.19235	-0.000940567	586.956	0.0478043	0.137694	TRUE	Competition winning	cg03625287|cg14414464	0.655569	1597
1668	2	13	24144483	24144682	200	VMR	G	13:24165746:G:A	0.297871	0.135345			591.143				712.358	0.162526	0.135345	TRUE	Default winning	cg07720188|cg22125926	0.665012	1594
1669	3	13	24519920	24520348	429	VMR	G+E	13:24513385:G:A|caffeine_mg	0.164634	0.0838235	0.00909471		675.986	GxE	1.12509	-0.00104494	745.708	0.0717162	0.0929182	TRUE	Competition winning	cg11450541|cg18976044|cg02002217	0.896474	1525
1670	2	13	24731285	24731302	18	VMR	G	13:24730137:A:T	0.31137	0.139257			227.352				354.089	0.172113	0.139257	TRUE	Default winning	cg24492915|cg14860438	0.254137	1452
1671	2	13	24758029	24758155	127	VMR	B	13:24800012:G:A|allergy_nf_rabbit_recent	0.353963	0.0210927	0.00931637		616.786	GxE	1.64151	-0.000331243	644.938	0.323554	0.0304091	FALSE	Competition winning	cg04069420|cg12699648	0.687564	1439
1672	2	13	24794243	24794251	9	VMR	B	13:24125040:A:G|diet_pat_ba_score	0.708662	0.00364268	0.00650075		693.532	GxE	0.9259	-0.000447334	713.455	0.698518	0.0101434	FALSE	Competition winning	cg16240703|cg04333123	0.523249	1378
1673	2	13	24828544	24828692	149	VMR	GxE	13:24828596:T:C|diet_pat_ba_score	0.675546	0.546395	0.00551419	0.00506783	608.048	G+E	0.0791223	0.000966502	1300.63	0.118568	0.556977	TRUE	Competition winning	cg18020869|cg06242807	0.884421	1337
1674	2	13	24850703	24851122	420	VMR	GxE	13:24835739:G:A|hei_dairy	0.414638	0.0330826	0.00673846	0.00478494	573.368	G+E	4.30978	0.00530791	618.701	0.370032	0.044606	TRUE	Competition winning	cg01527805|cg24818217	0.330498	1325
1675	3	13	24882296	24883070	775	VMR	G	13:24913542:A:C	0.117946	0.0628838			857.269				903.406	0.0550626	0.0628838	TRUE	Default winning	cg05820861|cg01628528|cg11855431	0.673901	1285
1676	2	13	24901961	24902500	540	VMR	G+E	13:24923896:G:A|hei_greens_beans	0.478131	0.4351	0.00684452		1158.87	GxE	1.42167	-0.000431599	1583.69	0.0361867	0.441944	TRUE	Competition winning	cg02811702|cg17537073	0.598964	1246
1677	2	13	25212248	25212486	239	VMR	G+E	13:25196975:C:T|tot_folate_mcg	0.0877888	0.0620493	0.00825678		836.894	GxE	1.2374	-0.000994673	884.792	0.0174827	0.0703061	TRUE	Competition winning	cg13793718|cg22455128	0.781572	1132
1678	4	13	25506131	25506383	253	VMR	G+E	13:25507061:C:CCA|dad_ed18wk	0.372222	0.281738	0.00956435		982.358	GxE	1.91663	-7.49e-05	1244.81	0.0809198	0.291302	TRUE	Competition winning	cg22558291|cg15812020|cg15145341|cg03649288	0.829086	1127
1679	2	13	25670042	25670047	6	VMR	G	13:25711755:A:G	0.103638	0.0385009			1093.64				1121.03	0.0651375	0.0385009	TRUE	Default winning	cg07723864|cg16991589	0.767691	1086
1680	2	13	26586651	26587011	361	VMR	G	13:26586775:C:T	0.296619	0.219634			776.418				964.369	0.0769848	0.219634	TRUE	Default winning	cg13537353|cg00893603	0.341052	1059
1681	2	13	26796831	26797529	699	VMR	G+E	13:26782019:C:T|allergy_nf_recent	0.221712	0.153545	0.0121959		316.531	GxE	0.420989	-0.00175613	447.48	0.0559716	0.165741	TRUE	Competition winning	cg05581851|cg01600817	0.177881	1040
1682	3	13	27295928	27296010	83	VMR	G+E	13:27300215:T:C|hei_whole_fruit	0.282643	0.238405	0.00585957		1748.43	GxE	1.95106	-5.02e-05	1949.27	0.0383784	0.244264	TRUE	Competition winning	cg01903420|cg16557370|cg08419873	0.977527	1144
1683	3	13	27316496	27317117	622	VMR	G+E	13:27300215:T:C|maternal_age	0.233588	0.178943	0.00691184		1319.33	GxE	1.0559	-0.00103446	1467.1	0.0477334	0.185854	TRUE	Competition winning	cg00671534|cg19463349|cg11560654	0.552352	1137
1684	2	13	27946787	27947411	625	VMR	GxE	13:27944551:C:T|vit_b6_mg	0.442481	0.210416	0.00188826	0.00608137	287.949	G+E	3.79944	0.00464485	512.991	0.224095	0.218386	TRUE	Competition winning	cg01174831|cg16655179	0.389478	1092
1685	5	13	27998603	27999546	944	VMR	G+E	13:27998769:T:C|NDVI_max_ann_mean_1000	0.697204	0.541886	0.00456438		1211.37	GxE	1.63762	-0.000156936	1928.24	0.150753	0.546451	TRUE	Competition winning	cg24860938|cg22138327|cg04244433|cg11655627|cg13557709	0.82103	1088
1686	2	13	29328979	29329153	175	VMR	G	13:29328854:T:C	0.0952436	0.0579988			682.893				724.324	0.0372448	0.0579988	TRUE	Default winning	cg11947245|cg26224173	0.660763	918
1687	3	13	31314334	31315063	730	VMR	G+E	13:31293780:A:C|NDVI_mean_ann_mean_100	0.689499	0.604903	0.00222764		354.858	GxE	1.57411	-0.000189128	1108.3	0.0823684	0.607131	TRUE	Competition winning	cg10901608|cg10138430|cg14799392	0.319943	964
1688	3	13	31506752	31507139	388	VMR	G+E	13:31483237:C:G|pm2_5_mg_m3_ann_ave	0.243169	0.105299	0.00989243		656.276	GxE	0.0288988	-0.00213117	751.307	0.127978	0.115191	TRUE	Competition winning	cg13614409|cg00424169|cg08379987	0.817919	957
1689	2	13	33607403	33607618	216	VMR	G+E	13:33617514:A:G|hei_regined_grains	0.526777	0.335967	0.00553948		866.343	GxE	0.206098	-0.00121291	1242.1	0.185271	0.341507	TRUE	Competition winning	cg02706658|cg00129557	0.789592	768
1690	2	13	34391826	34392045	220	VMR	B	hei_seaf_plant_prot	0.147254		0.0119141		413.235				420.934	0.13534	0.0119141	FALSE	Default winning	cg00524967|cg01667324	0.161392	877
1691	2	13	36051666	36051749	84	VMR	B															cg24769969|cg07554357	0.179488	1070
1692	2	13	36729109	36729137	29	VMR	GxE	13:36855426:G:GA|diet_pat_ws_score	0.128885	0.0836823	0.0159951	0.00301029	338.346	G+E	2.22135	0.00527669	410.239	0.0261976	0.102688	TRUE	Competition winning	cg18282455|cg02235562	0.275996	967
1693	11	13	36871646	36872346	701	VMR	G+E	13:36863861:T:A|pm2_5_mg_m3_ann_ave	0.119532	0.0427788	0.0146407		892.623	GxE	1.98357	-2.07e-05	932.784	0.0621123	0.0574195	TRUE	Competition winning	cg07525003|cg25738313|cg13455704|cg04902286|cg26439710|cg11678027|cg19801062|cg23003720|cg19437258|cg09158749|cg20651988	0.787648	921
1694	2	13	37248953	37249481	529	VMR	G	13:37247380:C:A	0.0766873	0.0324785			449.206				471.372	0.0442089	0.0324785	TRUE	Default winning	cg10319893|cg25072733	0.247802	934
1695	2	13	40746370	40746549	180	VMR	GxE	13:40746790:G:GC|birth_mother_gest_diabetes	0.170132	0.127132	0.0102883	0.00248228	681.952	G+E	0.874178	0.00341931	784.851	0.0302299	0.139903	TRUE	Competition winning	cg22902964|cg02121529	0.680502	975
1696	2	13	41496623	41496782	160	VMR	G+E	13:41527856:C:T|hei_dairy	0.0988502	0.0326519	0.0101729		1237.22	GxE	1.97661	-3.02e-05	1265.67	0.0560254	0.0428248	TRUE	Competition winning	cg09117688|cg14759977	0.625402	897
1697	2	13	41557157	41557187	31	VMR	B	13:41092698:G:T	0.0691403	0.0153731			526.01				535.46	0.0537672	0.0153731	FALSE	Default winning	cg05885132|cg19515798	0.6566	896
1698	2	13	41837663	41838126	464	VMR	GxE	13:42649365:T:C|dad_ed18wk	0.0836081	0.0121368	0.00570371	0.0212397	388.744	G+E	5.94794	0.0104792	411.936	0.0445279	0.0390802	TRUE	Competition winning	cg26215849|cg25533845	0.257591	969
1699	2	13	41935539	41936259	721	VMR	G+E	13:41927285:A:C|allergy_nf_dog_recent	0.188297	0.117811	0.0107408		462.912	GxE	1.84624	-0.000178532	561.676	0.0597453	0.128552	TRUE	Competition winning	cg24288804|cg05980458	0.482833	952
1700	2	13	42613702	42613794	93	VMR	G+E	13:42628255:C:G|hei_greens_beans	0.477583	0.308528	0.00724175		447.433	GxE	1.86889	-9.8e-05	773.903	0.161814	0.315769	TRUE	Competition winning	cg27245649|cg07025593	0.626694	1060
1701	2	13	43355514	43355739	226	VMR	G+E	13:43375219:T:C|allergy_nf_dog_recent	0.230088	0.0278002	0.0131591		555.55	GxE	0.951163	-0.00115437	587.781	0.189129	0.0409593	TRUE	Competition winning	cg24818699|cg13237945	0.395058	1191
1702	2	13	43565399	43565901	503	VMR	G	13:43566373:A:C	0.642113	0.576757			508.843				1177.85	0.0653565	0.576757	TRUE	Default winning	cg12439472|cg03763873	0.82581	1233
1703	3	13	43597565	43597736	172	VMR	GxE	13:43602046:A:G|average_csr	0.526741	0.493843	0.00240884	0.00265225	1284.29	G+E	2.14979	0.00281798	1781.49	0.0278372	0.498904	TRUE	Competition winning	cg14729962|cg09677945|cg15988970	0.904668	1223
1704	2	13	43702940	43702964	25	VMR	B	13:42931386:G:A|diet_pat_ba_score	0.051265	0.0122422	0.0109863	0.00504502	495.087	G+E	0.978623	0.00405143	509.614	0.0229915	0.0282735	FALSE	Competition winning	cg01403655|cg21241367	0.320952	1172
1705	2	13	44596411	44596456	46	VMR	GxE	13:44620021:G:T|high_blood_press	0.507268	0.472481	0.0105512	0.00422952	784.769	G+E	1.43074	0.00242431	1259.39	0.0200059	0.487262	TRUE	Competition winning	cg07210123|cg06795216	0.609293	959
1706	3	13	46355841	46356409	569	VMR	G	13:46356335:A:G	0.600378	0.594014			2153.91				2788.59	0.00636367	0.594014	TRUE	Default winning	cg26020695|cg04924408|cg03997626	0.635008	829
1707	2	13	46426238	46427224	987	VMR	G+E	13:46443520:T:A|pm2_5_mg_m3_ann_ave	0.243181	0.0330076	0.0101867		375.968	GxE	0.434698	-0.00169288	410.766	0.199987	0.0431943	TRUE	Competition winning	cg08605991|cg13315595	0.348861	837
1708	2	13	47012328	47012543	216	VMR	B															cg26387297|cg09842196	0.461017	895
1709	6	13	47472158	47472360	203	VMR	G+E	13:47476958:G:A|abortions	0.40059	0.270207	0.00767192		1130.98	GxE	1.51319	-0.000417306	1393.23	0.122711	0.277879	TRUE	Competition winning	cg24320398|cg18200810|cg24118521|cg23881368|cg05506829|cg07075299	0.822965	978
1710	3	13	48575684	48575927	244	VMR	GxE	13:48543958:T:C|birth_mother_gest_diabetes	0.507859	0.456819	0.00910555	0.00120618	652.339	G+E	0.102172	0.00148229	1112.86	0.0407287	0.467131	TRUE	Competition winning	cg15204679|cg18221580|cg06437740	0.697497	1006
1711	2	13	48891544	48892244	701	VMR	GxE	13:48856333:G:GAC|allergy_nf_dog_recent	0.269294	0.192895	0.00231174	0.0137198	1015.66	G+E	0.959549	0.00310035	1185.45	0.0603674	0.208927	TRUE	Competition winning	cg24342013|cg11408952	0.740747	877
1712	2	13	50141638	50141957	320	VMR	G+E	13:50126667:T:C|snow_number_of_days_ann	0.532343	0.264317	0.0106683		332.982	GxE	1.97396	-1.74e-05	652.255	0.257357	0.274986	TRUE	Competition winning	cg06857441|cg07138998	0.385792	1157
1713	3	13	50194322	50194643	322	VMR	G	13:50201929:A:G	0.547721	0.480554			2807.68				3311.71	0.0671676	0.480554	TRUE	Default winning	cg02122327|cg08779649|cg03651054	0.975087	1168
1714	3	13	50265850	50266195	346	VMR	GxE	13:50266109:T:C|birth_caesarean	0.607326	0.53817	0.00508483	0.001777	1289.23	G+E	1.07164	0.00172934	1891.68	0.0622937	0.545032	TRUE	Competition winning	cg03658251|cg04663916|cg20826914	0.693277	1160
1715	11	13	50701050	50703841	2792	VMR	GxE	13:50599951:C:T|hei_seaf_plant_prot	0.112358	0.0209007	0.0173059	0.00951969	-5.68028	G+E	4.88144	0.00878171	24.9276	0.0646319	0.0477263	TRUE	Competition winning	cg01404873|cg20293942|cg23104954|cg00190330|cg20925383|cg26585452|cg01207974|cg00465247|cg08004525|cg09000832|cg13204699	0.472942	1249
1716	2	13	51565237	51565362	126	VMR	GxE	13:51562224:A:G|rain_number_of_days_ann	0.62324	0.563451	0.0063456	0.00333356	1126.18	G+E	4.33322	0.0034291	1766.57	0.0501099	0.573131	TRUE	Competition winning	cg23118561|cg20192814	0.953472	1105
1717	2	13	52487022	52487609	588	VMR	G+E	13:52448493:T:A|depression_medication	0.189629	0.119193	0.0101366		473.678	GxE	0.244088	-0.00203313	573.178	0.060299	0.12933	TRUE	Competition winning	cg07808805|cg24980692	0.667922	846
1718	3	13	52769289	52769875	587	VMR	G	13:53309954:C:A	0.071392	0.0318693			1049.21				1070.8	0.0395228	0.0318693	TRUE	Default winning	cg19049152|cg25692524|cg06259025	0.677728	779
1719	3	13	53419596	53419963	368	VMR	GxE	13:53162643:A:C|diet_pat_pb_score	0.169883	0.0353053	0.00610713	0.00198865	868.976	G+E	0.0886966	0.0024842	898.599	0.126482	0.043401	TRUE	Competition winning	cg18002116|cg14950829|cg07847863	0.3003	766
1720	2	13	53507972	53508092	121	VMR	B	13:53507974:C:T	0.222325	0.0163056			587.228				599.733	0.206019	0.0163056	FALSE	Default winning	cg03562855|cg08903619	0.387136	774
1721	2	13	71535173	71535197	25	VMR	G+E	13:71721823:GT:G|PSscore	0.0635381	0.0394508	0.00479135		731.068	G	1.12288	0.00419313	759.335	0.0192959	0.0442422	TRUE	Competition winning	cg11786848|cg12312923	0.546797	1087
1722	2	13	74864625	74864782	158	VMR	G+E	13:74865005:C:T|dad_ed18wk	0.246462	0.172808	0.00661087		681.469	GxE	0.895975	-0.00118922	826.762	0.0670429	0.179419	TRUE	Competition winning	cg17184496|cg22833508	0.902896	1013
1723	3	13	76444823	76445015	193	VMR	G	13:76435126:G:A	0.0977689	0.0330173			800.305				823.428	0.0647516	0.0330173	TRUE	Default winning	cg11747081|cg20806725|cg16368959	0.723255	1193
1724	2	13	77461335	77461368	34	VMR	G+E	13:77468837:C:CAAGAT|hei_seaf_plant_prot	0.432696	0.336614	0.00829787		534.898	GxE	1.82205	-0.000144404	862.91	0.0877833	0.344912	TRUE	Competition winning	cg25968569|cg00931644	0.901901	1159
1725	2	13	77521864	77522490	627	VMR	G+E	13:77536913:T:A|chest_infection_pneumonia	0.432283	0.16129	0.0121017		244.268	GxE	1.9574	-3.46e-05	426.569	0.258891	0.173392	TRUE	Competition winning	cg21937481|cg26693262	0.158799	1134
1726	2	13	78314553	78314593	41	VMR	G	13:78269567:T:TA	0.244584	0.0927153			366.421				445.342	0.151869	0.0927153	TRUE	Default winning	cg01277451|cg08861717	0.422534	1061
1727	2	13	78774124	78774498	375	VMR	G+E	13:78755414:A:G|diabetes	0.337153	0.194317	0.00949742		911.698	GxE	0.875894	-0.00106511	1095.1	0.133339	0.203814	TRUE	Competition winning	cg13763401|cg03360656	0.659167	945
1728	5	13	79233506	79234435	930	VMR	G+E	13:79232299:G:A|diet_pat_ws_score	0.61538	0.574037	0.00600579		1744.69	GxE	1.97212	-1.53e-05	2383.43	0.0353369	0.580043	TRUE	Competition winning	cg07926092|cg16288713|cg01819759|cg05295671|cg21838488	0.863964	921
1729	2	13	79968174	79968216	43	VMR	G+E	13:80016718:G:A|living_children	0.316771	0.233086	0.00574345		1332.1	GxE	1.99494	-4.94e-06	1537.65	0.0779423	0.238829	TRUE	Competition winning	cg04132263|cg19211853	0.818179	786
1730	2	13	84453665	84453836	172	VMR	B	term_deliveries_mom	0.0349836		0.0149784		623.569				632.335	0.0200052	0.0149784	FALSE	Default winning	cg16727923|cg21448057	0.47806	964
1731	3	13	88328009	88328813	805	VMR	G+E	13:89280810:T:A|hei_seaf_plant_prot	0.125246	0.0596549	0.0143522		712.698	GxE	1.23647	-0.000954984	765.467	0.0512392	0.0740071	TRUE	Competition winning	cg26168643|cg24626752|cg17376609	0.856582	767
1732	2	13	88329884	88330463	580	VMR	G+E	13:89280810:T:A|hei_tot_fruit	0.108805	0.0351657	0.0140693		617.546	GxE	1.95092	-6.26e-05	651.134	0.0595704	0.049235	TRUE	Competition winning	cg02648941|cg00109076	0.653828	768
1733	4	13	91826960	91827600	641	VMR	G+E	13:91836610:T:C|allergy_nf_dog_recent	0.160036	0.11448	0.0101194		664.615	GxE	1.63445	-0.000439154	757.298	0.0354365	0.124599	TRUE	Competition winning	cg10894933|cg15020568|cg06116009|cg05313918	0.394067	793
1734	3	13	95086046	95086170	125	VMR	G	13:95063999:G:A	0.161281	0.0488057			834.491				872.027	0.112475	0.0488057	TRUE	Default winning	cg14592487|cg20631820|cg04188070	0.786359	1257
1735	2	13	96085671	96085743	73	VMR	B	13:95838241:A:G|high_blood_press	0.0894707	0.0165966	0.0177233		502.658	GxE	1.8481	-0.00019784	524.521	0.0551508	0.03432	FALSE	Competition winning	cg09824847|cg11255484	0.63941	1130
1736	4	13	96205679	96206104	426	VMR	G+E	13:96136039:G:C|birth_vaginal_assisted	0.335697	0.280626	0.00600841		1355.96	GxE	0.280207	-0.00163242	1602.7	0.0490634	0.286634	TRUE	Competition winning	cg24529736|cg25702335|cg24545961|cg05709657	0.828996	1111
1737	2	13	96293572	96294131	560	VMR	GxE	13:96472305:G:A|synthetic_folate_mcg	0.360658	0.186829	0.00905807	0.000923296	532.017	G+E	0.0579773	0.00188511	713.609	0.163847	0.196811	TRUE	Competition winning	cg04194341|cg11337289	0.377879	1116
1738	2	13	97600124	97600627	504	VMR	B	13:98183136:G:A	0.456534	0.00779674			315.308				323.265	0.448737	0.00779674	FALSE	Default winning	cg10114279|cg23212758	0.208131	747
1739	4	13	97646341	97646803	463	VMR	B															cg00158308|cg03371199|cg13990092|cg18956714	0.612661	734
1740	2	13	98825992	98826197	206	VMR	G+E	13:98827263:C:T|income18wk	0.31976	0.0984035	0.00785222		399.7	GxE	1.93931	-5.91e-05	497.154	0.213505	0.106256	TRUE	Competition winning	cg01997461|cg16867086	0.447544	1031
1741	3	13	98829482	98829521	40	VMR	B	allergy_nf_mold_recent	0.298085		0.0137778		510.85				522.438	0.284308	0.0137778	FALSE	Default winning	cg11675413|cg06559932|cg11801159	0.202665	1034
1742	2	13	98959770	98959799	30	VMR	G+E	13:98961404:G:A|urinary_infec	0.540681	0.105515	0.00521259		574.493	GxE	1.53235	-0.000307196	721.458	0.429953	0.110728	TRUE	Competition winning	cg07864647|cg22261669	0.620277	1038
1743	2	13	99057551	99057618	68	VMR	B	13:98526723:A:C	0.282731	0.01657			580.181				594.146	0.266161	0.01657	FALSE	Default winning	cg07311413|cg08520356	0.407767	1057
1744	3	13	99094983	99095684	702	VMR	GxE	13:99099394:T:C|urinary_infec	0.26013	0.132985	0.00339505	0.00472145	931.426	G+E	0.437695	0.00258473	1047.44	0.119028	0.141102	TRUE	Competition winning	cg07423050|cg20487152|cg22223119	0.202845	1080
1745	2	13	99381806	99381820	15	VMR	B															cg02867869|cg21353154	0.805394	1157
1746	2	13	99651231	99651249	19	VMR	G+E	13:99743995:G:A|diet_pat_pb_score	0.216107	0.0510242	0.00701244		462.169	GxE	0.0123248	-0.00222591	508.095	0.158071	0.0580366	TRUE	Competition winning	cg18642369|cg14206066	0.642034	1222
1747	2	13	100148468	100149311	844	VMR	GxE	13:100130000:A:G|birth_caesarean_emergency	0.155782	0.0316263	0.00978609	0.00290842	486.998	G+E	0.933756	0.00355069	516.764	0.111461	0.0443208	TRUE	Competition winning	cg05125815|cg00344422	0.264948	1053
1748	6	13	100217924	100219013	1090	VMR	G+E	13:100152892:AACACAC:AACAC|o3_ppb_ann_ave_highest_8h	0.195287	0.100002	0.00990626		1154.04	GxE	0.902189	-0.00126285	1239.53	0.0853782	0.109909	TRUE	Competition winning	cg15466234|cg05912299|cg14972141|cg17910899|cg20066226|cg13752184	0.865627	1057
1749	2	13	100602782	100603082	301	VMR	G+E	13:100602630:G:A|fever	0.125906	0.0423333	0.01202		351.844	GxE	1.79431	-0.00025718	390.012	0.0715524	0.0543533	TRUE	Competition winning	cg01641908|cg11461843	0.169862	964
1750	2	13	101171681	101171765	85	VMR	B	term_deliveries_mom	0.504023		0.00805682		641.182				650.446	0.495967	0.00805682	FALSE	Default winning	cg11890169|cg15559940	0.511497	1067
1751	2	13	102275994	102276634	641	VMR	G+E	13:102256041:T:TA|preterm_deliveries_mom	0.606565	0.571747	0.00144454		760.233	GxE	1.95532	-2.51e-05	1384.56	0.0333732	0.573192	TRUE	Competition winning	cg13659387|cg21690450	0.624488	1159
1752	2	13	103346900	103346962	63	VMR	G+E	13:103348735:C:G|yeast_infection	0.267309	0.190959	0.0113364		825.787	GxE	1.74819	-0.000263899	992.208	0.0650144	0.202295	TRUE	Competition winning	cg19359983|cg05491608	0.237767	1077
1753	2	13	103497715	103497718	4	VMR	G	13:103454369:A:T	0.0904788	0.0534237			686.173				724.071	0.037055	0.0534237	TRUE	Default winning	cg09045363|cg24527858	0.515694	1052
1754	3	13	107183030	107183092	63	VMR	G	13:107185154:A:G	0.492781	0.435977			552.048				983.659	0.0568041	0.435977	TRUE	Default winning	cg18984127|cg20155446|cg26138978	0.790626	985
1755	4	13	107354396	107354993	598	VMR	G	13:107427944:C:T	0.259435	0.141106			430.757				550.667	0.118329	0.141106	TRUE	Default winning	cg01281231|cg21727032|cg23568643|cg23762915	0.445441	1039
1756	3	13	108866993	108867154	162	VMR	G+E	13:108872521:T:C|birth_caesarean	0.456321	0.263709	0.0071356		831.448	GxE	0.912002	-0.000845581	1110.01	0.185476	0.270845	TRUE	Competition winning	cg03994959|cg07403350|cg25810247	0.736546	1299
1757	2	13	108920801	108920808	8	VMR	G	13:108920961:G:A	0.503347	0.0991563			443.338				568.576	0.404191	0.0991563	TRUE	Default winning	cg26918935|cg16995606	0.619441	1304
1758	2	13	109753048	109753161	114	VMR	G+E	13:109741536:CATTATT:CATT|rle_score	0.332282	0.0375687	0.0101547		363.643	GxE	1.99576	-4.05e-06	407.897	0.284559	0.0477234	TRUE	Competition winning	cg04480116|cg01835732	0.328232	1275
1759	2	13	109926968	109926986	19	VMR	G+E	13:109924283:G:T|birth_vaginal_assisted	0.562924	0.128224	0.00571091		449.232	GxE	0.240996	-0.0010985	632.076	0.428989	0.133935	TRUE	Competition winning	cg17313432|cg02123169	0.219891	1320
1760	2	13	110319562	110319607	46	VMR	GxE	13:110316434:C:T|allergy_nf_dog_recent	0.547655	0.401306	0.0099339	0.00159312	394.502	G+E	2.03772	0.0026205	841.797	0.134822	0.412833	TRUE	Competition winning	cg16896868|cg15975806	0.904975	1455
1761	3	13	110386152	110386267	116	VMR	B	13:110384132:T:G	0.565911	0.00865374			781.218				793.016	0.557257	0.00865374	FALSE	Default winning	cg26573274|cg24430034|cg02030958	0.738007	1429
1762	2	13	110802738	110802749	12	VMR	G+E	13:110814340:T:C|caesarean_cephalopelvic_disproportion	0.323496	0.255173	0.00852871		850.997	GxE	1.7746	-0.000218115	1077.08	0.0597935	0.263702	TRUE	Competition winning	cg23814223|cg12213687	0.69636	1365
1763	2	13	110874256	110874267	12	VMR	B	13:110814340:T:C|allergy_food_recent	0.39306	0.0171607	0.00847639		334.518	GxE	1.09258	-0.000787402	359.437	0.367423	0.0256371	FALSE	Competition winning	cg21340207|cg21478902	0.242405	1364
1764	2	13	110951253	110951418	166	VMR	B															cg09719580|cg02558625	0.607805	1363
1765	2	13	110965662	110966196	535	VMR	GxE	13:110966198:C:T|caffeine_mg	0.447967	0.0896211	0.00317067	0.00484666	441.418	G+E	1.53643	0.00279996	549.257	0.350329	0.0976384	TRUE	Competition winning	cg21076890|cg15374000	0.24006	1367
1766	5	13	111039873	111041013	1141	VMR	GxE	13:111032699:G:C|gravida	0.365374	0.272584	0.00420079	0.00677814	971.175	G+E	1.14457	0.00286141	1223.36	0.0818114	0.283563	TRUE	Competition winning	cg26053697|cg12573318|cg15455643|cg03482866|cg13487631	0.711426	1378
1767	3	13	111128054	111128102	49	VMR	GxE	13:111126023:G:A|dad_ed18wk	0.644651	0.580648	0.00380269	0.002628	151.724	G+E	0.843863	0.00144867	827.5	0.0575724	0.587079	TRUE	Competition winning	cg21005369|cg20553577|cg24371954	0.722479	1404
1768	3	13	111465457	111465543	87	VMR	G	13:111465304:G:A	0.457184	0.0269549			1309.23				1341.11	0.430229	0.0269549	TRUE	Default winning	cg14361252|cg23904161|cg05343328	0.847592	1367
1769	3	13	111522222	111522314	93	VMR	G+E	13:111522420:C:T|rain_number_of_days_ann	0.375994	0.294274	0.0068321		748.153	GxE	1.16118	-0.000748373	1019.39	0.0748881	0.301106	TRUE	Competition winning	cg16032841|cg14947070|cg04513422	0.910754	1344
1770	2	13	111670600	111670642	43	VMR	G+E	13:111657947:T:C|hei_tot_fruit	0.299267	0.188103	0.00548679		356.541	GxE	0.101518	-0.00190061	523.055	0.105677	0.19359	TRUE	Competition winning	cg23391368|cg05683203	0.278908	1345
1771	3	13	111718937	111719172	236	VMR	GxE	13:111720978:G:A|allergy_nf_rabbit_recent	0.283915	0.132974	0.00463993	0.00768651	787.196	G+E	2.51271	0.00463797	910.332	0.138615	0.1453	TRUE	Competition winning	cg03302546|cg17121140|cg16922763	0.528939	1349
1772	3	13	111838481	111839335	855	VMR	B	13:111978692:T:C	0.565601	0.0153175			558.123				580.346	0.550283	0.0153175	FALSE	Default winning	cg02386957|cg05776861|cg14299931	0.486758	1341
1773	3	13	111972919	111973105	187	VMR	G	13:111976581:T:C	0.343936	0.271961			1077.66				1318.07	0.0719756	0.271961	TRUE	Default winning	cg15511286|cg16877615|cg16750741	0.37125	1280
1774	2	13	112023166	112023700	535	VMR	GxE	13:112021109:C:T|hei_tot_prot	0.341127	0.300784	0.0153038	0.00550665	798.699	G+E	0.832139	0.00267497	1070.55	0.019532	0.321595	TRUE	Competition winning	cg12472473|cg18099734	0.307647	1280
1775	2	13	112182674	112183412	739	VMR	G	13:112183320:A:G	0.39151	0.311377			630.324				917.185	0.0801327	0.311377	TRUE	Default winning	cg01771767|cg24892433	0.647367	1187
1776	2	13	112187145	112187343	199	VMR	G	13:112183320:A:G	0.104866	0.0727993			640.304				692.959	0.0320666	0.0727993	TRUE	Default winning	cg27136078|cg11505037	0.659902	1187
1777	2	13	112190866	112191215	350	VMR	GxE	13:112194372:G:A|pm2_5_mg_m3_ann_ave	0.214658	0.0759188	0.00363965	0.00753588	760.114	G+E	0.398334	0.00269921	827.628	0.127564	0.0870943	TRUE	Competition winning	cg15689759|cg14952266	0.552351	1181
1778	2	13	112332591	112332854	264	VMR	G+E	13:112348972:C:G|no2_ppb_ann_ave	0.332901	0.25425	0.00817252		325.054	GxE	1.81351	-0.000177954	552.934	0.0704784	0.262423	TRUE	Competition winning	cg26025169|cg04793338	0.528417	1172
1779	7	13	112547341	112548065	725	VMR	B	13:112118647:G:A|choline_mg	0.139592	0.0150396	0.00987933		1147.28	GxE	0.418204	-0.00194485	1163.24	0.114673	0.024919	FALSE	Competition winning	cg02191228|cg02739040|cg16203491|cg15074709|cg23153481|cg02034311|cg12093775	0.789036	1190
1780	2	13	112575014	112575966	953	VMR	G+E	13:112576137:T:G|hei_empty_cal	0.445483	0.250679	0.00544819		254.906	GxE	0.798392	-0.000952417	516.338	0.189356	0.256127	TRUE	Competition winning	cg25344322|cg11336860	0.1552	1205
1781	4	13	112609986	112610799	814	VMR	G+E	13:112610882:G:C|ses_composite	0.310312	0.147187	0.0134124		311.437	GxE	1.98693	-1.29e-05	453.762	0.149712	0.1606	TRUE	Competition winning	cg02337614|cg06807928|cg25698935|cg14559574	0.482307	1203
1782	2	13	112627528	112628189	662	VMR	B	13:111996519:G:C	0.0581351	0.0172822			463.09				473.8	0.0408529	0.0172822	FALSE	Default winning	cg07911664|cg07800227	0.45983	1206
1783	2	13	112630569	112630712	144	VMR	B															cg10722444|cg12444736	0.382845	1208
1784	2	13	112737237	112737969	733	VMR	B	13:112743830:G:T|so2_ppb_3yave	0.426901	0.0164105	0.00668178		446.477	GxE	0.714963	-0.00105261	470.09	0.403808	0.0230923	FALSE	Competition winning	cg22098605|cg13340874	0.245307	1223
1785	4	13	112755325	112757082	1758	VMR	B	mom_ed18wk	0.24499		0.010013		469.958				477.167	0.234977	0.010013	FALSE	Default winning	cg10438921|cg03482973|cg04849320|cg19907812	0.226332	1238
1786	2	13	112772482	112772505	24	VMR	G+E	13:112772364:A:G|depression	0.228984	0.158129	0.00420567		452.112	GxE	1.60513	-0.000435426	581.672	0.06665	0.162334	TRUE	Competition winning	cg15875607|cg26289323	0.38026	1231
1787	3	13	112848772	112849220	449	VMR	B															cg17667595|cg04753475|cg27059840	0.478803	1196
1788	4	13	112859856	112860507	652	VMR	B	cold_flu	0.0315994		0.0092902		980.573				985.247	0.0223092	0.0092902	FALSE	Default winning	cg23978183|cg04038089|cg03808001|cg25810792	0.552832	1186
1789	2	13	112978683	112978703	21	VMR	G+E	13:112978779:C:T|allergy_f_nut_recent	0.483363	0.359884	0.00426037		1259.73	GxE	0.980872	-0.000752697	1628.62	0.119218	0.364145	TRUE	Competition winning	cg20923605|cg19891452	0.943712	1101
1790	10	13	112984728	112986978	2251	VMR	G+E	13:113011441:A:G|depression	0.174142	0.103754	0.0106438		724.723	GxE	1.39501	-0.000714481	811.403	0.0597442	0.114398	TRUE	Competition winning	cg24820672|cg27260867|cg10735475|cg17655970|cg21822583|cg11612700|cg13988338|cg03486986|cg16288318|cg01344644	0.767269	1096
1791	4	13	112996588	112998074	1487	VMR	B	13:113280920:TG:T	0.264632	0.0145037			586.267				597.92	0.250128	0.0145037	FALSE	Default winning	cg19443750|cg06470855|cg21622536|cg21650193	0.379023	1082
1792	2	13	113001348	113001355	8	VMR	B	13:113463029:C:T	0.0493754	0.0192802			801.679				813.714	0.0300952	0.0192802	FALSE	Default winning	cg19170807|cg14116153	0.593686	1082
1793	3	13	113104975	113105341	367	VMR	G+E	13:113106939:G:C|caffeine_mg	0.38433	0.286731	0.0124086		171.888	GxE	1.9877	-1.08e-05	444.695	0.0851907	0.29914	TRUE	Competition winning	cg26117369|cg02269496|cg24181856	0.172854	1064
1794	2	13	113119625	113120146	522	VMR	G+E	13:113129834:A:AACAC|allergy_f_milk_recent	0.185265	0.0813316	0.0103546		287.785	GxE	1.96282	-4.33e-05	358.327	0.0935792	0.0916862	TRUE	Competition winning	cg22948337|cg12884128	0.190534	1056
1795	4	13	113243073	113243279	207	VMR	G+E	13:113250051:T:TG|severe_morning_sickness	0.463584	0.312157	0.00632019		305.135	GxE	0.807678	-0.000914213	626.916	0.145107	0.318478	TRUE	Competition winning	cg07375022|cg16985770|cg00598009|cg07484053	0.584799	1003
1796	4	13	113274306	113274535	230	VMR	G	13:113274812:G:A	0.423099	0.397206			432.384				796.555	0.0258924	0.397206	TRUE	Default winning	cg08203012|cg03198010|cg09785958|cg00931874	0.821429	1002
1797	4	13	113296192	113296447	256	VMR	G+E	13:113289734:T:C|snow_number_of_days_ann	0.636787	0.548024	0.00417623		1387.2	GxE	1.4688	-0.000275914	2029.35	0.0845876	0.5522	TRUE	Competition winning	cg12351768|cg08183074|cg00557959|cg15756319	0.959012	994
1798	2	13	113425982	113426343	362	VMR	B	13:113286248:T:G|betaine_mg	0.736474	0.00364118	0.00245336	0.00345454	751.592	G+E	3.25987	0.00199048	770.473	0.726925	0.00954909	FALSE	Competition winning	cg08464505|cg02909176	0.491117	977
1799	5	13	113540189	113540557	369	VMR	G+E	13:113540004:T:C|hei_whole_grains	0.521316	0.4348	0.00531913		1155.91	GxE	1.37656	-0.00042675	1607.68	0.0811966	0.440119	TRUE	Competition winning	cg01342572|cg17842918|cg21167985|cg11462099|cg26666292	0.921296	993
1800	2	13	113583686	113584179	494	VMR	B	13:114017189:C:T|hei_sodium	0.0978405	0.0135551	0.00808184	0.00627975	424.075	G+E	1.22195	0.00416799	439.377	0.0699239	0.0279167	FALSE	Competition winning	cg00702043|cg16959787	0.382207	982
1801	2	13	113585713	113585804	92	VMR	G+E	13:113586550:C:T|so2_ppb_3yave	0.195859	0.0670579	0.0078174		525.147	GxE	1.70012	-0.000344909	583.378	0.120983	0.0748753	TRUE	Competition winning	cg02054232|cg23192614	0.427561	981
1802	4	13	113622708	113622750	43	VMR	G+E	13:113635131:G:A|allergy_nf_rabbit_recent	0.279729	0.133472	0.0127244		1116.54	GxE	1.48966	-0.000525676	1241.71	0.133533	0.146196	TRUE	Competition winning	cg23137531|cg14864103|cg05437446|cg19540316	0.893429	983
1803	3	13	113677628	113677892	265	VMR	GxE	13:113680322:T:C|living_children	0.373924	0.3075	0.0123772	0.00415999	856.786	G+E	4.09811	0.00548581	1142.35	0.0498874	0.324037	TRUE	Competition winning	cg19028462|cg12537329|cg12934558	0.787886	963
1804	4	13	113698551	113699014	464	VMR	B															cg06040093|cg22495636|cg00675891|cg00053927	0.167555	948
1805	6	13	113818634	113819409	776	VMR	G+E	13:113910926:A:G|diarrhea	0.442217	0.316169	0.00775882		881.124	GxE	0.593573	-0.00112116	1197.19	0.118289	0.323928	TRUE	Competition winning	cg21508673|cg00898013|cg18105134|cg24300038|cg17845200|cg17895511	0.668804	938
1806	2	13	113832521	113832595	75	VMR	B	13:113942301:G:A|diet_pat_ba_score	0.461839	0.00812337	0.00855045	0.0112176	414.13	G+E	11.1407	0.0102128	443.45	0.433948	0.0278914	FALSE	Competition winning	cg11987853|cg00908004	0.423203	949
1807	2	13	113838145	113838992	848	VMR	G+E	13:113800622:T:C|ses_composite	0.318076	0.0877037	0.0101949		580.458	GxE	1.32712	-0.000656127	670.227	0.220178	0.0978986	TRUE	Competition winning	cg05312364|cg19130204	0.474736	950
1808	2	13	114013974	114014065	92	VMR	B	abortions	0.651232		0.00408153		468.472				474.605	0.647151	0.00408153	FALSE	Default winning	cg05607425|cg01961211	0.307392	1024
1809	2	13	114074394	114074465	72	VMR	B	13:114077694:A:C|allergy_nf_dog_recent	0.558427	0.0298963	0.00592327		413.659	GxE	1.99204	-5.03e-06	464.178	0.522607	0.0358195	FALSE	Competition winning	cg05907821|cg05387119	0.362803	1026
1810	2	13	114138716	114139514	799	VMR	G+E	13:114141136:T:C|diabetes	0.514548	0.441885	0.00606398		107.275	GxE	1.9354	-4.49e-05	560.25	0.0665984	0.447949	TRUE	Competition winning	cg26860122|cg10852211	0.385868	969
1811	2	13	114164151	114164654	504	VMR	GxE	13:114162802:A:G|diet_pat_ba_score	0.696155	0.604551	0.00235345	0.00479144	769.342	G+E	2.44293	0.00193743	1534.34	0.0844592	0.611695	TRUE	Competition winning	cg17638213|cg20022454	0.926524	959
1812	5	13	114192725	114194084	1360	VMR	G+E	13:114201742:T:C|so2_ppb_3yave	0.442451	0.366188	0.00509739		165.366	GxE	1.63178	-0.000293629	518.122	0.0711656	0.371285	TRUE	Competition winning	cg24158728|cg23320987|cg10910337|cg01325613|cg19326100	0.179191	951
1813	2	13	114324947	114325250	304	VMR	G	13:114464612:G:A	0.348064	0.271341			324.247				565.487	0.0767231	0.271341	TRUE	Default winning	cg00180806|cg24880022	0.381685	886
1814	3	13	114770178	114771098	921	VMR	G	13:114811917:A:G	0.481231	0.416917			986.248	G+E	0.880858	-0.000829916	1396.53	0.0643139	0.416917	TRUE	Competition winning	cg06339175|cg22198179|cg02745494	0.21153	583
1815	2	13	114793396	114793631	236	VMR	G	13:114740054:A:C	0.269227	0.029307			358.768				384.253	0.23992	0.029307	TRUE	Default winning	cg07932334|cg07878580	0.166479	572
1816	2	13	114808934	114809092	159	VMR	G	13:114812579:C:T	0.360107	0.127491			429.926				554.925	0.232616	0.127491	TRUE	Default winning	cg23519572|cg12859802	0.380984	566
1817	2	13	114814114	114815083	970	VMR	B	13:114807735:CCAT:C|high_blood_press	0.257048	0.0302775	0.00632121		421.51	GxE	0.929078	-0.00113739	451.122	0.22045	0.0365988	FALSE	Competition winning	cg13557773|cg19301827	0.156035	566
1818	4	13	114888458	114889950	1493	VMR	GxE	13:114888616:C:A|allergy_nf_plant_recent	0.6317	0.545114	0.00520451	0.00466773	293.848	G+E	0.676055	0.00141271	930.257	0.076713	0.554987	TRUE	Competition winning	cg21507807|cg16512163|cg25999148|cg25117142	0.254091	557
1819	2	13	114964101	114964125	25	VMR	G+E	13:114986673:C:G|income18wk	0.57061	0.539689	0.00692974		1372.58	GxE	0.410075	-0.000975568	1942.53	0.0239907	0.546619	TRUE	Competition winning	cg24126612|cg03120147	0.788749	543
1820	3	13	114965537	114966314	778	VMR	GxE	13:114979803:T:G|income18wk	0.312599	0.214575	0.00408582	0.0177576	1017.87	G+E	3.0628	0.00499686	1218.49	0.0761805	0.236418	TRUE	Competition winning	cg07615111|cg12406108|cg10875695	0.400707	543
1821	2	13	114991851	114991864	14	VMR	G	13:114953991:G:A	0.375898	0.0664673			405.611				474.352	0.309431	0.0664673	TRUE	Default winning	cg09636442|cg06586376	0.25625	536
1822	2	13	115000149	115000168	20	VMR	G+E	13:115006851:T:C|cold_sores	0.491724	0.427681	0.00767983		146.852	GxE	1.78003	-0.000159924	575.335	0.0563629	0.435361	TRUE	Competition winning	cg21025488|cg02115394	0.660963	534
1823	2	14	20403239	20403845	607	VMR	B	14:20390908:C:T|diet_pat_pb_score	0.190346	0.0267075	0.0066793		1032.97	GxE	0.340979	-0.00191937	1057.21	0.156959	0.0333868	FALSE	Competition winning	cg02976366|cg11848324	0.550862	624
1824	3	14	20469184	20469394	211	VMR	B	cold_flu	0.0610652		0.0114024		489.576				496.013	0.0496628	0.0114024	FALSE	Default winning	cg24224084|cg06820364|cg14668119	0.340569	650
1825	3	14	20526882	20527335	454	VMR	G+E	14:20518709:T:C|diet_pat_pb_score	0.0757468	0.0295456	0.0132102		781.696	GxE	1.93052	-9.19e-05	809.306	0.032991	0.0427558	TRUE	Competition winning	cg23460353|cg03425355|cg06310917	0.258114	704
1826	3	14	20710881	20711344	464	VMR	B	14:20710906:G:A	0.305299	0.02023			713.403				731.468	0.285069	0.02023	FALSE	Default winning	cg24137472|cg05122082|cg05888433	0.229584	767
1827	3	14	21058422	21058768	347	VMR	G	14:20954760:C:CTA	0.274868	0.108387			725.664				821.036	0.166482	0.108387	TRUE	Default winning	cg16072661|cg09107367|cg04378605	0.430539	847
1828	2	14	21151495	21151509	15	VMR	GxE	14:21149930:T:C|asthma_ever	0.612318	0.545551	0.00540706	0.0018709	185.951	G+E	1.32273	0.00184725	799.431	0.0594893	0.552829	TRUE	Competition winning	cg18924965|cg04334406	0.604294	934
1829	2	14	21271460	21272204	745	VMR	B	abortions	0.725465		0.00526346		474.647				485.922	0.720202	0.00526346	FALSE	Default winning	cg06925645|cg10817951	0.333125	1033
1830	2	14	21498725	21499032	308	VMR	B	birth_mother_infections	0.681512		0.00431013		322.872				330.268	0.677202	0.00431013	FALSE	Default winning	cg19103712|cg25447813	0.195212	1139
1831	2	14	22109421	22109758	338	VMR	G+E	14:22106529:G:T|caesarean_cephalopelvic_disproportion	0.572145	0.459539	0.00208636		39.7533	GxE	0.175288	-0.00111544	547.318	0.110519	0.461625	TRUE	Competition winning	cg18044793|cg10877894	0.265771	1174
1832	2	14	22382016	22382173	158	VMR	G+E	14:22475407:C:A|hei_whole_fruit	0.267519	0.157986	0.00755687		572.187	GxE	1.62491	-0.000392953	710.615	0.101976	0.165543	TRUE	Competition winning	cg18838642|cg09548880	0.48856	1153
1833	5	14	22538566	22538812	247	VMR	G+E	14:22565234:T:C|allergy_f_peanut_recent	0.17204	0.125173	0.00834968		690.622	GxE	0.300877	-0.00201015	791.131	0.0385168	0.133523	TRUE	Competition winning	cg24614332|cg06315517|cg07274752|cg26154268|cg19319448	0.645006	1101
1834	2	14	22901486	22902226	741	VMR	B	14:22961102:A:G	0.257332	0.0155258			959.08				971.543	0.241806	0.0155258	FALSE	Default winning	cg03901411|cg27295118	0.858365	1195
1835	2	14	22918657	22918953	297	VMR	B	14:22897428:GA:G	0.630187	0.0110865			734.699				753.346	0.6191	0.0110865	FALSE	Default winning	cg13273209|cg22777932	0.584955	1203
1836	2	14	22927264	22927508	245	VMR	B															cg11754974|cg02336935	0.615038	1203
1837	3	14	22961831	22962598	768	VMR	B	14:23593815:C:G|hei_fatty_acids	0.433644	0.0102074	0.00702135		608.345	GxE	1.68635	-0.000254077	625.292	0.416415	0.0172288	FALSE	Competition winning	cg08855908|cg20190305|cg11033495	0.30085	1206
1838	2	14	22983139	22983224	86	VMR	B	14:23034339:A:G|hei_score_2010	0.573026	0.0115776	0.00543609		296.588	GxE	1.56341	-0.000266604	319.901	0.556012	0.0170137	FALSE	Competition winning	cg09401639|cg06649645	0.278767	1206
1839	3	14	22991735	22992073	339	VMR	G+E	14:22988571:T:C|allergy_nf_rabbit_recent	0.662651	0.35099	0.00496201		223.47	GxE	1.4411	-0.000269626	722.992	0.306699	0.355952	TRUE	Competition winning	cg26053876|cg27232284|cg26400750	0.736348	1208
1840	2	14	23352295	23352488	194	VMR	G+E	14:23352386:C:G|fever	0.398516	0.283025	0.00577558		1054.82	GxE	1.84375	-0.000134436	1324.93	0.109716	0.2888	TRUE	Competition winning	cg17976873|cg24129115	0.83053	1071
1841	2	14	23511306	23512002	697	VMR	B	14:23479567:C:T	0.362146	0.0136608			335.545				348.357	0.348485	0.0136608	FALSE	Default winning	cg00808132|cg20576264	0.181887	1033
1842	3	14	23623663	23624377	715	VMR	B	14:23252627:T:A	0.270343	0.0118856			506.371				515.665	0.258458	0.0118856	FALSE	Default winning	cg19473656|cg26561526|cg06722639	0.376037	993
1843	2	14	23706743	23706841	99	VMR	G+E	14:23702056:A:G|average_csr	0.337895	0.16912	0.0129491		562.347	GxE	1.8042	-0.000185439	728.158	0.155826	0.182069	TRUE	Competition winning	cg11967145|cg24787431	0.224317	978
1844	3	14	23938147	23938456	310	VMR	G	14:23978024:A:G	0.112008	0.0784533			644.101				701.279	0.0335543	0.0784533	TRUE	Default winning	cg20063106|cg11851456|cg18876990	0.340121	952
1845	4	14	24046374	24047021	648	VMR	B	14:24960989:G:T	0.0613846	0.0156921			645.82				655.409	0.0456925	0.0156921	FALSE	Default winning	cg06738356|cg23918580|cg25496932|cg02916816	0.2627	921
1846	6	14	24422771	24423199	429	VMR	GxE	14:25271350:G:A|zn_supplement	0.0524388	0.0238048	0.00580588	0.0128694	838.882	G+E	0.980432	0.00404889	863.537	0.00995862	0.0424801	TRUE	Competition winning	cg11180306|cg01937701|cg26338427|cg16360247|cg24555600|cg10696199	0.692972	916
1847	2	14	24563095	24563097	3	VMR	G+E	14:24550224:C:T|hei_tot_veg	0.556859	0.282559	0.00909408		654.608	GxE	0.877906	-0.000710797	1004.09	0.265206	0.291653	TRUE	Competition winning	cg23112188|cg22775413	0.813452	925
1848	8	14	24779959	24780734	776	VMR	B	14:25049603:A:G	0.0498588	0.0196353			804.021				816.319	0.0302235	0.0196353	FALSE	Default winning	cg07760773|cg07509935|cg20007021|cg26310551|cg15364618|cg25576711|cg10193721|cg06823034	0.919093	941
1849	2	14	24950792	24950825	34	VMR	GxE	14:24965907:A:G|betaine_mg	0.489446	0.376282	0.00942776	0.00431343	496.113	G+E	0.326325	0.00170199	886.823	0.0994232	0.390023	TRUE	Competition winning	cg26101070|cg10890277	0.828963	946
1850	2	14	26674085	26674164	80	VMR	B	14:26718016:T:A|pm2_5_mg_m3_ann_ave	0.0559796	0.0202835	0.0126933		685.874	GxE	0.992771	-0.00135931	705.875	0.0230028	0.0329768	FALSE	Competition winning	cg23438893|cg07333792	0.300999	698
1851	2	14	28590784	28591223	440	VMR	G	14:28135952:A:AT	0.110752	0.0377858			579.932				607.02	0.0729665	0.0377858	TRUE	Default winning	cg07921698|cg02735717	0.613034	988
1852	3	14	33407059	33407370	312	VMR	G+E	14:33379685:G:A|birth_vaginal_assisted	0.534023	0.457724	0.00425051		1026.69	GxE	1.88734	-7.51e-05	1504.19	0.0720487	0.461975	TRUE	Competition winning	cg15477096|cg10727171|cg11787167	0.496132	1279
1853	4	14	34268685	34270437	1753	VMR	B	14:34849593:C:A	0.0695434	0.0187495			844.191				856.136	0.0507939	0.0187495	FALSE	Default winning	cg20951152|cg00243480|cg03839794|cg01993818	0.557798	1320
1854	3	14	35184330	35184805	476	VMR	G+E	14:35185148:C:T|severe_morning_sickness	0.497224	0.391408	0.00672792		644.971	GxE	0.967403	-0.000742177	1048.67	0.0990886	0.398136	TRUE	Competition winning	cg13828873|cg10519437|cg15889061	0.570765	1188
1855	2	14	35399820	35400534	715	VMR	GxE	14:35397179:A:G|preterm_deliveries_mom	0.747273	0.113239	0.000743935	0.00248656	588.642	G+E	5.29562	0.00265159	847.575	0.630803	0.116469	TRUE	Competition winning	cg24107088|cg09388654	0.639445	1089
1856	3	14	35838051	35838977	927	VMR	G	14:35838389:CG:TG	0.534028	0.317214			299.773				660.724	0.216814	0.317214	TRUE	Default winning	cg17242398|cg14523979|cg03549618	0.207135	1004
1857	2	14	36992001	36992233	233	VMR	G+E	14:37028783:T:G|allergy_nf_rabbit_recent	0.152059	0.0916905	0.0113247		304.067	GxE	1.48046	-0.000630012	380.212	0.0490434	0.103015	TRUE	Competition winning	cg01630690|cg04224064	0.170671	597
1858	2	14	38080048	38080904	857	VMR	G	14:38104006:C:A	0.229086	0.0268539			448.316				470.25	0.202232	0.0268539	TRUE	Default winning	cg13695075|cg01218587	0.193916	640
1859	2	14	38663970	38663994	25	VMR	G	14:38648479:A:T	0.475571	0.451521			190.405				622.555	0.0240493	0.451521	TRUE	Default winning	cg11900186|cg26063205	0.417506	693
1860	2	14	39558673	39559227	555	VMR	G+E	14:39535695:A:T|synthetic_folate_mcg	0.440376	0.0431808	0.0076136		492.351	GxE	1.60781	-0.000313904	549.08	0.389582	0.0507944	TRUE	Competition winning	cg25193485|cg09615585	0.150416	922
1861	2	14	45431885	45432309	425	VMR	G	14:45410605:T:C	0.100304	0.0362081			800.363				825.943	0.0640957	0.0362081	TRUE	Default winning	cg01340952|cg05194618	0.560881	765
1862	2	14	45723353	45723370	18	VMR	G+E	14:45481271:C:T|prenatal_smoke	0.430962	0.0573681	0.00698372		868.68	GxE	1.36428	-0.000517288	939.57	0.36661	0.0643519	TRUE	Competition winning	cg18174881|cg00145958	0.801269	627
1863	2	14	49660370	49660551	182	VMR	G	14:49660485:A:C	0.673801	0.519793			309.633				973.783	0.154008	0.519793	TRUE	Default winning	cg04145126|cg24870576	0.921535	843
1864	2	14	50320712	50320808	97	VMR	B	14:50626922:ACAG:A	0.0498344	0.0157341			771.69				781.171	0.0341003	0.0157341	FALSE	Default winning	cg16473321|cg11916930	0.698689	715
1865	2	14	50784952	50785556	605	VMR	G+E	14:50799621:CTT:C|birth_mother_infections	0.530259	0.427535	0.00529493		1013.89	GxE	1.68657	-0.000210586	1466.38	0.0974293	0.43283	TRUE	Competition winning	cg25787588|cg15292009	0.720509	767
1866	2	14	51377990	51378873	884	VMR	B	14:50471875:A:G|birth_mother_nausea	0.686672	0.00577065	0.00512865		341.181	GxE	1.09797	-0.000404077	361.083	0.675772	0.0108993	FALSE	Competition winning	cg02558780|cg03412823	0.245249	1077
1867	2	14	51411481	51411787	307	VMR	G+E	14:51402761:C:T|hei_seaf_plant_prot	0.439548	0.382008	0.00949188		943.83	GxE	1.91763	-6.6e-05	1310.14	0.0480486	0.391499	TRUE	Competition winning	cg13008339|cg08762534	0.432186	1093
1868	2	14	51448790	51449090	301	VMR	B	14:52343358:A:T	0.621463	0.00740599			392.48				404.023	0.614057	0.00740599	FALSE	Default winning	cg11836171|cg20562002	0.2416	1092
1869	2	14	51940694	51940896	203	VMR	B															cg15369751|cg01235448	0.222333	1235
1870	2	14	51955517	51956044	528	VMR	B	14:52134387:C:A	0.439572	0.00906847			350.9				360.121	0.430504	0.00906847	FALSE	Default winning	cg09566955|cg07612928	0.213135	1239
1871	2	14	51974848	51975241	394	VMR	G+E	14:51994624:T:C|diabetes	0.46374	0.386542	0.00847302		509.234	GxE	1.48647	-0.000393829	891.037	0.0687247	0.395015	TRUE	Competition winning	cg09841842|cg17988243	0.866627	1239
1872	2	14	52343728	52343846	119	VMR	B	14:52394576:TTTG:T|living_children	0.606507	0.00697882	0.00557921		511.493	GxE	1.93449	-3.69e-05	529.452	0.593949	0.012558	FALSE	Competition winning	cg15872094|cg13275152	0.519311	1178
1873	2	14	52487120	52487779	660	VMR	G+E	14:52482768:C:T|temp_ave_ann	0.736712	0.674146	0.00713656		898.511	G	0.935823	0.00110814	1787.47	0.0554299	0.681283	TRUE	Competition winning	cg04674762|cg20550154	0.86029	1134
1874	2	14	52780158	52780634	477	VMR	G+E	14:52810800:A:G|hei_greens_beans	0.588322	0.0858395	0.00396377		273.764	GxE	1.93851	-3.62e-05	407.694	0.498519	0.0898033	TRUE	Competition winning	cg21502048|cg06738602	0.366332	1027
1875	4	14	54418728	54418880	153	VMR	G+E	14:54419552:T:A|abortions	0.15133	0.0950961	0.0203087		1197.93	GxE	0.589185	-0.00171117	1283.06	0.0359253	0.115405	TRUE	Competition winning	cg05928290|cg05923197|cg09367901|cg07685795	0.909552	802
1876	3	14	54815802	54816172	371	VMR	G	14:54812824:CATAT:C	0.588042	0.489688			272.152				817.68	0.0983539	0.489688	TRUE	Default winning	cg02270243|cg02257953|cg23511824	0.627322	776
1877	2	14	55588023	55588682	660	VMR	B	14:55329195:G:A|diet_pat_ba_score	0.748335	0.00352371	0.00558849		701.283	GxE	0.366699	-0.00058736	722.144	0.739223	0.00911221	FALSE	Competition winning	cg14919093|cg12285887	0.499632	951
1878	2	14	55591912	55592288	377	VMR	B	14:56300351:T:C|diet_pat_ba_score	0.64155	0.00593254	0.00630258		244.761	GxE	1.3803	-0.000317646	264.222	0.629315	0.0122351	FALSE	Competition winning	cg10878542|cg05195106	0.168751	953
1879	2	14	55982090	55982148	59	VMR	B	o3_ppb_ann_ave_highest_8h	0.407015		0.00627184		334.726				340.08	0.400743	0.00627184	FALSE	Default winning	cg00894547|cg19640500	0.194184	987
1880	3	14	56807812	56808923	1112	VMR	G+E	14:56809296:CTT:C|hei_whole_grains	0.450554	0.171744	0.00343032		618.602	GxE	0.221132	0.000173848	808.042	0.27538	0.175175	TRUE	Competition winning	cg25460386|cg23131127|cg26875374	0.563635	1008
1881	2	14	57075010	57075350	341	VMR	G+E	14:57046140:CTTT:C|allergy_nf_cat_recent	0.0899167	0.0314322	0.0113071		545.396	GxE	1.39566	-0.000786494	573.475	0.0471774	0.0427393	TRUE	Competition winning	cg09262774|cg00771309	0.632518	974
1882	2	14	57226005	57226018	14	VMR	B	14:57231249:T:C|allergy_f_egg_recent	0.165012	0.0244165	0.00483563	0.00745369	440.103	G+E	1.93805	0.00471746	464.174	0.128306	0.0367058	FALSE	Competition winning	cg11736056|cg24553607	0.405024	1020
1883	2	14	59873480	59874096	617	VMR	G+E	14:59888023:A:G|isel_12_score	0.676294	0.510946	0.00325679		626.192	GxE	1.10332	-0.000414984	1286.99	0.162091	0.514203	TRUE	Competition winning	cg21493768|cg11247712	0.636484	941
1884	3	14	60431848	60432675	828	VMR	G+E	14:60346577:A:C|birth_mother_bleeding	0.466038	0.293015	0.00559254		866.447	GxE	1.13619	-0.000659455	1172.94	0.16743	0.298608	TRUE	Competition winning	cg09508001|cg16345520|cg16597280	0.633552	676
[truncated: 26,596 more rows]
