# Supplementary material for: RAMEN: Dissecting individual, additive and interactive gene-environment contributions to DNA methylome variability in cord blood
Source: Genome Biol. 2025 Dec 10;26:421. doi: 10.1186/s13059-025-03864-4 (PMC12690895; doi:10.1186/s13059-025-03864-4)
Supplement: Supplementary file 4 — Additional file 4. Results of the genome-exposome contribution analysis to methylome variability in PREDO I cord blood samples. [file 13059_2025_3864_MOESM4_ESM.xls]

## Sheet: supp_data_3
VML_index	n_VMPs	seqnames	start	end	width	VML_type	model_group	variables	tot_r_squared	g_r_squared	e_r_squared	gxe_r_squared	AIC	second_winner	delta_aic	delta_r_squared	baseline_AIC	baseline_rsquared	R2_difference	pass_R2threshold_permutation
1	2	1	805541	805554	14	VMR	G+E		0.153793	0.126402	0.00327977	NA	1258	G	1.05544	0.0031706	1370.49	0.0241106	0.129682	TRUE
2	5	1	854824	855445	622	VMR	B		0.271146	0.00794696	0.00252129	NA	1158.1	G	0.787915	0.00249138	1165.75	0.260677	0.0104682	FALSE
3	2	1	861265	861317	53	VMR	GxE		0.148754	0.0183661	0.00642976	0.00645979	1235.23	G	2.23842	0.0065248	1258.7	0.117498	0.0312557	TRUE
4	8	1	870791	872385	1595	VMR	G		0.0778682	0.0607426	NA	NA	1349.16	GxE	0.17785	-0.00430391	1399.28	0.0171256	0.0607426	TRUE
5	3	1	874697	876199	1503	VMR	G		0.176879	0.130903	NA	NA	1290.64	GxE	0.0677883	-0.00395215	1409.22	0.0459762	0.130903	TRUE
6	2	1	911601	911995	395	VMR	G		0.161601	0.120396	NA	NA	1527.5	G+E	0.606789	-0.00142848	1635.13	0.0412055	0.120396	TRUE
7	2	1	916058	916498	441	VMR	B		NA	NA	NA	NA	NA	NA	NA	NA	NA	NA	NA	NA
8	2	1	1003126	1003417	292	VMR	G+E		0.109427	0.0590026	0.00349552	NA	1302.44	G	1.37674	0.00368844	1353.85	0.0469285	0.0624982	TRUE
9	2	1	1024212	1024413	202	VMR	G+E		NA	NA	NA	NA	NA	NA	NA	NA	NA	NA	NA	NA
10	6	1	1108924	1109832	909	VMR	G+E		0.297374	0.264563	0.00287428	NA	1570.24	G	0.279578	0.00196319	1829.75	0.0299365	0.267438	TRUE
11	2	1	1149091	1149501	411	VMR	B		0.10873	0.00739877	NA	NA	1512.87	NA	NA	NA	1517.62	0.101332	0.00739877	FALSE
12	2	1	1167310	1167315	6	VMR	B		NA	NA	NA	NA	NA	NA	NA	NA	NA	NA	NA	NA
13	2	1	1173264	1174190	927	VMR	G+E		0.23788	0.0303997	0.00522026	NA	1312.54	GxE	0.983742	-0.000947	1345.86	0.20226	0.03562	TRUE
14	3	1	1262717	1263095	379	VMR	B		NA	NA	NA	NA	NA	NA	NA	NA	NA	NA	NA	NA
15	2	1	1266468	1267201	734	VMR	B		0.130635	0.00907332	NA	NA	1030.15	NA	NA	NA	1036.63	0.121562	0.00907332	FALSE
16	2	1	1268469	1269219	751	VMR	B		0.193284	0.00826374	NA	NA	1197.4	NA	NA	NA	1203.72	0.18502	0.00826374	FALSE
17	2	1	1290212	1290712	501	VMR	G+E		0.104424	0.054829	0.00246446	NA	1767.26	G	0.581574	0.00283434	1813.93	0.0471303	0.0572935	TRUE
18	2	1	1295077	1295147	71	VMR	B		0.210921	0.00243926	0.00484356	0.0106158	1153.44	G+E	1.18334	0.00308055	1165.77	0.193022	0.0178986	FALSE
19	2	1	1361729	1362340	612	VMR	G+E		0.143029	0.0309119	0.00893275	NA	1595.85	GxE	1.39836	-0.000631	1628.98	0.103184	0.0398447	TRUE
20	2	1	1365911	1366274	364	VMR	G+E		0.31343	0.196484	0.00272299	NA	1586.84	G	1.94882	0.00332645	1790.98	0.114222	0.199207	TRUE
21	3	1	1549699	1550031	333	VMR	B		0.304603	0.00821077	NA	NA	1354.19	NA	NA	NA	1361.78	0.296393	0.00821077	FALSE
22	2	1	1871278	1871963	686	VMR	B		NA	NA	NA	NA	NA	NA	NA	NA	NA	NA	NA	NA
23	2	1	1875780	1875803	24	VMR	G		0.407934	0.37161	NA	NA	1274.18	G+E	1.82663	-0.000126	1670.17	0.0363249	0.37161	TRUE
24	3	1	1959442	1959832	391	VMR	G		0.147189	0.0197979	NA	NA	1397.35	NA	NA	NA	1414.1	0.127391	0.0197979	TRUE
25	2	1	1960943	1961111	169	VMR	B		0.161838	0.0117182	0.00580608	NA	1131.5	GxE	1.33506	-0.000682	1144.4	0.144314	0.0175243	FALSE
26	2	1	1981217	1981270	54	VMR	B		0.0758417	0.0112437	0.00704369	NA	1269.46	GxE	1.42082	-0.000655	1281.47	0.0575542	0.0182874	FALSE
27	2	1	2043761	2043853	93	VMR	G+E		0.151375	0.121846	0.00302031	NA	1515.88	G	0.921788	0.00304032	1624.04	0.0265086	0.124866	TRUE
28	2	1	2046702	2047581	880	VMR	G+E		0.133304	0.0431639	0.0055566	NA	1082.6	GxE	0.852711	-0.00121622	1123.28	0.0845832	0.0487205	TRUE
29	2	1	2064216	2064441	226	VMR	B		0.066242	0.0144013	0.00388089	NA	1048.96	G	1.31727	0.00379905	1060.8	0.0479599	0.0182822	FALSE
30	3	1	2066006	2066631	626	VMR	B		0.178125	0.00616059	0.00401655	0.0113262	1297.27	G+E	4.25743	0.00631894	1312.37	0.156621	0.0215034	FALSE
31	3	1	2100169	2100984	816	VMR	B		0.168349	0.0125186	0.00396993	NA	1085.88	G	1.69588	0.00377068	1097.92	0.15186	0.0164886	FALSE
32	2	1	2109816	2109999	184	VMR	B		0.167251	NA	0.00635105	NA	1062.19	NA	NA	NA	1066.39	0.1609	0.00635105	FALSE
33	3	1	2121039	2121449	411	VMR	G+E		0.122708	0.064095	0.0058834	NA	1794.88	GxE	1.41018	-0.000633	1853.58	0.0527301	0.0699784	TRUE
34	2	1	2249896	2250136	241	VMR	B		0.34674	0.00689604	0.00452335	NA	1596.07	GxE	0.0553245	-0.00155308	1606.23	0.33532	0.0114194	FALSE
35	4	1	2339890	2342094	2205	VMR	B		NA	NA	NA	NA	NA	NA	NA	NA	NA	NA	NA	NA
36	2	1	2411378	2411403	26	VMR	B		NA	NA	NA	NA	NA	NA	NA	NA	NA	NA	NA	NA
37	2	1	2415344	2415453	110	VMR	G		0.672407	0.656964	NA	NA	1103.37	NA	NA	NA	2000.42	0.0154426	0.656964	TRUE
38	4	1	2705733	2707161	1429	VMR	GxE		0.0943539	0.0144543	0.00648421	0.00616536	1165.95	G+E	0.118065	0.00235093	1184.04	0.06725	0.0271039	TRUE
39	2	1	2751152	2751217	66	VMR	B		0.212145	0.00920867	NA	NA	1033.68	NA	NA	NA	1041.18	0.202936	0.00920867	FALSE
40	4	1	2838805	2839247	443	VMR	G		0.163848	0.0291199	NA	NA	1059.71	NA	NA	NA	1085.68	0.134728	0.0291199	TRUE
41	3	1	2885134	2885244	111	VMR	G+E		0.0586036	0.0193807	0.00959238	NA	1353.5	GxE	1.70381	-0.000341	1374.27	0.0296305	0.0289731	TRUE
42	2	1	2896587	2896834	248	VMR	B		NA	NA	NA	NA	NA	NA	NA	NA	NA	NA	NA	NA
43	2	1	2938646	2939117	472	VMR	B		0.220632	NA	0.00745463	NA	1428.38	NA	NA	NA	1434.15	0.213178	0.00745463	FALSE
44	2	1	2949651	2949673	23	VMR	B		NA	NA	NA	NA	NA	NA	NA	NA	NA	NA	NA	NA
45	4	1	2979817	2980937	1121	VMR	B		0.187069	0.0129712	NA	NA	1144.86	NA	NA	NA	1155.8	0.174097	0.0129712	FALSE
46	3	1	3017674	3018024	351	VMR	B		NA	NA	NA	NA	NA	NA	NA	NA	NA	NA	NA	NA
47	3	1	3080336	3081078	743	VMR	B		0.146517	NA	0.00265281	NA	1176.18	NA	NA	NA	1176.71	0.143865	0.00265281	FALSE
48	2	1	3104999	3105252	254	VMR	GxE		0.503103	0.27292	0.0275257	0.169277	1166.16	G+E	2.49289	0.00274009	1703.81	0.0333806	0.469723	TRUE
49	2	1	3128175	3128286	112	VMR	B		0.187073	NA	0.00422386	NA	1382.42	NA	NA	NA	1384.65	0.182849	0.00422386	FALSE
50	2	1	3155312	3155418	107	VMR	B		0.152512	0.00938287	NA	NA	1119.91	NA	NA	NA	1126.9	0.14313	0.00938287	FALSE
51	2	1	3158842	3159615	774	VMR	B		NA	NA	NA	NA	NA	NA	NA	NA	NA	NA	NA	NA
52	2	1	3164642	3165191	550	VMR	B		0.0687484	0.00901041	0.00413198	NA	1408.53	GxE	0.405301	-0.00181593	1415.98	0.055606	0.0131424	FALSE
53	2	1	3182736	3183072	337	VMR	B		NA	NA	NA	NA	NA	NA	NA	NA	NA	NA	NA	NA
54	2	1	3184547	3184620	74	VMR	B		0.182158	0.00768095	NA	NA	1103.06	NA	NA	NA	1108.7	0.174477	0.00768095	FALSE
55	3	1	3191219	3191883	665	VMR	B		NA	NA	NA	NA	NA	NA	NA	NA	NA	NA	NA	NA
56	2	1	3213668	3213790	123	VMR	B		0.243432	NA	0.00558363	NA	1135.9	NA	NA	NA	1139.91	0.237848	0.00558363	FALSE
57	2	1	3308286	3308568	283	VMR	B		0.132059	NA	0.0046866	NA	1065	NA	NA	NA	1067.4	0.127373	0.0046866	FALSE
58	2	1	3321869	3322309	441	VMR	B		0.145626	NA	0.00339901	NA	1115.93	NA	NA	NA	1117.18	0.142227	0.00339901	FALSE
59	2	1	3332000	3332264	265	VMR	B		0.237519	0.00934546	NA	NA	1341.42	NA	NA	NA	1349.38	0.228173	0.00934546	FALSE
60	2	1	3380111	3380250	140	VMR	B		0.318361	0.00783433	NA	NA	1321.75	NA	NA	NA	1329.09	0.310527	0.00783433	FALSE
61	2	1	3559559	3559697	139	VMR	B		NA	NA	NA	NA	NA	NA	NA	NA	NA	NA	NA	NA
62	2	1	3569386	3569624	239	VMR	B		NA	NA	NA	NA	NA	NA	NA	NA	NA	NA	NA	NA
63	2	1	3773958	3774853	896	VMR	GxE		0.207504	0.0107431	0.00808855	0.00714713	1091.03	G+E	0.805832	0.00272636	1111.38	0.181526	0.0259788	TRUE
64	4	1	4832380	4832593	214	VMR	B		NA	NA	NA	NA	NA	NA	NA	NA	NA	NA	NA	NA
65	3	1	5917845	5919081	1237	VMR	G		0.181737	0.0543569	NA	NA	1514.81	G+E	0.742335	-0.00125864	1565.36	0.12738	0.0543569	TRUE
66	2	1	5927417	5927942	526	VMR	B		0.218045	0.00848351	NA	NA	1097.84	NA	NA	NA	1104.65	0.209561	0.00848351	FALSE
67	2	1	6105859	6106539	681	VMR	B		NA	NA	NA	NA	NA	NA	NA	NA	NA	NA	NA	NA
68	3	1	6111480	6111756	277	VMR	B		NA	NA	NA	NA	NA	NA	NA	NA	NA	NA	NA	NA
69	2	1	6187633	6187886	254	VMR	G		0.15071	0.137048	NA	NA	1437.93	NA	NA	NA	1558.15	0.0136626	0.137048	TRUE
70	2	1	6296630	6296770	141	VMR	G+E		0.115733	0.0871138	0.00353156	NA	1784.88	GxE	1.07922	-0.000996	1860.61	0.0250877	0.0906454	TRUE
71	2	1	6314113	6314748	636	VMR	B		NA	NA	NA	NA	NA	NA	NA	NA	NA	NA	NA	NA
72	3	1	6521490	6521892	403	VMR	B		NA	NA	NA	NA	NA	NA	NA	NA	NA	NA	NA	NA
73	5	1	6530743	6531813	1071	VMR	B		0.0890076	0.010372	0.00715973	NA	1190.55	GxE	1.76367	-0.000263	1202.12	0.0714758	0.0175318	FALSE
74	2	1	6550346	6551073	728	VMR	B		NA	NA	NA	NA	NA	NA	NA	NA	NA	NA	NA	NA
75	2	1	6566337	6566528	192	VMR	B		0.307006	NA	0.00558741	NA	1225.52	NA	NA	NA	1230.08	0.301418	0.00558741	FALSE
76	2	1	6639738	6639754	17	VMR	B		NA	NA	NA	NA	NA	NA	NA	NA	NA	NA	NA	NA
77	2	1	6651358	6651517	160	VMR	B		0.262759	NA	0.00240447	NA	1355.22	NA	NA	NA	1355.88	0.260354	0.00240447	FALSE
78	3	1	6653447	6653634	188	VMR	B		0.16575	0.0115261	0.0063789	NA	1559.04	GxE	1.33376	-0.00068	1572.39	0.147845	0.017905	FALSE
79	2	1	7887199	7887346	148	VMR	G+E		0.170615	0.0258703	0.0105194	NA	1570.24	GxE	1.99657	-3.48e-06	1601.32	0.134226	0.0363896	TRUE
80	2	1	8013974	8014650	677	VMR	B		0.121108	0.013414	NA	NA	1462.28	NA	NA	NA	1472.65	0.107693	0.013414	FALSE
81	3	1	8377787	8377868	82	VMR	B		0.0630837	0.0100987	0.012804	NA	1362.77	GxE	0.642786	-0.00155513	1378.5	0.0401809	0.0229028	FALSE
82	2	1	8390291	8390708	418	VMR	B		0.108887	0.0090959	NA	NA	1247.71	NA	NA	NA	1254.01	0.0997916	0.0090959	FALSE
83	3	1	9099298	9100316	1019	VMR	B		NA	NA	NA	NA	NA	NA	NA	NA	NA	NA	NA	NA
84	3	1	9324232	9324932	701	VMR	B		0.158367	0.00823128	NA	NA	1832.65	NA	NA	NA	1838.6	0.150136	0.00823128	FALSE
85	3	1	9555380	9555691	312	VMR	B		0.133845	0.0106389	NA	NA	1357.14	NA	NA	NA	1365.12	0.123206	0.0106389	FALSE
86	2	1	9712988	9713284	297	VMR	G+E		0.188683	0.0880493	0.00558758	NA	1152.15	GxE	1.93024	-6.93e-05	1237.39	0.0950461	0.0936369	TRUE
87	2	1	9788767	9788769	3	VMR	B		0.326328	0.00752786	NA	NA	1402.23	NA	NA	NA	1409.31	0.318801	0.00752786	FALSE
88	2	1	9804520	9804681	162	VMR	B		NA	NA	NA	NA	NA	NA	NA	NA	NA	NA	NA	NA
89	5	1	10056837	10057059	223	VMR	B		0.0623627	0.00645593	0.00398378	0.0127059	1246.6	G+E	3.3375	0.00614568	1260.52	0.039217	0.0231456	FALSE
90	2	1	10386247	10386268	22	VMR	B		0.152376	NA	0.00530304	NA	1267.28	NA	NA	NA	1270.37	0.147073	0.00530304	FALSE
91	2	1	10709343	10709702	360	VMR	B		0.0776195	0.0157095	0.00307406	NA	1178.18	G	0.811628	0.00317975	1190.65	0.0588359	0.0187836	FALSE
92	2	1	10720111	10720269	159	VMR	B		NA	NA	NA	NA	NA	NA	NA	NA	NA	NA	NA	NA
93	2	1	10733858	10734693	836	VMR	G		0.236816	0.0832232	NA	NA	1004.52	NA	NA	NA	1087.08	0.153593	0.0832232	TRUE
94	2	1	11589971	11590043	73	VMR	B		NA	NA	NA	NA	NA	NA	NA	NA	NA	NA	NA	NA
95	2	1	11808230	11808413	184	VMR	B		NA	NA	NA	NA	NA	NA	NA	NA	NA	NA	NA	NA
96	2	1	15250374	15250381	8	VMR	B		0.130203	NA	0.00772483	NA	1240.1	NA	NA	NA	1245.33	0.122479	0.00772483	FALSE
97	2	1	15272082	15272238	157	VMR	B		0.185285	0.0118835	NA	NA	1081.19	NA	NA	NA	1091.02	0.173401	0.0118835	FALSE
98	2	1	15480844	15481367	524	VMR	B		0.13405	NA	0.00376423	NA	1067.46	NA	NA	NA	1069	0.130286	0.00376423	FALSE
99	3	1	15541182	15541799	618	VMR	G		0.324266	0.0627461	NA	NA	1334.91	NA	NA	NA	1405.45	0.26152	0.0627461	TRUE
100	3	1	15573596	15573636	41	VMR	G		0.249421	0.191054	NA	NA	1454.56	NA	NA	NA	1637.83	0.0583668	0.191054	TRUE
101	4	1	16163479	16164122	644	VMR	G+E		0.250467	0.103958	0.00472836	NA	1320.95	GxE	0.453302	-0.00141763	1427.58	0.141781	0.108686	TRUE
102	2	1	16534157	16534349	193	VMR	GxE		0.0995713	0.0321526	0.00982317	0.0193185	1516.64	G+E	2.07814	0.00450582	1564.44	0.0382771	0.0612942	TRUE
103	2	1	16678847	16679388	542	VMR	B		NA	NA	NA	NA	NA	NA	NA	NA	NA	NA	NA	NA
104	2	1	17012568	17012728	161	VMR	G+E		0.0660285	0.0416379	0.008481	NA	1939.55	GxE	1.99956	-5.05e-07	1978.25	0.0159096	0.0501189	TRUE
105	3	1	17215834	17216201	368	VMR	G		0.119099	0.0512605	NA	NA	1370.3	NA	NA	NA	1414.51	0.0678384	0.0512605	TRUE
106	2	1	17287205	17287670	466	VMR	B		0.0610592	0.0113057	NA	NA	1444.87	G+E	0.12457	-0.00215287	1452.64	0.0497535	0.0113057	FALSE
107	2	1	17332003	17332012	10	VMR	B		0.144564	0.00816524	0.00610511	NA	1200.23	GxE	1.36376	-0.000666	1209.74	0.130294	0.0142703	FALSE
108	2	1	18149599	18149651	53	VMR	B		0.166956	0.010716	NA	NA	1152.62	NA	NA	NA	1161.06	0.15624	0.010716	FALSE
109	3	1	18809030	18809656	627	VMR	G+E		0.0864656	0.0209787	0.00554872	NA	1558.34	GxE	1.99719	-3.15e-06	1577.73	0.0599382	0.0265275	TRUE
110	2	1	18884428	18884508	81	VMR	G+E		0.0939674	0.0530141	0.00431468	NA	1201.31	GxE	0.196414	-0.00199793	1247.43	0.0366386	0.0573288	TRUE
111	2	1	19110734	19111089	356	VMR	G+E		0.415335	0.394728	0.0023473	NA	2098.78	GxE	1.31257	-0.000492	2518.23	0.0182598	0.397075	TRUE
112	5	1	19181040	19181459	420	VMR	B		0.0618413	0.0142667	NA	NA	1415.7	NA	NA	NA	1426.03	0.0475747	0.0142667	FALSE
113	4	1	19599516	19600909	1394	VMR	G		0.0761443	0.0379161	NA	NA	1262.55	NA	NA	NA	1293.41	0.0382282	0.0379161	TRUE
114	4	1	19615370	19615453	84	VMR	B		NA	NA	NA	NA	NA	NA	NA	NA	NA	NA	NA	NA
115	3	1	19970256	19970337	82	VMR	B		0.0280389	0.010977	NA	NA	1581.92	NA	NA	NA	1589.1	0.017062	0.010977	FALSE
116	2	1	20005598	20005744	147	VMR	B		0.212828	0.00985462	0.00290976	0.00380397	1366.23	G+E	2.59688	0.00444154	1377.24	0.196259	0.0165684	FALSE
117	2	1	20799799	20799948	150	VMR	B		NA	NA	NA	NA	NA	NA	NA	NA	NA	NA	NA	NA
118	3	1	20878540	20879296	757	VMR	B		0.141202	0.00881024	0.00337919	NA	1192.97	G	0.863845	0.00301564	1200.48	0.129012	0.0121894	FALSE
119	2	1	21023073	21023132	60	VMR	G		0.574213	0.5504	NA	NA	1389.03	G+E	0.761354	-0.000645	2064.91	0.0238133	0.5504	TRUE
120	2	1	21112556	21112721	166	VMR	B		0.0822007	0.009823	NA	NA	989.575	NA	NA	NA	996.273	0.0723777	0.009823	FALSE
121	2	1	21864788	21864896	109	VMR	GxE		0.232734	0.141584	0.00809206	0.0307139	1354.04	G+E	0.660001	0.00250215	1520.56	0.0523434	0.18039	TRUE
122	3	1	21930258	21930336	79	VMR	B		NA	NA	NA	NA	NA	NA	NA	NA	NA	NA	NA	NA
123	2	1	21966310	21966420	111	VMR	B		0.275303	0.0157301	0.00661846	NA	1558.88	GxE	1.99725	-2.44e-06	1579.69	0.252954	0.0223485	FALSE
124	2	1	22182100	22182160	61	VMR	B		0.242039	NA	0.00691002	NA	1349.95	NA	NA	NA	1355.37	0.235129	0.00691002	FALSE
125	3	1	22446521	22446854	334	VMR	G		0.0570025	0.0156421	NA	NA	1310.5	NA	NA	NA	1321.94	0.0413604	0.0156421	TRUE
126	2	1	22677736	22678029	294	VMR	B		NA	NA	NA	NA	NA	NA	NA	NA	NA	NA	NA	NA
127	2	1	23279531	23280066	536	VMR	B		0.0487977	0.00850643	NA	NA	1150.53	NA	NA	NA	1155.81	0.0402913	0.00850643	FALSE
128	2	1	23495527	23495577	51	VMR	B		0.0528672	0.0132729	0.00642159	NA	1310.06	GxE	1.00575	-0.00115192	1322.87	0.0331727	0.0196945	FALSE
129	4	1	23750579	23751761	1183	VMR	G		0.144265	0.0248761	NA	NA	899.551	NA	NA	NA	920.962	0.119389	0.0248761	TRUE
130	2	1	23763279	23763959	681	VMR	GxE		0.237021	0.0919043	0.0175952	0.0663016	1281.2	G+E	2.30727	0.00403309	1444.61	0.0612201	0.175801	TRUE
131	2	1	24194989	24195059	71	VMR	B		0.147233	0.0104341	NA	NA	1133.54	NA	NA	NA	1141.47	0.136799	0.0104341	FALSE
132	2	1	24646046	24646191	146	VMR	B		NA	NA	NA	NA	NA	NA	NA	NA	NA	NA	NA	NA
133	3	1	24861604	24861872	269	VMR	G		0.227361	0.0148862	NA	NA	1361.49	NA	NA	NA	1375.08	0.212475	0.0148862	TRUE
134	2	1	25291540	25291905	366	VMR	B		0.278798	0.0109804	0.00436606	0.0034308	1052.81	G+E	1.78983	0.00335322	1067.81	0.260021	0.0187772	FALSE
135	2	1	25296788	25296894	107	VMR	G		0.394061	0.348456	NA	NA	900.411	NA	NA	NA	1269.57	0.0456055	0.348456	TRUE
136	2	1	25559068	25559209	142	VMR	B		0.161227	0.00847	NA	NA	1267.12	NA	NA	NA	1273.33	0.152757	0.00847	FALSE
137	5	1	26233332	26233506	175	VMR	B		0.0578929	NA	0.00478245	NA	1328.35	NA	NA	NA	1330.49	0.0531105	0.00478245	FALSE
138	3	1	26488053	26488988	936	VMR	G		0.203801	0.172949	NA	NA	1491.29	G+E	0.614276	-0.0013493	1649.88	0.0308515	0.172949	TRUE
139	2	1	26551710	26551782	73	VMR	B		NA	NA	NA	NA	NA	NA	NA	NA	NA	NA	NA	NA
140	2	1	26633338	26633534	197	VMR	GxE		0.402657	0.17159	0.00545179	0.140205	763.608	G+E	2.5773	0.00335605	1105.64	0.0854105	0.317246	TRUE
141	3	1	27189985	27190330	346	VMR	B		NA	NA	NA	NA	NA	NA	NA	NA	NA	NA	NA	NA
142	3	1	27332632	27333092	461	VMR	B		0.195782	NA	0.0028855	NA	1333.93	NA	NA	NA	1334.86	0.192897	0.0028855	FALSE
143	2	1	28261552	28261706	155	VMR	G+E		0.20736	0.0673036	0.00562054	NA	1073.03	GxE	1.94767	-5.08e-05	1140.94	0.134436	0.0729241	TRUE
144	3	1	29189655	29189934	280	VMR	G		0.0704222	0.0145349	NA	NA	1684.95	NA	NA	NA	1695.63	0.0558873	0.0145349	TRUE
145	3	1	29213106	29213233	128	VMR	G+E		0.157484	0.0731853	0.00699832	NA	1226.74	GxE	1.65343	-0.000357	1297.01	0.0773002	0.0801836	TRUE
146	2	1	31192334	31192337	4	VMR	B		NA	NA	NA	NA	NA	NA	NA	NA	NA	NA	NA	NA
147	2	1	31229122	31229569	448	VMR	B		0.308185	0.00571665	NA	NA	1286.9	NA	NA	NA	1291.62	0.302468	0.00571665	FALSE
148	2	1	31654556	31655009	454	VMR	B		0.0834191	0.0180698	0.00341731	NA	1352.05	G	1.02893	0.00340442	1366.98	0.0619319	0.0214872	FALSE
149	2	1	32052538	32052651	114	VMR	B		NA	NA	NA	NA	NA	NA	NA	NA	NA	NA	NA	NA
150	2	1	32687573	32687590	18	VMR	B		0.056554	0.013137	NA	NA	1375.02	NA	NA	NA	1384.32	0.0434171	0.013137	FALSE
151	2	1	32707389	32708250	862	VMR	B		0.337139	0.0123327	NA	NA	1218.46	NA	NA	NA	1231.52	0.324807	0.0123327	FALSE
152	4	1	32741518	32742037	520	VMR	B		NA	NA	NA	NA	NA	NA	NA	NA	NA	NA	NA	NA
153	2	1	33077705	33077817	113	VMR	B		0.0879694	0.0117284	NA	NA	1153.63	NA	NA	NA	1162.07	0.076241	0.0117284	FALSE
154	2	1	33231070	33231272	203	VMR	B		NA	NA	NA	NA	NA	NA	NA	NA	NA	NA	NA	NA
155	2	1	33613085	33613158	74	VMR	B		0.176864	0.00724403	NA	NA	1255.8	NA	NA	NA	1260.96	0.16962	0.00724403	FALSE
156	3	1	33741944	33742356	413	VMR	B		0.102945	0.0113582	NA	NA	1381.66	NA	NA	NA	1389.94	0.0915868	0.0113582	FALSE
157	2	1	34090853	34090941	89	VMR	B		0.216215	0.00652268	NA	NA	1558.18	NA	NA	NA	1562.95	0.209693	0.00652268	FALSE
158	2	1	35259746	35259750	5	VMR	B		0.176008	0.0106561	0.00345851	NA	1321.9	G	1.45375	0.00349068	1331.78	0.161893	0.0141146	FALSE
159	2	1	35586358	35586503	146	VMR	G+E		0.0680839	0.0205594	0.00711052	NA	1488.58	GxE	1.00061	-0.00113926	1508.48	0.040414	0.02767	TRUE
160	3	1	36038877	36039655	779	VMR	B		0.118917	0.00616519	0.00572967	0.00424043	1390.35	G+E	2.29132	0.00464009	1399.18	0.102782	0.0161353	FALSE
161	3	1	36786615	36787145	531	VMR	B		0.100226	0.012466	NA	NA	1399.44	NA	NA	NA	1408.68	0.0877604	0.012466	FALSE
162	2	1	36788387	36788416	30	VMR	B		0.185911	0.00848737	NA	NA	1264.67	NA	NA	NA	1271.15	0.177424	0.00848737	FALSE
163	2	1	38099265	38099916	652	VMR	B		NA	NA	NA	NA	NA	NA	NA	NA	NA	NA	NA	NA
164	3	1	38156575	38157962	1388	VMR	G+E		0.0826125	0.06403	0.00479273	NA	1340.58	GxE	0.963851	-0.00116273	1395.68	0.0137898	0.0688227	TRUE
165	2	1	38218191	38218194	4	VMR	B		NA	NA	NA	NA	NA	NA	NA	NA	NA	NA	NA	NA
166	2	1	38478083	38478117	35	VMR	G+E		0.114228	0.0269595	0.00253867	NA	1131.44	G	0.703592	0.00293603	1154.21	0.0847296	0.0294982	TRUE
167	2	1	39249433	39249604	172	VMR	G+E		0.218447	0.180217	0.00428922	NA	1876.6	GxE	1.06724	-0.000892	2045.76	0.0339412	0.184506	TRUE
168	2	1	39281726	39281887	162	VMR	G		0.374618	0.319138	NA	NA	1467.08	NA	NA	NA	1801.94	0.0554806	0.319138	TRUE
169	2	1	39325911	39325951	41	VMR	G		0.0826052	0.0187496	NA	NA	1355	NA	NA	NA	1369.53	0.0638557	0.0187496	TRUE
170	2	1	39547881	39547918	38	VMR	B		0.159701	0.0128448	0.00726234	NA	1290.49	GxE	1.58631	-0.000425	1305.81	0.139594	0.0201072	FALSE
171	2	1	40040489	40041131	643	VMR	B		0.197427	0.00722237	NA	NA	1097.22	NA	NA	NA	1102.54	0.190204	0.00722237	FALSE
172	3	1	40598455	40598779	325	VMR	G+E		0.127834	0.0567221	0.00449776	NA	1509.76	G	1.93496	0.0042108	1561.18	0.0666139	0.0612198	TRUE
173	2	1	40783185	40783234	50	VMR	G+E		0.159924	0.098159	0.00325929	NA	1461.28	G	0.857033	0.00294287	1550.4	0.0585057	0.101418	TRUE
174	2	1	40942625	40943386	762	VMR	B		0.164223	0.00889002	NA	NA	1031.96	NA	NA	NA	1038.6	0.155333	0.00889002	FALSE
175	2	1	41283979	41284948	970	VMR	G		0.0945809	0.0501941	NA	NA	1323.96	NA	NA	NA	1366.04	0.0443868	0.0501941	TRUE
176	2	1	41303356	41303922	567	VMR	G		0.120385	0.0853936	NA	NA	1164.85	NA	NA	NA	1238.55	0.0349915	0.0853936	TRUE
177	2	1	41328378	41328420	43	VMR	B		0.206832	0.00942371	NA	NA	1244.7	NA	NA	NA	1252.35	0.197408	0.00942371	FALSE
178	3	1	42383644	42384474	831	VMR	G		0.179806	0.0650341	NA	NA	1327.23	NA	NA	NA	1387.57	0.114772	0.0650341	TRUE
179	2	1	42385581	42385941	361	VMR	G+E		0.146819	0.0440166	0.00267743	NA	1624.9	GxE	0.790622	-0.001262	1664.43	0.100125	0.046694	TRUE
180	4	1	42611386	42611687	302	VMR	G+E		0.102983	0.077267	0.00334806	NA	1787.45	G	0.818057	0.0030994	1853.76	0.0223678	0.0806151	TRUE
181	2	1	43250691	43250900	210	VMR	GxE		0.122537	0.0258565	0.00234463	0.00228774	1287.39	G+E	0.000694	0.00215139	1309.29	0.0920476	0.0304889	TRUE
182	5	1	43425022	43426093	1072	VMR	G+E		0.156031	0.133131	0.0020529	NA	1644.72	G	0.214813	0.00229103	1762.11	0.0208478	0.135183	TRUE
183	2	1	43736290	43736600	311	VMR	B		0.143953	0.00998021	0.00474422	NA	1185.8	GxE	0.835126	-0.00121968	1195.73	0.129229	0.0147244	FALSE
184	2	1	43738485	43738659	175	VMR	B		NA	NA	NA	NA	NA	NA	NA	NA	NA	NA	NA	NA
185	2	1	43814306	43814764	459	VMR	B		0.0566703	0.0142119	NA	NA	1291.51	NA	NA	NA	1301.73	0.0424584	0.0142119	FALSE
186	2	1	44172378	44172605	228	VMR	G+E		0.226829	0.13743	0.00559173	NA	984.712	GxE	0.500659	-0.0014176	1119.38	0.0838071	0.143022	TRUE
187	2	1	44870714	44871606	893	VMR	B		0.0886927	0.0115342	NA	NA	1162.75	NA	NA	NA	1171.03	0.0771585	0.0115342	FALSE
188	3	1	46088336	46089045	710	VMR	GxE		0.0863504	0.0252012	0.00581713	0.0075038	1369.49	G+E	0.3318	0.00261137	1397.23	0.0478282	0.0385222	TRUE
189	2	1	46215879	46215957	79	VMR	B		0.137241	0.00766322	NA	NA	1292.69	NA	NA	NA	1297.91	0.129578	0.00766322	FALSE
190	2	1	46632363	46632465	103	VMR	B		0.13568	0.014122	0.00323535	NA	1168.07	G	1.12309	0.0033103	1180.31	0.118323	0.0173573	FALSE
191	2	1	46668822	46669345	524	VMR	G		0.198852	0.100846	NA	NA	1180.88	G+E	0.37333	-0.00159352	1275.75	0.0980064	0.100846	TRUE
192	2	1	47134311	47134329	19	VMR	B		0.0818994	0.00706349	0.0118158	NA	1373.64	GxE	1.51913	-0.00054	1386.27	0.0630201	0.0188793	FALSE
193	2	1	47910074	47910914	841	VMR	B		NA	NA	NA	NA	NA	NA	NA	NA	NA	NA	NA	NA
194	2	1	47911940	47912079	140	VMR	B		NA	NA	NA	NA	NA	NA	NA	NA	NA	NA	NA	NA
195	2	1	50889128	50889182	55	VMR	B		0.14606	0.0107764	NA	NA	1071.69	NA	NA	NA	1079.94	0.135283	0.0107764	FALSE
196	2	1	52870060	52870119	60	VMR	B		NA	NA	NA	NA	NA	NA	NA	NA	NA	NA	NA	NA
197	2	1	53163625	53164287	663	VMR	B		0.0711901	0.00904152	NA	NA	1221.74	NA	NA	NA	1227.65	0.0621486	0.00904152	FALSE
198	2	1	53392650	53392781	132	VMR	G		0.236526	0.188762	NA	NA	1377.52	NA	NA	NA	1556.02	0.0477645	0.188762	TRUE
199	3	1	53704498	53704641	144	VMR	B		0.0498199	0.00916558	0.0152048	NA	1645.43	GxE	1.93776	-7.24e-05	1662.12	0.0254496	0.0243704	FALSE
200	6	1	53904065	53905169	1105	VMR	B		0.166645	NA	0.00285299	NA	921.607	NA	NA	NA	922.399	0.163792	0.00285299	FALSE
201	2	1	54821853	54822008	156	VMR	B		NA	NA	NA	NA	NA	NA	NA	NA	NA	NA	NA	NA
202	4	1	55267046	55267285	240	VMR	B		0.104982	NA	0.00534311	NA	1107.98	NA	NA	NA	1110.85	0.0996386	0.00534311	FALSE
203	5	1	55445837	55446577	741	VMR	G+E		0.0758874	0.0352093	0.00446178	NA	1601.11	GxE	1.52352	-0.000539	1631.45	0.0362163	0.039671	TRUE
204	8	1	59042065	59043370	1306	VMR	GxE		0.293831	0.219392	0.00496476	0.0100823	1453.21	G	2.90966	0.00599765	1681.42	0.0593919	0.234439	TRUE
205	2	1	59762044	59762112	69	VMR	B		0.118197	0.00726128	0.010331	NA	1217.32	GxE	1.82218	-0.000192	1229.46	0.100605	0.0175923	FALSE
206	3	1	60392328	60392392	65	VMR	B		0.0799385	NA	0.00713553	NA	1438.9	NA	NA	NA	1443.21	0.072803	0.00713553	FALSE
207	2	1	61517807	61517876	70	VMR	B		0.166308	0.0135353	NA	NA	1664.4	NA	NA	NA	1675.56	0.152773	0.0135353	FALSE
208	3	1	62107430	62107542	113	VMR	GxE		0.240365	0.0971684	0.00753474	0.0895408	1534.7	G+E	0.281381	0.00212416	1714.73	0.0461211	0.194244	TRUE
209	3	1	63539613	63540217	605	VMR	G+E		0.186668	0.164282	0.00654542	NA	1447.75	GxE	1.85425	-0.000145	1599.51	0.0158408	0.170828	TRUE
210	2	1	64937451	64937528	78	VMR	B		NA	NA	NA	NA	NA	NA	NA	NA	NA	NA	NA	NA
211	2	1	65774857	65774867	11	VMR	B		0.0647892	0.0131089	NA	NA	1417.28	NA	NA	NA	1426.65	0.0516803	0.0131089	FALSE
212	2	1	66258022	66258046	25	VMR	G		0.172015	0.130483	NA	NA	1192.17	NA	NA	NA	1309.73	0.0415314	0.130483	TRUE
213	3	1	67600172	67600835	664	VMR	G+E		0.145631	0.108199	0.00444278	NA	1448.87	G	1.16033	0.00331128	1546.05	0.0329889	0.112642	TRUE
214	2	1	68149989	68150326	338	VMR	B		0.157206	0.0119881	NA	NA	1092.92	NA	NA	NA	1102.46	0.145218	0.0119881	FALSE
215	2	1	68299409	68299511	103	VMR	B		0.0753641	0.0139223	0.00549821	NA	1303.67	GxE	1.93811	-7e-05	1316.66	0.0559435	0.0194205	FALSE
216	3	1	68962124	68962284	161	VMR	G		0.094853	0.0156888	NA	NA	1344.1	NA	NA	NA	1356.14	0.0791642	0.0156888	TRUE
217	5	1	75139139	75140289	1151	VMR	G		0.278568	0.221051	NA	NA	1458.17	G+E	0.504127	-0.00131969	1674.53	0.0575167	0.221051	TRUE
218	7	1	75198211	75199117	907	VMR	GxE		0.109024	0.0343896	0.00311109	0.0410356	1658.12	G+E	2.26217	0.00466024	1721.14	0.0304877	0.0785362	TRUE
219	3	1	75590483	75591029	547	VMR	B		0.136648	0.0107184	0.00540261	NA	2260.14	GxE	1.45919	-0.000571	2271.25	0.120527	0.0161211	FALSE
220	4	1	75593476	75594531	1056	VMR	B		NA	NA	NA	NA	NA	NA	NA	NA	NA	NA	NA	NA
221	2	1	75596336	75596724	389	VMR	B		NA	NA	NA	NA	NA	NA	NA	NA	NA	NA	NA	NA
222	6	1	75600124	75600421	298	VMR	B		0.0971784	0.00655817	NA	NA	886.647	NA	NA	NA	890.56	0.0906202	0.00655817	FALSE
223	5	1	76262537	76262984	448	VMR	G		0.116386	0.0711108	NA	NA	1157.55	NA	NA	NA	1218.78	0.0452755	0.0711108	TRUE
224	2	1	78444087	78444964	878	VMR	B		NA	NA	NA	NA	NA	NA	NA	NA	NA	NA	NA	NA
225	3	1	78511235	78511488	254	VMR	B		0.115462	0.0120101	0.00559432	0.00709332	1370.8	G+E	1.22148	0.00349467	1387.3	0.090764	0.0246977	FALSE
226	5	1	84326185	84326856	672	VMR	B		NA	NA	NA	NA	NA	NA	NA	NA	NA	NA	NA	NA
227	2	1	85464166	85464261	96	VMR	B		0.0932223	0.0141862	NA	NA	1299.67	NA	NA	NA	1310.35	0.0790361	0.0141862	FALSE
228	2	1	86047227	86047239	13	VMR	G		0.119981	0.0206551	NA	NA	1225.39	NA	NA	NA	1242.34	0.0993257	0.0206551	TRUE
229	2	1	87797862	87797883	22	VMR	B		0.18089	0.00891447	NA	NA	1131.71	NA	NA	NA	1138.55	0.171975	0.00891447	FALSE
230	2	1	89457462	89457642	181	VMR	GxE		0.323322	0.281695	0.00822005	0.0255791	1240.64	G	1.25974	0.00437042	1547.3	0.00782811	0.315494	TRUE
231	2	1	90228362	90229095	734	VMR	B		0.0859958	0.0121608	NA	NA	1120.92	NA	NA	NA	1129.71	0.0738349	0.0121608	FALSE
232	7	1	92011979	92012736	758	VMR	G+E		0.192227	0.0609477	0.00841339	NA	1123.72	GxE	1.67863	-0.000318	1187.03	0.122866	0.0693611	TRUE
233	4	1	92414221	92414737	517	VMR	G+E		0.151801	0.0633133	0.00481477	NA	1160.11	GxE	1.36813	-0.000656	1219.23	0.0836726	0.0681281	TRUE
234	6	1	92945668	92947961	2294	VMR	G+E		0.102336	0.0581846	0.00274748	NA	1390.6	G	0.656556	0.00292359	1440.25	0.0414043	0.0609321	TRUE
235	3	1	94883469	94883536	68	VMR	G		0.123354	0.0146593	NA	NA	1222.33	NA	NA	NA	1233.88	0.108694	0.0146593	TRUE
236	5	1	95285252	95286311	1060	VMR	G		0.098813	0.0448312	NA	NA	993.354	NA	NA	NA	1031.02	0.0539818	0.0448312	TRUE
237	2	1	95698954	95699313	360	VMR	G+E		0.203867	0.0933583	0.0035825	NA	1143.36	GxE	1.30167	-0.00068	1233.23	0.106926	0.0969408	TRUE
238	2	1	95975789	95975855	67	VMR	B		0.172082	0.0107617	NA	NA	1204.51	NA	NA	NA	1213.07	0.16132	0.0107617	FALSE
239	2	1	98514430	98515272	843	VMR	B		0.125058	0.00818287	NA	NA	1264.15	NA	NA	NA	1269.76	0.116875	0.00818287	FALSE
240	3	1	99470801	99471295	495	VMR	G		0.0651194	0.0298984	NA	NA	1549.89	NA	NA	NA	1573.61	0.035221	0.0298984	TRUE
241	2	1	100111849	100111949	101	VMR	G+E		0.132167	0.0428209	0.00419975	NA	1204.01	G	1.65892	0.00389529	1243.11	0.0851465	0.0470207	TRUE
242	3	1	102312608	102312671	64	VMR	G+E		0.125865	0.0720193	0.0069735	NA	1723.6	GxE	0.955871	-0.00111643	1790.29	0.0468719	0.0789928	TRUE
243	3	1	103574469	103574532	64	VMR	B		NA	NA	NA	NA	NA	NA	NA	NA	NA	NA	NA	NA
244	3	1	106623546	106623781	236	VMR	B		0.0479305	0.0140722	0.00535067	NA	1440.77	GxE	1.03986	-0.00111822	1453.27	0.0285076	0.0194229	FALSE
245	2	1	107682283	107682302	20	VMR	G+E		0.089389	0.0364315	0.00556833	NA	1548.87	GxE	0.666511	-0.00148507	1581.71	0.0473891	0.0419999	TRUE
246	4	1	108023366	108023482	117	VMR	G		0.0364121	0.0147165	NA	NA	1658.86	NA	NA	NA	1669.24	0.0216957	0.0147165	TRUE
247	3	1	108735312	108735549	238	VMR	G+E		0.130217	0.087761	0.00577886	NA	2333.91	GxE	0.320223	-0.00178646	2413.36	0.0366773	0.0935399	TRUE
248	2	1	109204304	109204316	13	VMR	B		NA	NA	NA	NA	NA	NA	NA	NA	NA	NA	NA	NA
249	2	1	109941060	109941072	13	VMR	G+E		0.105121	0.05823	0.00263269	NA	1416.37	GxE	0.311146	-0.00184793	1466.13	0.0442585	0.0608627	TRUE
250	2	1	110210913	110210925	13	VMR	G+E		0.159323	0.0558164	0.00556582	NA	1448.37	GxE	1.38723	-0.00063	1501.94	0.0979403	0.0613822	TRUE
251	2	1	110254854	110254896	43	VMR	G		0.225714	0.204871	NA	NA	1638.65	NA	NA	NA	1828.44	0.0208422	0.204871	TRUE
252	2	1	110752257	110752307	51	VMR	G+E		0.426632	0.359511	0.000907	NA	1131.01	GxE	0.0035844	-0.00139937	1525.48	0.0662139	0.360418	TRUE
253	2	1	111218276	111218282	7	VMR	B		0.0933145	0.0171825	0.00296556	NA	1688.21	G	0.584423	0.00287267	1702.16	0.0731664	0.0201481	FALSE
254	2	1	112524901	112525092	192	VMR	B		0.140784	0.00957298	NA	NA	1340.15	NA	NA	NA	1347.2	0.131211	0.00957298	FALSE
255	2	1	113216774	113216829	56	VMR	B		0.116897	NA	0.00353296	NA	1129.37	NA	NA	NA	1130.63	0.113364	0.00353296	FALSE
256	5	1	113286397	113287171	775	VMR	B		0.0596387	0.0140259	NA	NA	1192.84	NA	NA	NA	1202.93	0.0456128	0.0140259	FALSE
257	3	1	115213174	115213259	86	VMR	B		NA	NA	NA	NA	NA	NA	NA	NA	NA	NA	NA	NA
258	2	1	115397374	115397857	484	VMR	G		0.14627	0.0419777	NA	NA	1269.67	NA	NA	NA	1306.88	0.104293	0.0419777	TRUE
259	2	1	115829419	115829610	192	VMR	B		0.151909	0.00959629	0.00411368	NA	1087.43	GxE	0.862356	-0.00118012	1096.53	0.138199	0.01371	FALSE
260	2	1	116380316	116380417	102	VMR	B		0.0637662	0.00839162	NA	NA	1337.49	NA	NA	NA	1342.78	0.0553746	0.00839162	FALSE
261	4	1	117317903	117318185	283	VMR	B		0.0491462	NA	0.00553025	NA	1262.58	NA	NA	NA	1265.32	0.043616	0.00553025	FALSE
262	3	1	117529772	117530009	238	VMR	G		0.41401	0.326267	NA	NA	1698.43	NA	NA	NA	2058.04	0.0877426	0.326267	TRUE
263	3	1	119529360	119530048	689	VMR	B		0.0720276	0.0113204	0.00590796	NA	1193.57	GxE	1.14876	-0.000966	1204.6	0.0547993	0.0172284	FALSE
264	3	1	120174149	120174570	422	VMR	B		0.0958901	0.0111244	0.00808792	NA	1488.82	GxE	0.837376	-0.00128567	1502	0.0766777	0.0192123	FALSE
265	2	1	145385391	145385677	287	VMR	GxE		0.212539	0.107964	0.00450531	0.084912	1867.68	G+E	0.168037	0.00209243	2044.42	0.0151579	0.197381	TRUE
266	2	1	146548469	146548657	189	VMR	G		0.248092	0.240321	NA	NA	1866.47	G+E	0.0262641	-0.00181429	2091.06	0.00777122	0.240321	TRUE
267	3	1	146551565	146552329	765	VMR	GxE		0.173239	0.0582261	0.00409687	0.0423366	1449.88	G+E	1.20556	0.00325023	1541.26	0.0685794	0.10466	TRUE
268	2	1	146649842	146649851	10	VMR	G		0.081337	0.0431173	NA	NA	1486.77	NA	NA	NA	1522.24	0.0382197	0.0431173	TRUE
269	3	1	146713916	146713996	81	VMR	G		0.130113	0.0577563	NA	NA	1433.82	NA	NA	NA	1484.34	0.0723564	0.0577563	TRUE
270	3	1	147737024	147737207	184	VMR	G+E		0.181598	0.0806418	0.00362057	NA	1346.97	G	0.975459	0.002986	1423.04	0.0973359	0.0842624	TRUE
271	5	1	147781600	147782452	853	VMR	GxE		0.285142	0.0831331	0.00187758	0.0869809	1244.07	G+E	3.6221	0.00493619	1414.21	0.113151	0.171992	TRUE
272	5	1	147801025	147801789	765	VMR	G+E		0.101603	0.0491367	0.00653671	NA	1718.2	GxE	1.87963	-0.000132	1763.33	0.0459291	0.0556734	TRUE
273	2	1	149069731	149069813	83	VMR	B		NA	NA	NA	NA	NA	NA	NA	NA	NA	NA	NA	NA
274	3	1	149145020	149145243	224	VMR	B		0.0798671	0.00748283	0.00295926	NA	1738.27	G	0.500753	0.00282075	1743.49	0.069425	0.0104421	FALSE
275	3	1	149162430	149162518	89	VMR	B		0.0760365	0.00845352	0.00286621	NA	1542.09	G	0.536841	0.00287343	1548.04	0.0647168	0.0113197	FALSE
276	3	1	149170214	149170352	139	VMR	B		0.0376618	0.00684256	NA	NA	1346.53	NA	NA	NA	1350.32	0.0308192	0.00684256	FALSE
277	2	1	150039364	150039637	274	VMR	B		0.170277	0.00890991	0.00299025	NA	1296.1	G	0.989809	0.00304193	1303.74	0.158377	0.0119002	FALSE
278	2	1	150529842	150529891	50	VMR	B		NA	NA	NA	NA	NA	NA	NA	NA	NA	NA	NA	NA
279	4	1	150947832	150948030	199	VMR	G		0.0849833	0.0156744	NA	NA	1224.06	G+E	0.605093	-0.00156092	1235.93	0.0693089	0.0156744	TRUE
280	3	1	151104367	151105049	683	VMR	G+E		0.180929	0.0436715	0.00450985	NA	1562.22	GxE	1.84169	-0.000159	1604.92	0.132747	0.0481813	TRUE
281	2	1	151137676	151138326	651	VMR	G		0.0622568	0.027623	NA	NA	1063.48	NA	NA	NA	1085.2	0.0346338	0.027623	TRUE
282	2	1	151512215	151512592	378	VMR	G		0.188524	0.0248937	NA	NA	1132.09	NA	NA	NA	1154.78	0.163631	0.0248937	TRUE
283	2	1	151882406	151882621	216	VMR	B		0.113283	0.0190843	0.00423059	NA	1121.05	GxE	1.00613	-0.00107803	1138.25	0.0899686	0.0233149	FALSE
284	5	1	152161237	152162025	789	VMR	G+E		0.215172	0.129052	0.00397813	NA	1426.79	GxE	1.91649	-8.02e-05	1550.72	0.0821421	0.13303	TRUE
285	2	1	152768476	152768727	252	VMR	G+E		0.2547	0.201712	0.00208787	NA	1647.64	G	0.526857	0.00230867	1841.13	0.0509	0.2038	TRUE
286	4	1	153233279	153234387	1109	VMR	GxE		0.111213	0.0312452	0.00547559	0.00775861	1742.26	G+E	0.543243	0.00277102	1776.15	0.0667335	0.0444794	TRUE
287	8	1	153599487	153600762	1276	VMR	G+E		0.210128	0.183938	0.00407292	NA	2129.63	GxE	1.82163	-0.000172	2300.07	0.022117	0.188011	TRUE
288	2	1	153650489	153650884	396	VMR	B		NA	NA	NA	NA	NA	NA	NA	NA	NA	NA	NA	NA
289	3	1	153762224	153762434	211	VMR	B		0.0418329	0.0101835	0.00770106	NA	1390.23	GxE	1.84313	-0.000184	1401.34	0.0239483	0.0178846	FALSE
290	3	1	154127462	154127537	76	VMR	GxE		0.11896	0.059152	0.00532498	0.00543066	1393.33	G+E	1.91642	0.00423355	1449.71	0.0490527	0.0699077	TRUE
291	2	1	154377364	154377429	66	VMR	B		NA	NA	NA	NA	NA	NA	NA	NA	NA	NA	NA	NA
292	2	1	154516508	154516659	152	VMR	B		0.15191	NA	0.00405964	NA	976.25	NA	NA	NA	978.151	0.14785	0.00405964	FALSE
293	3	1	154839813	154839983	171	VMR	G		0.326635	0.306357	NA	NA	1236.52	G+E	0.581749	-0.0011679	1540.88	0.0202786	0.306357	TRUE
294	2	1	155290446	155290607	162	VMR	B		0.0778286	0.0111639	NA	NA	1093.17	NA	NA	NA	1101	0.0666647	0.0111639	FALSE
295	2	1	155829549	155830477	929	VMR	B		0.178492	0.00812284	0.00665631	NA	1070.47	GxE	1.91003	-9.05e-05	1081.04	0.163713	0.0147791	FALSE
296	2	1	156561143	156561146	4	VMR	G+E		0.0736793	0.037934	0.00761919	NA	1194.23	GxE	1.44161	-0.000633	1229.45	0.0281261	0.0455531	TRUE
297	2	1	156697624	156697793	170	VMR	B		0.169231	0.00907867	NA	NA	1226.81	NA	NA	NA	1233.69	0.160152	0.00907867	FALSE
298	2	1	156823867	156823940	74	VMR	B		NA	NA	NA	NA	NA	NA	NA	NA	NA	NA	NA	NA
299	3	1	158147446	158147849	404	VMR	G		0.105775	0.0876771	NA	NA	1489.36	NA	NA	NA	1563.77	0.0180975	0.0876771	TRUE
300	3	1	159869927	159870086	160	VMR	B		0.0571283	0.00694955	0.00436464	0.00516732	2049.83	G+E	2.81377	0.00557181	2057.99	0.0406468	0.0164815	FALSE
301	3	1	159891638	159893182	1545	VMR	G+E		0.430717	0.396039	0.00329769	NA	1708.74	G	0.988937	0.0020865	2138.97	0.03138	0.399337	TRUE
302	3	1	161008127	161008705	579	VMR	G		0.0790809	0.0160968	NA	NA	1478.51	NA	NA	NA	1490.66	0.0629841	0.0160968	TRUE
303	2	1	161228455	161228877	423	VMR	B		0.113196	0.0108508	0.00318142	NA	1349.41	GxE	1.10561	-0.00097	1358.23	0.0991634	0.0140323	FALSE
304	2	1	161283833	161283845	13	VMR	B		0.0668756	0.015845	0.00866166	NA	1554.8	GxE	0.0589488	-0.00221431	1571.98	0.0423689	0.0245066	FALSE
305	2	1	161349006	161349116	111	VMR	G		0.458013	0.44185	NA	NA	1537	G+E	0.74581	-0.000831	2022.11	0.0161632	0.44185	TRUE
306	2	1	161368787	161368947	161	VMR	G		0.321965	0.224689	NA	NA	1356.56	NA	NA	NA	1588.4	0.0972758	0.224689	TRUE
307	2	1	162381929	162382848	920	VMR	G		0.44917	0.42113	NA	NA	1048.15	G+E	0.235659	-0.00118825	1510.12	0.0280395	0.42113	TRUE
308	2	1	164545699	164545783	85	VMR	GxE		0.14391	0.0362959	0.00600077	0.0212809	1577.91	G+E	0.303618	0.00241724	1630.43	0.0803328	0.0635776	TRUE
309	2	1	165910641	165910731	91	VMR	B		NA	NA	NA	NA	NA	NA	NA	NA	NA	NA	NA	NA
310	2	1	167682516	167682648	133	VMR	B		NA	NA	NA	NA	NA	NA	NA	NA	NA	NA	NA	NA
311	3	1	167690438	167690788	351	VMR	B		0.317877	0.00700725	NA	NA	1273.86	NA	NA	NA	1280.21	0.31087	0.00700725	FALSE
312	2	1	178006917	178007283	367	VMR	G		0.135548	0.0174376	NA	NA	1406.07	NA	NA	NA	1420.39	0.118111	0.0174376	TRUE
313	2	1	180165648	180165936	289	VMR	B		0.208775	0.0124384	0.00443942	NA	1101.29	GxE	2	-6.99e-10	1114.53	0.191897	0.0168778	FALSE
314	3	1	180923340	180923683	344	VMR	G+E		0.0746836	0.0359766	0.00411254	NA	1628.95	GxE	0.491371	-0.00170706	1659.6	0.0345944	0.0400891	TRUE
315	2	1	182808143	182808254	112	VMR	B		0.162586	0.0107343	NA	NA	1168.36	NA	NA	NA	1176.77	0.151851	0.0107343	FALSE
316	6	1	182921688	182922593	906	VMR	B		NA	NA	NA	NA	NA	NA	NA	NA	NA	NA	NA	NA
317	2	1	185286807	185286996	190	VMR	B		NA	NA	NA	NA	NA	NA	NA	NA	NA	NA	NA	NA
318	2	1	185703538	185703688	151	VMR	B		0.0847143	0.0064283	NA	NA	1127	NA	NA	NA	1130.72	0.078286	0.0064283	FALSE
319	2	1	200003267	200003342	76	VMR	G+E		0.208138	0.151257	0.0021281	NA	1137.92	G	0.575484	0.00250018	1278.58	0.0547525	0.153385	TRUE
320	4	1	201123894	201124025	132	VMR	G		0.177642	0.131828	NA	NA	935.533	NA	NA	NA	1055.01	0.0458135	0.131828	TRUE
321	2	1	201476606	201476619	14	VMR	G		0.236764	0.111075	NA	NA	1197.33	NA	NA	NA	1306.33	0.125689	0.111075	TRUE
322	6	1	201618003	201619622	1620	VMR	G+E		0.115676	0.0318792	0.00286062	NA	1331.52	GxE	1.14693	-0.000923	1359	0.0809361	0.0347398	TRUE
323	2	1	201687738	201687859	122	VMR	B		0.101234	NA	0.0023649	NA	1274.3	NA	NA	NA	1274.45	0.0988694	0.0023649	FALSE
324	2	1	201708558	201708788	231	VMR	G		0.225703	0.144675	NA	NA	1202.48	NA	NA	NA	1340.43	0.0810274	0.144675	TRUE
325	4	1	202172778	202172912	135	VMR	G		0.197493	0.173942	NA	NA	1856.68	G+E	0.857316	-0.00112163	2014.96	0.0235515	0.173942	TRUE
326	2	1	202310841	202311100	260	VMR	B		0.141714	0.00834008	0.00790861	NA	1359.09	GxE	0.942568	-0.00111015	1370.42	0.125466	0.0162487	FALSE
327	2	1	202408140	202408238	99	VMR	B		NA	NA	NA	NA	NA	NA	NA	NA	NA	NA	NA	NA
328	2	1	202679762	202679768	7	VMR	B		0.121501	NA	0.00309292	NA	1251.21	NA	NA	NA	1252.08	0.118408	0.00309292	FALSE
329	4	1	203320386	203320541	156	VMR	G		0.235088	0.181414	NA	NA	1475.82	NA	NA	NA	1647.69	0.0536745	0.181414	TRUE
330	3	1	203734256	203734559	304	VMR	G+E		0.132125	0.0251642	0.0132056	NA	1448.9	GxE	1.58488	-0.000441	1480.25	0.0937549	0.0383698	TRUE
331	2	1	204043642	204044509	868	VMR	G		0.136864	0.0186536	NA	NA	1264.26	NA	NA	NA	1279.72	0.11821	0.0186536	TRUE
332	3	1	204183097	204183355	259	VMR	B		NA	NA	NA	NA	NA	NA	NA	NA	NA	NA	NA	NA
333	2	1	205038787	205038918	132	VMR	B		0.190106	0.0109291	NA	NA	1178.44	NA	NA	NA	1187.39	0.179177	0.0109291	FALSE
334	2	1	205425940	205425944	5	VMR	B		NA	NA	NA	NA	NA	NA	NA	NA	NA	NA	NA	NA
335	3	1	207082828	207083129	302	VMR	B		NA	NA	NA	NA	NA	NA	NA	NA	NA	NA	NA	NA
336	3	1	207818423	207818449	27	VMR	B		0.113204	0.00971717	NA	NA	1427.63	NA	NA	NA	1434.53	0.103487	0.00971717	FALSE
337	2	1	207925081	207925104	24	VMR	G		0.0990591	0.0399697	NA	NA	1512.6	NA	NA	NA	1546.06	0.0590893	0.0399697	TRUE
338	2	1	207991729	207991937	209	VMR	B		0.0461085	NA	0.00462146	NA	1291.21	NA	NA	NA	1293.15	0.0414871	0.00462146	FALSE
339	2	1	209799191	209799330	140	VMR	B		0.27392	0.00842091	NA	NA	1424.69	NA	NA	NA	1432.11	0.265499	0.00842091	FALSE
340	3	1	209921031	209921232	202	VMR	G		0.0569971	0.0206984	NA	NA	1497.73	NA	NA	NA	1513.47	0.0362987	0.0206984	TRUE
341	3	1	209979377	209979733	357	VMR	G+E		0.425374	0.390321	0.00233485	NA	1386.15	GxE	1.32	-0.000478	1807.62	0.0327186	0.392656	TRUE
342	2	1	210001066	210001082	17	VMR	GxE		0.151747	0.0937201	0.00255188	0.00191719	1618.04	G	1.29033	0.00551053	1701.53	0.053558	0.0981891	TRUE
343	2	1	210110998	210111672	675	VMR	B		0.18696	0.00718724	0.00211475	NA	1044.15	G	0.0783324	0.00207089	1049.45	0.177658	0.009302	FALSE
344	3	1	210856989	210857380	392	VMR	B		NA	NA	NA	NA	NA	NA	NA	NA	NA	NA	NA	NA
345	2	1	211499945	211500852	908	VMR	B		0.110613	NA	0.00664563	NA	1379.73	NA	NA	NA	1383.82	0.103968	0.00664563	FALSE
346	2	1	211556508	211556576	69	VMR	G+E		0.135829	0.111329	0.00602785	NA	1550.93	GxE	0.93483	-0.00112593	1650.96	0.0184727	0.117357	TRUE
347	4	1	211652276	211652741	466	VMR	GxE		0.0711858	0.0201312	0.00629213	0.00981154	1535.5	G+E	0.348375	0.00267361	1560.76	0.034951	0.0362348	TRUE
348	2	1	211750839	211750967	129	VMR	B		0.0898731	0.0107289	NA	NA	1091.16	NA	NA	NA	1098.73	0.0791442	0.0107289	FALSE
349	3	1	212588407	212588580	174	VMR	B		0.137338	0.0134651	NA	NA	1254.57	G+E	0.173494	-0.00192643	1265.23	0.123873	0.0134651	FALSE
350	3	1	212688417	212688997	581	VMR	G+E		0.174521	0.0744071	0.00472927	NA	1355.33	GxE	1.27905	-0.000728	1426.13	0.0953842	0.0791363	TRUE
351	3	1	214557295	214557399	105	VMR	B		NA	NA	NA	NA	NA	NA	NA	NA	NA	NA	NA	NA
352	2	1	214637903	214638070	168	VMR	B		0.179732	NA	0.00202689	NA	1129.8	NA	NA	NA	1129.82	0.177705	0.00202689	FALSE
353	2	1	214725708	214725873	166	VMR	B		0.119882	0.00731904	NA	NA	1320.16	NA	NA	NA	1324.93	0.112563	0.00731904	FALSE
354	3	1	217306590	217306763	174	VMR	G+E		0.191297	0.108825	0.00258183	NA	1300.99	G	0.144373	0.00212539	1402.43	0.0798893	0.111407	TRUE
355	3	1	218337485	218337839	355	VMR	B		NA	NA	NA	NA	NA	NA	NA	NA	NA	NA	NA	NA
356	2	1	220921306	220921412	107	VMR	B		0.156835	0.00939851	0.00281117	NA	1174.09	G	0.789914	0.00288418	1181.84	0.144626	0.0122097	FALSE
357	4	1	221064700	221065480	781	VMR	G+E		0.0892583	0.0264254	0.00650723	NA	1003.81	GxE	1.70492	-0.000329	1028.83	0.0563256	0.0329326	TRUE
358	3	1	221068171	221068935	765	VMR	G		0.210509	0.0373066	NA	NA	1731.55	NA	NA	NA	1767.27	0.173202	0.0373066	TRUE
359	2	1	222638561	222638644	84	VMR	B		0.0694329	0.0119524	NA	NA	1183.53	NA	NA	NA	1191.95	0.0574805	0.0119524	FALSE
360	4	1	223566669	223567173	505	VMR	B		0.0335003	0.0141112	NA	NA	1654.31	NA	NA	NA	1664.15	0.0193891	0.0141112	FALSE
361	2	1	224363449	224363575	127	VMR	GxE		0.107172	0.0178352	0.00416252	0.0109106	1321.63	G+E	1.73827	0.00409458	1345.21	0.074264	0.0329083	TRUE
362	2	1	226112363	226112534	172	VMR	G+E		0.107177	0.035646	0.00349524	NA	1316.09	G	0.924059	0.00320115	1347.15	0.0680361	0.0391412	TRUE
363	3	1	226497500	226497619	120	VMR	B		0.0945876	0.0116442	NA	NA	1473.06	NA	NA	NA	1481.5	0.0829433	0.0116442	FALSE
364	2	1	226593346	226594323	978	VMR	G+E		0.21141	0.0482457	0.00465452	NA	1246.73	GxE	1.59634	-0.00039	1295.77	0.15851	0.0529002	TRUE
365	2	1	226890928	226890942	15	VMR	B		0.108944	0.00692625	NA	NA	1141.07	NA	NA	NA	1145.39	0.102018	0.00692625	FALSE
366	2	1	227170628	227170648	21	VMR	B		0.0939339	0.00751272	NA	NA	1093.84	NA	NA	NA	1098.58	0.0864212	0.00751272	FALSE
367	2	1	227635322	227635558	237	VMR	GxE		0.264025	0.189285	0.00433037	0.00693664	1408.02	G+E	1.00942	0.00271596	1598.9	0.0634732	0.200552	TRUE
368	3	1	227746191	227746453	263	VMR	B		0.0997426	0.00752926	NA	NA	1773.13	NA	NA	NA	1777.93	0.0922133	0.00752926	FALSE
369	2	1	227963164	227963171	8	VMR	G+E		0.345053	0.336462	0.00113245	NA	1931.02	G	0.042504	0.00163942	2266.66	0.00745887	0.337595	TRUE
370	4	1	228075423	228075749	327	VMR	G+E		0.339314	0.310845	0.00319228	NA	1370.93	GxE	1.83064	-0.000137	1684.64	0.0252768	0.314037	TRUE
371	3	1	228195083	228195794	712	VMR	B		NA	NA	NA	NA	NA	NA	NA	NA	NA	NA	NA	NA
372	2	1	228291486	228291668	183	VMR	B		0.0500437	NA	0.00486883	NA	1178.72	NA	NA	NA	1180.9	0.0451749	0.00486883	FALSE
373	3	1	228362309	228362509	201	VMR	G		0.173541	0.152074	NA	NA	1530.41	NA	NA	NA	1666.4	0.0214665	0.152074	TRUE
374	2	1	228461852	228462073	222	VMR	B		0.113943	0.0103959	0.0041531	0.00200614	1168.76	G+E	0.0723717	0.00225039	1177.89	0.0973883	0.0165552	FALSE
375	2	1	228464049	228464137	89	VMR	G+E		0.11888	0.0683024	0.00231578	NA	1434.91	G	0.796681	0.00302134	1493.9	0.0482618	0.0706182	TRUE
376	2	1	228558987	228559083	97	VMR	B		NA	NA	NA	NA	NA	NA	NA	NA	NA	NA	NA	NA
377	3	1	228612603	228613102	500	VMR	B		0.1135	0.013343	NA	NA	1065.55	NA	NA	NA	1075.76	0.100157	0.013343	FALSE
378	3	1	228651848	228652581	734	VMR	B		NA	NA	NA	NA	NA	NA	NA	NA	NA	NA	NA	NA
379	5	1	228657381	228659093	1713	VMR	B		0.0631009	0.0141821	NA	NA	1419.18	NA	NA	NA	1429.45	0.0489188	0.0141821	FALSE
380	3	1	228742687	228743235	549	VMR	GxE		0.0573709	0.0290178	0.00518245	0.00309609	1441.52	G+E	3.16124	0.00597373	1467.22	0.0200745	0.0372964	TRUE
381	2	1	228756711	228756714	4	VMR	GxE		0.44735	0.424452	0.0049064	0.00310439	1836.87	G+E	1.88369	0.00263333	2303.12	0.0148878	0.432462	TRUE
382	2	1	228890801	228890820	20	VMR	G		0.0762052	0.0326759	NA	NA	1681.49	NA	NA	NA	1707.89	0.0435293	0.0326759	TRUE
383	2	1	229644400	229644411	12	VMR	B		NA	NA	NA	NA	NA	NA	NA	NA	NA	NA	NA	NA
384	2	1	230399402	230399479	78	VMR	B		NA	NA	NA	NA	NA	NA	NA	NA	NA	NA	NA	NA
385	2	1	230492933	230492944	12	VMR	B		NA	NA	NA	NA	NA	NA	NA	NA	NA	NA	NA	NA
386	2	1	230849801	230850050	250	VMR	G+E		0.106993	0.0470905	0.00372756	NA	1377.65	G	1.85293	0.00422132	1418.86	0.0561753	0.050818	TRUE
387	2	1	231003485	231003632	148	VMR	B		0.112058	0.0182451	0.00423188	NA	1131.35	G	1.68632	0.00401547	1147.77	0.0895807	0.022477	FALSE
388	2	1	232941706	232941775	70	VMR	G+E		0.135741	0.082658	0.0143576	NA	1550.5	GxE	1.41392	-0.00062	1633.42	0.0387248	0.0970157	TRUE
389	5	1	234366259	234367586	1328	VMR	B		NA	NA	NA	NA	NA	NA	NA	NA	NA	NA	NA	NA
390	2	1	235267474	235267749	276	VMR	B		0.0736034	0.0141374	NA	NA	1130.2	NA	NA	NA	1140.58	0.059466	0.0141374	FALSE
391	3	1	235805403	235806070	668	VMR	G		0.10464	0.0768189	NA	NA	1619.01	NA	NA	NA	1684.26	0.0278213	0.0768189	TRUE
392	4	1	236559305	236559675	371	VMR	G+E		0.115425	0.0397108	0.00464672	NA	862.688	GxE	0.860216	-0.0012332	898.663	0.071067	0.0443576	TRUE
393	2	1	236686564	236686804	241	VMR	G		0.0471651	0.0198077	NA	NA	1408.25	NA	NA	NA	1423.06	0.0273574	0.0198077	TRUE
394	2	1	236768113	236768366	254	VMR	B		0.134869	0.0119132	NA	NA	1084.88	NA	NA	NA	1094.06	0.122956	0.0119132	FALSE
395	2	1	240160972	240161249	278	VMR	G		0.0546139	0.0190077	NA	NA	1508.68	NA	NA	NA	1522.95	0.0356062	0.0190077	TRUE
396	2	1	240656217	240656513	297	VMR	G		0.0813019	0.0222604	NA	NA	1374.96	NA	NA	NA	1392.52	0.0590415	0.0222604	TRUE
397	2	1	240774736	240774809	74	VMR	B		NA	NA	NA	NA	NA	NA	NA	NA	NA	NA	NA	NA
398	2	1	242220475	242220925	451	VMR	G+E		0.0944318	0.0722898	0.00259725	NA	1545.91	G	0.0590992	0.0022852	1606.83	0.0195448	0.074887	TRUE
399	4	1	246952118	246952889	772	VMR	G		0.0982707	0.0653885	NA	NA	1074.25	NA	NA	NA	1129.44	0.0328822	0.0653885	TRUE
400	3	1	247537159	247537369	211	VMR	G+E		0.0911265	0.0721787	0.00675325	NA	2046.95	GxE	1.56717	-0.000481	2110.99	0.0121945	0.078932	TRUE
401	2	1	247611448	247611502	55	VMR	G		0.361318	0.324491	NA	NA	1610.98	GxE	0.21067	-0.00295541	1944.63	0.0368264	0.324491	TRUE
402	3	1	247614654	247615210	557	VMR	B		0.165444	0.0091862	NA	NA	1267.82	NA	NA	NA	1274.76	0.156258	0.0091862	FALSE
403	2	1	247681242	247681781	540	VMR	GxE		0.198258	0.0661292	0.0052391	0.0158345	1269.03	G	0.344094	0.00427432	1347.38	0.111055	0.0872028	TRUE
404	6	1	247694041	247694531	491	VMR	GxE		0.254529	0.116337	0.00845621	0.0895185	1359.66	G+E	0.353681	0.00215071	1560.11	0.0402174	0.214312	TRUE
405	2	1	247712512	247712591	80	VMR	G		0.302418	0.259768	NA	NA	1885.41	G+E	0.461296	-0.00131256	2142.03	0.0426501	0.259768	TRUE
406	4	1	247802703	247803166	464	VMR	G		0.116628	0.0616851	NA	NA	1631.98	G+E	0.422351	-0.00170417	1685.13	0.0549433	0.0616851	TRUE
407	4	1	248790459	248791716	1258	VMR	GxE		0.2363	0.100558	0.00288851	0.00720827	1145.57	G+E	8.98038	0.0103333	1250.12	0.125645	0.110655	TRUE
408	2	1	248854887	248855040	154	VMR	GxE		0.169112	0.0218803	0.00613236	0.00404458	1233.9	G+E	1.12316	0.00318233	1258.83	0.137055	0.0320572	TRUE
409	3	2	214148	214353	206	VMR	G		0.107188	0.0237691	NA	NA	1660.87	NA	NA	NA	1680.33	0.0834194	0.0237691	TRUE
410	2	2	465172	465195	24	VMR	G		0.334083	0.26526	NA	NA	1037.82	NA	NA	NA	1309.75	0.0688234	0.26526	TRUE
411	3	2	467089	467135	47	VMR	B		0.132069	0.011601	0.00651799	NA	1143.07	GxE	1.94052	-6.32e-05	1155.95	0.11395	0.0181189	FALSE
412	3	2	468934	469214	281	VMR	G+E		0.157095	0.067326	0.00356185	NA	1726.22	G	1.13667	0.00324235	1788.19	0.0862067	0.0708878	TRUE
413	2	2	489332	489360	29	VMR	G		0.120751	0.0688142	NA	NA	1284.35	NA	NA	NA	1343.92	0.0519367	0.0688142	TRUE
414	3	2	628881	629121	241	VMR	G+E		0.0443638	0.0214561	0.00375696	NA	1460.67	G	1.12023	0.00365668	1477.95	0.0191507	0.0252131	TRUE
415	2	2	691952	692026	75	VMR	G		0.248261	0.0158155	NA	NA	1426.31	NA	NA	NA	1441.32	0.232445	0.0158155	TRUE
416	2	2	709025	709250	226	VMR	G+E		0.189861	0.166687	0.00430372	NA	1108.17	GxE	1.66667	-0.00033	1260.63	0.0188703	0.170991	TRUE
417	8	2	731158	733095	1938	VMR	G+E		0.281552	0.257198	0.00777489	NA	1695.4	GxE	0.927992	-0.000942	1947.89	0.0165795	0.264973	TRUE
418	2	2	863889	863946	58	VMR	GxE		0.280628	0.21867	0.0207425	0.0252234	1559.18	G+E	0.247545	0.0019817	1809.11	0.0159918	0.264636	TRUE
419	2	2	947589	947634	46	VMR	G+E		0.118461	0.069879	0.00283115	NA	1269.85	G	0.268207	0.00245079	1330.6	0.0457507	0.0727102	TRUE
420	2	2	983326	983636	311	VMR	B		0.197489	NA	0.00686236	NA	1137.3	NA	NA	NA	1142.26	0.190626	0.00686236	FALSE
421	3	2	1595498	1595933	436	VMR	G		0.0648073	0.038686	NA	NA	1736.75	G+E	0.70808	-0.00147765	1767.87	0.0261213	0.038686	TRUE
422	3	2	1609119	1609660	542	VMR	G+E		0.0662484	0.0237306	0.00756561	NA	1598.49	GxE	1.60046	-0.000457	1621.42	0.0349522	0.0312962	TRUE
423	3	2	1732172	1732347	176	VMR	B		0.120817	0.00914452	0.00398978	0.00256327	1277.76	G+E	2.26419	0.00460074	1286.22	0.10512	0.0156976	FALSE
424	5	2	1817263	1817951	689	VMR	G+E		0.181532	0.165228	0.00432189	NA	2184.88	G	1.08179	0.00309316	2334.7	0.0119815	0.16955	TRUE
425	2	2	1859035	1859146	112	VMR	G+E		0.14904	0.0820127	0.0107817	NA	1205.59	GxE	0.499851	-0.00156107	1286.15	0.0562453	0.0927944	TRUE
426	2	2	3471009	3471071	63	VMR	G		0.155152	0.0282062	NA	NA	1077.51	NA	NA	NA	1102.34	0.126945	0.0282062	TRUE
427	2	2	3488593	3488627	35	VMR	B		0.0889067	0.010299	NA	NA	1166.89	NA	NA	NA	1174.07	0.0786077	0.010299	FALSE
428	2	2	3504397	3504430	34	VMR	G		0.10685	0.0157552	NA	NA	1192.23	NA	NA	NA	1204.51	0.0910946	0.0157552	TRUE
429	2	2	3622594	3622620	27	VMR	B		0.093999	0.00515591	0.00757645	0.00639643	1096.76	G+E	0.733406	0.00303625	1107.83	0.0748702	0.0191288	FALSE
430	5	2	3642400	3642732	333	VMR	GxE		0.616789	0.337171	0.0388519	0.216736	1717.08	G	4.81501	0.00415703	2474.85	0.0240302	0.592759	TRUE
431	3	2	3699195	3699563	369	VMR	G+E		0.0740156	0.022964	0.00388374	NA	1541.84	G	1.5053	0.00398142	1561.19	0.0471679	0.0268477	TRUE
432	5	2	3704363	3704773	411	VMR	G		0.0965182	0.0460495	NA	NA	1357.08	NA	NA	NA	1395.7	0.0504687	0.0460495	TRUE
433	2	2	3714278	3715039	762	VMR	B		0.174042	0.0112175	NA	NA	1235.49	NA	NA	NA	1244.51	0.162825	0.0112175	FALSE
434	3	2	3827356	3828286	931	VMR	G+E		0.331596	0.297136	0.00542008	NA	1867.54	GxE	1.73288	-0.000218	2168.6	0.0290401	0.302556	TRUE
435	2	2	3990329	3990813	485	VMR	B		NA	NA	NA	NA	NA	NA	NA	NA	NA	NA	NA	NA
436	3	2	7597165	7597305	141	VMR	B		0.236656	NA	0.00402623	NA	1157.93	NA	NA	NA	1160.23	0.232629	0.00402623	FALSE
437	2	2	7907502	7907525	24	VMR	B		0.212387	0.0124217	0.00391986	NA	1270.38	GxE	0.579106	-0.0013686	1283.15	0.196045	0.0163416	FALSE
438	4	2	8596908	8597923	1016	VMR	G+E		0.0902343	0.064771	0.00847326	NA	1386.76	GxE	1.29112	-0.000789	1446.02	0.01699	0.0732443	TRUE
439	2	2	8714363	8714417	55	VMR	B		NA	NA	NA	NA	NA	NA	NA	NA	NA	NA	NA	NA
440	2	2	8816608	8817010	403	VMR	B		0.0536462	0.00795207	NA	NA	1414.78	NA	NA	NA	1419.61	0.0456941	0.00795207	FALSE
441	2	2	8833616	8833764	149	VMR	G		0.0979648	0.0576608	NA	NA	939.177	NA	NA	NA	987.801	0.0403039	0.0576608	TRUE
442	2	2	9235898	9235972	75	VMR	B		0.0993869	NA	0.00536818	NA	1759	NA	NA	NA	1761.86	0.0940188	0.00536818	FALSE
443	2	2	9514871	9514994	124	VMR	B		NA	NA	NA	NA	NA	NA	NA	NA	NA	NA	NA	NA
444	3	2	10517323	10517361	39	VMR	B		0.0764554	0.0107831	NA	NA	1321.99	NA	NA	NA	1329.47	0.0656723	0.0107831	FALSE
445	2	2	10535668	10535858	191	VMR	B		0.265763	0.0104432	0.00419771	NA	1258.22	GxE	1.59814	-0.000361	1270.35	0.251122	0.0146409	FALSE
446	2	2	10572392	10572524	133	VMR	GxE		0.151221	0.102347	0.00482181	0.00326696	1531.24	G+E	0.306535	0.00239964	1625.17	0.040785	0.110436	TRUE
447	2	2	10691725	10691849	125	VMR	B		0.125865	NA	0.00804596	NA	1244	NA	NA	NA	1249.48	0.117819	0.00804596	FALSE
448	2	2	10696890	10696980	91	VMR	B		0.187007	0.00982467	0.00425341	NA	1049.8	GxE	1.24842	-0.000748	1059.83	0.172928	0.0140781	FALSE
449	3	2	10830698	10830764	67	VMR	G		0.0919517	0.0563236	NA	NA	2075.78	G+E	1.20622	-0.000882	2122.94	0.0356281	0.0563236	TRUE
450	2	2	10951921	10951951	31	VMR	GxE		0.118167	0.0221315	0.00222718	0.00615244	1409.98	G+E	3.02243	0.00543768	1431.77	0.0876561	0.0305111	TRUE
451	4	2	11100763	11101549	787	VMR	B		0.083376	0.00694094	0.0024457	0.00983202	1073.98	G+E	1.41236	0.00383646	1084.93	0.0641573	0.0192187	FALSE
452	2	2	11123476	11123536	61	VMR	G+E		0.186903	0.11935	0.00302388	NA	1315.6	G	0.862075	0.0028534	1426.14	0.0645287	0.122374	TRUE
453	2	2	11636031	11636294	264	VMR	G		0.0677327	0.0320788	NA	NA	1427.88	NA	NA	NA	1453.52	0.0356539	0.0320788	TRUE
454	2	2	11680020	11680057	38	VMR	G+E		0.117131	0.0428809	0.00301888	NA	1451.27	G	0.82857	0.00306191	1488.68	0.0712315	0.0458997	TRUE
455	2	2	15731646	15731711	66	VMR	G		0.213282	0.0949264	NA	NA	994.345	NA	NA	NA	1085.42	0.118355	0.0949264	TRUE
456	2	2	16153506	16154047	542	VMR	B		0.0484468	0.015872	0.00739972	NA	1415.26	GxE	1.79862	-0.000235	1431	0.0251751	0.0232717	FALSE
457	2	2	19557201	19557620	420	VMR	B		NA	NA	NA	NA	NA	NA	NA	NA	NA	NA	NA	NA
458	3	2	20068384	20068906	523	VMR	B		0.048192	NA	0.0035096	NA	1312.55	NA	NA	NA	1313.55	0.0446824	0.0035096	FALSE
459	7	2	20870087	20871401	1315	VMR	GxE		0.138049	0.056309	0.00470637	0.0290045	1536.57	G+E	0.251801	0.00237897	1611.72	0.0480294	0.0900198	TRUE
460	3	2	21266568	21266953	386	VMR	GxE		0.125411	0.0181948	0.00527465	0.00467898	1684.28	G+E	3.67548	0.00609669	1704.16	0.0972622	0.0281484	TRUE
461	2	2	23839710	23839842	133	VMR	G		0.177629	0.0281827	NA	NA	1264.36	NA	NA	NA	1289.89	0.149447	0.0281827	TRUE
462	2	2	23865706	23865749	44	VMR	B		0.224597	0.0102645	0.00556073	NA	1089.13	GxE	1.66574	-0.000317	1101.64	0.208772	0.0158252	FALSE
463	2	2	24307957	24308246	290	VMR	G		0.19119	0.0497253	NA	NA	1263.92	G+E	0.219709	-0.00176053	1310.67	0.141465	0.0497253	TRUE
464	4	2	25383940	25384809	870	VMR	G+E		0.127601	0.0264662	0.00333794	NA	1114.63	G	1.66303	0.0039202	1138.07	0.0977965	0.0298041	TRUE
465	4	2	25391666	25391830	165	VMR	B		0.0848972	0.0121353	NA	NA	1244.07	NA	NA	NA	1252.83	0.0727619	0.0121353	FALSE
466	2	2	27497831	27498334	504	VMR	B		NA	NA	NA	NA	NA	NA	NA	NA	NA	NA	NA	NA
467	6	2	27665017	27665711	695	VMR	G		0.283429	0.257087	NA	NA	1690.62	NA	NA	NA	1939.1	0.0263412	0.257087	TRUE
468	2	2	27886066	27886079	14	VMR	B		0.0835483	NA	0.00599004	NA	1179.23	NA	NA	NA	1182.56	0.0775582	0.00599004	FALSE
469	2	2	28617612	28618328	717	VMR	B		0.346068	0.00999743	0.00167358	NA	1404.96	G	0.312368	0.00185346	1415.41	0.334397	0.011671	FALSE
470	2	2	29287725	29287853	129	VMR	B		NA	NA	NA	NA	NA	NA	NA	NA	NA	NA	NA	NA
471	2	2	29339076	29339091	16	VMR	G		0.0718692	0.0200618	NA	NA	1414.75	NA	NA	NA	1430.22	0.0518074	0.0200618	TRUE
472	6	2	30669597	30670679	1083	VMR	G		0.203119	0.08644	NA	NA	1045.3	NA	NA	NA	1127.44	0.116679	0.08644	TRUE
473	6	2	31805218	31806898	1681	VMR	B		0.0575319	0.00904264	0.00495473	0.00204367	1491.85	G+E	0.141141	0.0024732	1499.64	0.0414909	0.016041	FALSE
474	2	2	37424015	37424360	346	VMR	B		NA	NA	NA	NA	NA	NA	NA	NA	NA	NA	NA	NA
475	3	2	38892887	38893161	275	VMR	G		0.0917726	0.0507846	NA	NA	1522.25	NA	NA	NA	1564.7	0.0409881	0.0507846	TRUE
476	2	2	38978881	38978896	16	VMR	G		0.188116	0.147071	NA	NA	1384.75	NA	NA	NA	1518.77	0.0410453	0.147071	TRUE
477	2	2	39470743	39471028	286	VMR	G+E		0.0554474	0.0205121	0.00777273	NA	1354.9	GxE	1.78968	-0.000243	1375.01	0.0271626	0.0282848	TRUE
478	2	2	39664969	39665105	137	VMR	B		0.0534811	0.0141994	0.00568816	NA	1485.52	GxE	1.87268	-0.000147	1498.5	0.0335935	0.0198875	FALSE
479	3	2	40678101	40678760	660	VMR	B		0.137147	0.00974284	0.00415769	NA	1268.71	GxE	1.64296	-0.000377	1277.77	0.123247	0.0139005	FALSE
480	2	2	42175341	42175351	11	VMR	G+E		0.512265	0.45221	0.00838615	NA	921.992	GxE	1.73574	-0.000158	1461.24	0.0516687	0.460597	TRUE
481	2	2	43054826	43054840	15	VMR	B		NA	NA	NA	NA	NA	NA	NA	NA	NA	NA	NA	NA
482	2	2	43295389	43295595	207	VMR	G+E		0.225601	0.0340155	0.00910896	NA	1711.21	GxE	1.2666	-0.000695	1751.49	0.182477	0.0431245	TRUE
483	5	2	43903470	43903842	373	VMR	G		0.0788607	0.0462757	NA	NA	1682.16	G+E	0.287126	-0.00192918	1720.21	0.032585	0.0462757	TRUE
484	2	2	44065278	44065550	273	VMR	B		0.211567	0.00222828	0.00564281	0.00842532	1274.08	G+E	2.54098	0.00439441	1284.8	0.19527	0.0162964	FALSE
485	4	2	45165527	45166884	1358	VMR	B		0.12048	0.0109248	NA	NA	778.534	NA	NA	NA	786.62	0.109555	0.0109248	FALSE
486	2	2	45182217	45182340	124	VMR	B		NA	NA	NA	NA	NA	NA	NA	NA	NA	NA	NA	NA
487	4	2	45397776	45398292	517	VMR	G+E		0.355571	0.293873	0.00382007	NA	1383.74	GxE	0.333859	-0.00131287	1690.01	0.0578779	0.297693	TRUE
488	2	2	45870771	45871050	280	VMR	G+E		0.0943999	0.0473583	0.00327706	NA	1358.8	G	1.2191	0.00357523	1399.25	0.0437646	0.0506353	TRUE
489	2	2	46707626	46707678	53	VMR	B		NA	NA	NA	NA	NA	NA	NA	NA	NA	NA	NA	NA
490	2	2	46844408	46844529	122	VMR	B		0.183183	0.0101692	NA	NA	1196.28	NA	NA	NA	1204.39	0.173014	0.0101692	FALSE
491	2	2	47631120	47631145	26	VMR	B		NA	NA	NA	NA	NA	NA	NA	NA	NA	NA	NA	NA
492	2	2	48009698	48009730	33	VMR	B		NA	NA	NA	NA	NA	NA	NA	NA	NA	NA	NA	NA
493	4	2	48844728	48844971	244	VMR	G+E		0.165946	0.0317208	0.00515673	NA	1505.86	GxE	1.98807	-1.22e-05	1537.21	0.129068	0.0368776	TRUE
494	4	2	50201413	50201511	99	VMR	GxE		0.0876271	0.0304098	0.00173215	0.0104562	1459.86	G+E	2.52505	0.0050673	1491.14	0.0450291	0.0425981	TRUE
495	2	2	50574516	50574912	397	VMR	B		NA	NA	NA	NA	NA	NA	NA	NA	NA	NA	NA	NA
496	4	2	51254102	51255324	1223	VMR	B		0.171178	0.0108145	NA	NA	1237.27	NA	NA	NA	1245.86	0.160363	0.0108145	FALSE
497	5	2	54087008	54087343	336	VMR	G		0.111749	0.0838672	NA	NA	1403.94	NA	NA	NA	1475.65	0.0278816	0.0838672	TRUE
498	2	2	54483058	54483379	322	VMR	B		0.187105	0.0106911	0.00374393	0.00336657	1164.21	G+E	0.912102	0.00290264	1175.91	0.169304	0.0178016	FALSE
499	3	2	55450577	55450874	298	VMR	B		0.0292945	0.0101011	NA	NA	1640.39	NA	NA	NA	1646.85	0.0191934	0.0101011	FALSE
500	2	2	55509719	55509779	61	VMR	B		0.08234	0.0109792	NA	NA	1153.78	NA	NA	NA	1161.5	0.0713608	0.0109792	FALSE
501	2	2	55747651	55747775	125	VMR	B		NA	NA	NA	NA	NA	NA	NA	NA	NA	NA	NA	NA
502	2	2	61243988	61243993	6	VMR	B		0.166697	0.00669706	NA	NA	1245.33	NA	NA	NA	1249.87	0.16	0.00669706	FALSE
503	2	2	61292607	61292624	18	VMR	B		NA	NA	NA	NA	NA	NA	NA	NA	NA	NA	NA	NA
504	3	2	61371880	61372316	437	VMR	B		0.0983997	NA	0.00224218	NA	1393.95	NA	NA	NA	1393.98	0.0961575	0.00224218	FALSE
505	5	2	63284768	63285950	1183	VMR	B		0.0446113	NA	0.00576611	NA	1071.11	NA	NA	NA	1074.03	0.0388452	0.00576611	FALSE
506	4	2	65217211	65217623	413	VMR	G		0.363843	0.290586	NA	NA	1040.64	G+E	0.542728	-0.00113369	1346.02	0.073257	0.290586	TRUE
507	2	2	65955222	65955240	19	VMR	GxE		0.445286	0.378367	0.0074089	0.0213757	1598.34	G+E	0.449461	0.00166559	2042.03	0.0381342	0.407151	TRUE
508	2	2	66659474	66659536	63	VMR	G		0.153224	0.0514596	NA	NA	1448.57	NA	NA	NA	1494.77	0.101764	0.0514596	TRUE
509	4	2	66671478	66672337	860	VMR	B		0.276715	0.0123731	0.00557201	NA	1039.54	GxE	1.31109	-0.00061	1055.57	0.25877	0.0179451	FALSE
510	2	2	66673428	66673985	558	VMR	G		0.182985	0.0299048	NA	NA	1368.22	G+E	0.0586252	-0.0019391	1395.59	0.15308	0.0299048	TRUE
511	2	2	66809923	66810606	684	VMR	B		0.137775	0.0071081	0.00461576	0.00777224	1137.23	G+E	3.33095	0.00564444	1149.5	0.118279	0.0194961	FALSE
512	2	2	68592349	68592394	46	VMR	B		0.269589	0.0127912	NA	NA	1443.73	NA	NA	NA	1455.91	0.256797	0.0127912	FALSE
513	2	2	70312615	70313163	549	VMR	G		0.166842	0.0739294	NA	NA	1230.85	NA	NA	NA	1298.31	0.0929126	0.0739294	TRUE
514	2	2	70485637	70485756	120	VMR	B		0.0898066	0.0163731	0.00420087	0.00291031	1493.41	G+E	0.205293	0.00246016	1508.23	0.0663223	0.0234843	FALSE
515	2	2	71211981	71212056	76	VMR	G		0.170384	0.0581635	NA	NA	1529.79	NA	NA	NA	1583.15	0.11222	0.0581635	TRUE
516	2	2	72359383	72360187	805	VMR	B		0.181427	0.00462	0.00436627	0.00457742	1083.88	G+E	1.98443	0.00400185	1091.31	0.167863	0.0135637	FALSE
517	2	2	74347215	74347274	60	VMR	G		0.404261	0.322964	NA	NA	1161.14	NA	NA	NA	1513.03	0.0812973	0.322964	TRUE
518	5	2	74357527	74358223	697	VMR	G		0.242303	0.206275	NA	NA	1970.28	G+E	0.235041	-0.00163508	2165	0.0360281	0.206275	TRUE
519	2	2	74669375	74669516	142	VMR	B		0.21285	0.0118154	0.00797252	NA	1259.94	GxE	1.74182	-0.000249	1276.22	0.193062	0.0197879	FALSE
520	4	2	74875227	74875317	91	VMR	B		0.0510165	0.00811205	NA	NA	1574.52	NA	NA	NA	1579.48	0.0429045	0.00811205	FALSE
521	2	2	75426298	75426367	70	VMR	B		NA	NA	NA	NA	NA	NA	NA	NA	NA	NA	NA	NA
522	2	2	75873767	75873774	8	VMR	B		0.092874	0.0109159	NA	NA	1011.37	NA	NA	NA	1019.14	0.0819581	0.0109159	FALSE
523	2	2	79220381	79220881	501	VMR	G		0.0731512	0.0269272	NA	NA	1059.61	NA	NA	NA	1081	0.0462239	0.0269272	TRUE
524	2	2	84743445	84743684	240	VMR	B		0.0417289	0.00706254	NA	NA	1580.44	NA	NA	NA	1584.44	0.0346663	0.00706254	FALSE
525	2	2	85553759	85553841	83	VMR	GxE		0.193767	0.0317401	0.00389196	0.00359311	1179.56	G+E	0.162203	0.00213653	1212.37	0.154542	0.0392252	TRUE
526	2	2	85640762	85640810	49	VMR	G+E		0.126488	0.0209168	0.00834149	NA	1367.24	GxE	1.18973	-0.000866	1390.16	0.0972296	0.0292583	TRUE
527	2	2	86565259	86565390	132	VMR	B		NA	NA	NA	NA	NA	NA	NA	NA	NA	NA	NA	NA
528	2	2	88849576	88849691	116	VMR	G		0.0667039	0.0194344	NA	NA	1501.19	G+E	0.0119354	-0.0022683	1516.03	0.0472695	0.0194344	TRUE
529	2	2	92262463	92262806	344	VMR	B		0.0772032	0.0125435	NA	NA	1280.48	G+E	0.00902205	-0.00224606	1289.51	0.0646597	0.0125435	FALSE
530	2	2	95537314	95537405	92	VMR	G+E		0.062607	0.0221296	0.00333185	NA	1592.66	G	0.99576	0.00344352	1610.56	0.0371455	0.0254615	TRUE
531	3	2	95663959	95664243	285	VMR	B		0.0485695	0.00612737	0.00446335	0.00586366	1393.11	G+E	0.259917	0.00263541	1401.12	0.0321151	0.0164544	FALSE
532	2	2	97136508	97136556	49	VMR	B		NA	NA	NA	NA	NA	NA	NA	NA	NA	NA	NA	NA
533	2	2	97652249	97652440	192	VMR	B		0.100533	0.00400044	NA	NA	1072.84	NA	NA	NA	1074.47	0.0965324	0.00400044	FALSE
534	6	2	98350753	98352002	1250	VMR	B		0.251784	0.0164839	0.00407206	0.00160849	839.416	G+E	0.368157	0.00217193	857.267	0.22962	0.0221644	FALSE
535	2	2	98928447	98928738	292	VMR	G+E		0.243962	0.186645	0.012714	NA	1071.35	GxE	0.338249	-0.00153619	1258.56	0.0446031	0.199359	TRUE
536	2	2	99280930	99280963	34	VMR	B		0.493404	0.00590811	0.0033032	NA	1348.25	GxE	0.287077	-0.00106102	1358.97	0.484193	0.00921131	FALSE
537	3	2	100210257	100210626	370	VMR	G		0.105768	0.0165847	NA	NA	1162.56	NA	NA	NA	1175.58	0.0891831	0.0165847	TRUE
538	2	2	100939284	100939477	194	VMR	GxE		0.472094	0.363766	0.0155865	0.0695557	913.51	G+E	1.27139	0.00211805	1410.27	0.0231854	0.448909	TRUE
539	2	2	102803985	102804405	421	VMR	G		0.151269	0.0547894	NA	NA	1203.41	NA	NA	NA	1252.52	0.0964798	0.0547894	TRUE
540	2	2	105275706	105275812	107	VMR	G+E		0.176769	0.0346181	0.00252701	NA	1636.41	G	0.148699	0.00216794	1668.46	0.139624	0.0371451	TRUE
541	2	2	105474385	105474472	88	VMR	B		NA	NA	NA	NA	NA	NA	NA	NA	NA	NA	NA	NA
542	2	2	105489264	105489429	166	VMR	B		NA	NA	NA	NA	NA	NA	NA	NA	NA	NA	NA	NA
543	7	2	105853200	105854051	852	VMR	G+E		0.122556	0.0296842	0.00347506	NA	1561.58	G	1.56469	0.00383678	1587.89	0.0893964	0.0331593	TRUE
544	3	2	105858730	105859083	354	VMR	B		NA	NA	NA	NA	NA	NA	NA	NA	NA	NA	NA	NA
545	2	2	105885896	105885981	86	VMR	B		0.190454	0.00566117	0.00286114	0.0104477	1191.88	G+E	1.20746	0.00318444	1204.8	0.171484	0.01897	FALSE
546	3	2	106497812	106498295	484	VMR	B		0.147726	0.00835838	NA	NA	1458.27	NA	NA	NA	1464.24	0.139368	0.00835838	FALSE
547	4	2	106885926	106886729	804	VMR	G+E		0.201329	0.117264	0.00320132	NA	1275.26	GxE	1.48651	-0.000502	1386.04	0.0808644	0.120465	TRUE
548	4	2	107198798	107199136	339	VMR	GxE		0.198246	0.0986956	0.0216388	0.0166222	1913.31	G+E	2.68769	0.00461343	2036.16	0.0612891	0.136957	TRUE
549	3	2	107459743	107459860	118	VMR	GxE		0.127764	0.0445266	0.00228269	0.0327029	1437.35	G	1.70661	0.00611375	1502.63	0.0482516	0.0795122	TRUE
550	3	2	108904812	108905320	509	VMR	GxE		0.208015	0.068031	0.00354619	0.0743086	1523.58	G+E	1.6213	0.00351821	1655.71	0.0621297	0.145886	TRUE
551	2	2	109934728	109934856	129	VMR	G		0.155207	0.0225365	NA	NA	1241.49	NA	NA	NA	1261	0.132671	0.0225365	TRUE
552	2	2	110373002	110373509	508	VMR	G+E		0.129123	0.0363232	0.00446113	NA	1306.08	GxE	1.81684	-0.000195	1339.48	0.0883384	0.0407843	TRUE
553	3	2	112895636	112895695	60	VMR	G+E		0.0544089	0.0226193	0.00508074	NA	1411.7	GxE	1.21272	-0.000911	1431.29	0.0267089	0.0277	TRUE
554	2	2	113402615	113402680	66	VMR	B		NA	NA	NA	NA	NA	NA	NA	NA	NA	NA	NA	NA
555	6	2	113992762	113994035	1274	VMR	G+E		0.227644	0.16842	0.00493339	NA	1860.64	GxE	1.24522	-0.000713	2022.08	0.05429	0.173354	TRUE
556	2	2	114260879	114261270	392	VMR	G+E		0.15771	0.131663	0.00236974	NA	1553.68	G	0.833751	0.00292654	1670.33	0.0236775	0.134033	TRUE
557	4	2	115419729	115420215	487	VMR	GxE		0.0537091	0.0208934	0.00474688	0.00364074	2028.88	G+E	1.30278	0.00383318	2047.77	0.0244281	0.029281	TRUE
558	2	2	118593724	118594167	444	VMR	B		0.0917945	0.0118406	0.00600207	0.00477584	1542.41	G	2.40108	0.00714361	1556.51	0.0691759	0.0226185	FALSE
559	6	2	118616237	118618151	1915	VMR	G+E		0.200309	0.0347893	0.00457014	NA	1140.46	GxE	1.76985	-0.000225	1175.72	0.16095	0.0393595	TRUE
560	2	2	118982661	118982679	19	VMR	B		0.247132	0.00502426	NA	NA	1470.64	NA	NA	NA	1474.07	0.242108	0.00502426	FALSE
561	5	2	121223534	121223964	431	VMR	G+E		0.314022	0.259224	0.00170326	NA	1594.96	G	0.19674	0.00184693	1854.33	0.0530946	0.260927	TRUE
562	2	2	121269348	121269372	25	VMR	G+E		0.189362	0.0431201	0.00278077	NA	1215.52	GxE	0.872314	-0.00111813	1256.52	0.143461	0.0459009	TRUE
563	2	2	121411622	121412432	811	VMR	G		0.092189	0.0542464	NA	NA	988.811	NA	NA	NA	1034.23	0.0379425	0.0542464	TRUE
564	6	2	121496875	121499710	2836	VMR	B		0.0499699	0.013471	NA	NA	2359.7	NA	NA	NA	2369.2	0.036499	0.013471	FALSE
565	2	2	121625208	121625577	370	VMR	B		0.0565525	0.00781465	NA	NA	1283.94	NA	NA	NA	1288.68	0.0487379	0.00781465	FALSE
566	2	2	121670320	121670634	315	VMR	B		NA	NA	NA	NA	NA	NA	NA	NA	NA	NA	NA	NA
567	2	2	121745872	121746753	882	VMR	B		0.131252	0.0112488	NA	NA	1234.67	NA	NA	NA	1243.19	0.120003	0.0112488	FALSE
568	2	2	121748218	121748257	40	VMR	B		NA	NA	NA	NA	NA	NA	NA	NA	NA	NA	NA	NA
569	2	2	127811805	127811853	49	VMR	B		0.123443	0.0134561	NA	NA	1236.06	NA	NA	NA	1246.5	0.109987	0.0134561	FALSE
570	5	2	128453108	128453484	377	VMR	G		0.0831196	0.0608637	NA	NA	2257.77	NA	NA	NA	2308.27	0.0222559	0.0608637	TRUE
571	2	2	129659633	129659946	314	VMR	B		0.0492968	0.0134019	NA	NA	1339.41	NA	NA	NA	1348.84	0.0358949	0.0134019	FALSE
572	2	2	130345205	130345405	201	VMR	G+E		0.224183	0.153584	0.00517156	NA	1387.15	GxE	1.99798	-1.91e-06	1535.25	0.0654272	0.158755	TRUE
573	2	2	130634806	130635669	864	VMR	G		0.0856338	0.0197504	NA	NA	1137.34	NA	NA	NA	1152.8	0.0658834	0.0197504	TRUE
574	3	2	131046313	131046551	239	VMR	GxE		0.222012	0.147573	0.0185472	0.033288	1491.79	G+E	0.656857	0.00253411	1672.22	0.0226047	0.199408	TRUE
575	2	2	131089942	131090049	108	VMR	G+E		0.0878435	0.0261355	0.00625737	NA	1157.19	GxE	1.68051	-0.000357	1181.7	0.0554507	0.0323928	TRUE
576	2	2	131675994	131676136	143	VMR	B		0.127119	0.00682737	0.00733235	0.00683067	1190.67	G+E	4.16649	0.0066132	1204.08	0.106128	0.0209904	FALSE
577	3	2	131797606	131798869	1264	VMR	B		0.0507373	0.0089916	0.00189034	0.00368443	1417.84	G+E	0.520044	0.00293253	1424.28	0.0361709	0.0145664	FALSE
578	2	2	132152297	132152814	518	VMR	G		0.195679	0.072658	NA	NA	1463.33	G+E	0.0681831	-0.00189959	1531.99	0.123021	0.072658	TRUE
579	3	2	132348567	132348705	139	VMR	B		0.159939	NA	0.00516992	NA	1337.91	NA	NA	NA	1340.92	0.154769	0.00516992	FALSE
580	2	2	133038098	133038261	164	VMR	B		0.105666	0.0103596	0.00775855	NA	1095.5	GxE	0.151204	-0.00202151	1107.88	0.0875474	0.0181181	FALSE
581	2	2	133343149	133343308	160	VMR	B		0.100565	0.00688511	NA	NA	1628.93	NA	NA	NA	1633.16	0.0936796	0.00688511	FALSE
582	3	2	133402827	133403009	183	VMR	G+E		0.112966	0.0810121	0.00570677	NA	1770.09	GxE	1.73996	-0.000282	1842.29	0.0262476	0.0867188	TRUE
583	2	2	133428523	133429088	566	VMR	B		0.0728885	0.0101741	NA	NA	1288.2	NA	NA	NA	1295.12	0.0627144	0.0101741	FALSE
584	2	2	134325873	134326055	183	VMR	B		0.108736	0.00909219	NA	NA	1150.37	NA	NA	NA	1156.66	0.0996439	0.00909219	FALSE
585	2	2	139538356	139539001	646	VMR	GxE		0.464627	0.226716	0.00444549	0.215467	1931.47	G+E	1.31859	0.00217907	2421.09	0.0179978	0.446629	TRUE
586	2	2	143784002	143784246	245	VMR	G		0.146714	0.115441	NA	NA	1237.98	G+E	0.529065	-0.00153488	1339.64	0.0312736	0.115441	TRUE
587	2	2	152118517	152118530	14	VMR	B		0.182331	0.00833584	NA	NA	1214.89	NA	NA	NA	1221.18	0.173996	0.00833584	FALSE
588	2	2	154143677	154143768	92	VMR	G		0.269379	0.244677	NA	NA	1532.01	NA	NA	NA	1766	0.0247021	0.244677	TRUE
589	2	2	154335766	154336148	383	VMR	G		0.0872528	0.0164328	NA	NA	1125.26	NA	NA	NA	1137.84	0.07082	0.0164328	TRUE
590	2	2	154729763	154729917	155	VMR	B		0.0653122	NA	0.00279278	NA	1284.97	NA	NA	NA	1285.4	0.0625194	0.00279278	FALSE
591	2	2	155555347	155555414	68	VMR	B		0.149303	0.00986632	NA	NA	1223.91	NA	NA	NA	1231.33	0.139436	0.00986632	FALSE
592	2	2	157176601	157176971	371	VMR	B		NA	NA	NA	NA	NA	NA	NA	NA	NA	NA	NA	NA
593	2	2	157179350	157180144	795	VMR	B		NA	NA	NA	NA	NA	NA	NA	NA	NA	NA	NA	NA
594	2	2	157186312	157186666	355	VMR	B		0.0894957	0.00810085	NA	NA	1085.98	NA	NA	NA	1091.22	0.0813948	0.00810085	FALSE
595	2	2	157292113	157292127	15	VMR	B		0.252914	0.0159729	0.0089135	NA	1198.23	GxE	1.88834	-0.000102	1221.01	0.228028	0.0248864	FALSE
596	2	2	158114069	158114300	232	VMR	B		0.172295	0.00852499	NA	NA	1079.54	NA	NA	NA	1085.91	0.16377	0.00852499	FALSE
597	2	2	162095662	162096032	371	VMR	GxE		0.17841	0.0318341	0.00422522	0.00293334	1303.31	G+E	1.04074	0.00306352	1335.19	0.139418	0.0389927	TRUE
598	2	2	162197869	162197875	7	VMR	B		NA	NA	NA	NA	NA	NA	NA	NA	NA	NA	NA	NA
599	6	2	162271751	162273928	2178	VMR	B		0.136765	0.00654676	0.00673147	0.00808136	835.162	G	7.95063	0.0127197	849.131	0.115405	0.0213596	FALSE
600	2	2	164205032	164205343	312	VMR	G+E		0.143665	0.0285131	0.00477646	NA	1106.71	GxE	1.9999	-1.05e-07	1133.87	0.110376	0.0332896	TRUE
601	3	2	165811816	165812159	344	VMR	B		0.0471313	0.0101667	NA	NA	1364.5	NA	NA	NA	1371.17	0.0369646	0.0101667	FALSE
602	2	2	166650933	166650965	33	VMR	B		0.0920078	0.00871729	0.00639787	NA	1049.66	GxE	1.50839	-0.000546	1059.15	0.0768926	0.0151152	FALSE
603	4	2	167466352	167467305	954	VMR	GxE		0.167228	0.0779823	0.0164301	0.0504506	1021.1	G+E	4.93534	0.00709932	1146.13	0.0223647	0.144863	TRUE
604	2	2	169102866	169102929	64	VMR	B		0.137206	0.00987954	NA	NA	1152.52	NA	NA	NA	1159.82	0.127327	0.00987954	FALSE
605	2	2	169747119	169747178	60	VMR	B		0.150832	0.00949798	0.00303332	NA	1014.29	GxE	0.0317117	-0.00204332	1022.26	0.1383	0.0125313	FALSE
606	2	2	169769501	169769616	116	VMR	G		0.029463	0.0156542	NA	NA	1202.07	NA	NA	NA	1213.15	0.0138088	0.0156542	TRUE
607	3	2	170624685	170624998	314	VMR	G+E		0.206754	0.139558	0.00421494	NA	1276.52	GxE	0.921725	-0.00104623	1408.61	0.0629812	0.143773	TRUE
608	4	2	171676306	171677602	1297	VMR	G		0.109564	0.0681557	NA	NA	1162.52	NA	NA	NA	1220.78	0.0414084	0.0681557	TRUE
609	3	2	171679114	171680337	1224	VMR	B		0.100254	0.010404	0.00573864	NA	1441.65	GxE	1.47887	-0.000574	1452.17	0.0841115	0.0161426	FALSE
610	2	2	172543902	172543905	4	VMR	G+E		0.247946	0.192933	0.00429947	NA	1513.39	GxE	1.94944	-4.65e-05	1699.67	0.0507135	0.197233	TRUE
611	3	2	173539091	173539542	452	VMR	G+E		0.162417	0.0779803	0.00685542	NA	1376.15	GxE	1.98983	-1.04e-05	1450.97	0.077581	0.0848357	TRUE
612	2	2	173940203	173940268	66	VMR	B		NA	NA	NA	NA	NA	NA	NA	NA	NA	NA	NA	NA
613	3	2	175198952	175199349	398	VMR	B		NA	NA	NA	NA	NA	NA	NA	NA	NA	NA	NA	NA
614	3	2	175259907	175260967	1061	VMR	B		NA	NA	NA	NA	NA	NA	NA	NA	NA	NA	NA	NA
615	7	2	176931680	176933407	1728	VMR	B		0.0842079	0.0129129	NA	NA	1025.86	NA	NA	NA	1035.3	0.071295	0.0129129	FALSE
616	4	2	176936091	176936436	346	VMR	B		NA	NA	NA	NA	NA	NA	NA	NA	NA	NA	NA	NA
617	6	2	176947764	176949771	2008	VMR	B		0.0960413	0.0115711	NA	NA	971.844	NA	NA	NA	980.235	0.0844702	0.0115711	FALSE
618	2	2	176956761	176956841	81	VMR	B		0.0868586	NA	0.00415534	NA	1069.94	NA	NA	NA	1071.65	0.0827033	0.00415534	FALSE
619	2	2	176971353	176972020	668	VMR	B		0.156502	0.00759547	0.00417103	NA	1257.85	G	1.84801	0.00398219	1265.17	0.144736	0.0117665	FALSE
620	4	2	177024502	177025859	1358	VMR	B		0.125632	NA	0.00491244	NA	892.953	NA	NA	NA	895.531	0.12072	0.00491244	FALSE
621	2	2	183903743	183903770	28	VMR	B		0.104611	0.0118041	NA	NA	1236.2	NA	NA	NA	1244.9	0.0928064	0.0118041	FALSE
622	2	2	187714055	187714068	14	VMR	G		0.109267	0.0256301	NA	NA	1598.53	NA	NA	NA	1619.71	0.0836365	0.0256301	TRUE
623	3	2	192711243	192711926	684	VMR	B		0.294502	0.00735059	0.00385867	NA	1266.13	GxE	1.66975	-0.000285119	1275.01	0.283292	0.0112093	FALSE
624	2	2	193058203	193058628	426	VMR	G		0.123077	0.0403243	NA	NA	1347.77	GxE	0.414142	-0.00384043	1382.51	0.0827525	0.0403243	TRUE
625	4	2	200468445	200469026	582	VMR	G+E		0.271777	0.214294	0.00244005	NA	1048.23	G	1.12836	0.00279377	1257.09	0.0550421	0.216735	TRUE
626	5	2	202901045	202901470	426	VMR	G+E		0.443874	0.423316	0.00556227	NA	1372.83	GxE	1.77215	-0.000155	1835.87	0.0149957	0.428879	TRUE
627	2	2	203036208	203036235	28	VMR	B		0.106011	0.00486946	0.0036608	0.0112042	1161.75	G+E	4.07278	0.00666979	1173.59	0.086277	0.0197345	FALSE
628	2	2	206628625	206628692	68	VMR	G+E		0.0792722	0.0279729	0.00593002	NA	1862.31	GxE	1.85935	-0.000158	1887.86	0.0453693	0.0339029	TRUE
629	2	2	208546083	208546089	7	VMR	G		0.0709802	0.0260157	NA	NA	1625.19	NA	NA	NA	1645.75	0.0449645	0.0260157	TRUE
630	2	2	208795620	208795653	34	VMR	B		0.0776585	0.0125681	0.00402664	NA	1740.21	G	1.62185	0.00409791	1750.78	0.0610638	0.0165948	FALSE
631	3	2	210074020	210074359	340	VMR	G		0.269339	0.24848	NA	NA	1577.55	NA	NA	NA	1814.71	0.020859	0.24848	TRUE
632	2	2	210673274	210673311	38	VMR	B		0.0978504	0.00699801	0.00957456	0.00342294	1129.04	G+E	3.23558	0.0057998	1140.95	0.0778549	0.0199955	FALSE
633	4	2	213696794	213698049	1256	VMR	B		0.172084	0.00549691	NA	NA	1333.76	NA	NA	NA	1337.17	0.166587	0.00549691	FALSE
634	2	2	216177276	216177303	28	VMR	G+E		0.121425	0.0863821	0.00447835	NA	1489.44	G	1.87665	0.00417873	1565.84	0.0305644	0.0908605	TRUE
635	3	2	217560272	217560306	35	VMR	B		NA	NA	NA	NA	NA	NA	NA	NA	NA	NA	NA	NA
636	2	2	219157111	219157119	9	VMR	B		0.0427491	0.0132801	0.00640745	NA	1225.8	GxE	1.1594	-0.000984	1238.44	0.0230616	0.0196875	FALSE
637	2	2	219252533	219252614	82	VMR	B		0.14753	0.0084541	NA	NA	1156.26	NA	NA	NA	1162.32	0.139076	0.0084541	FALSE
638	3	2	219823859	219824053	195	VMR	B		0.0684051	0.00899823	NA	NA	1374.65	NA	NA	NA	1380.5	0.0594069	0.00899823	FALSE
639	2	2	219848333	219848580	248	VMR	B		0.1975	0.00682504	NA	NA	1049.69	NA	NA	NA	1054.61	0.190675	0.00682504	FALSE
640	2	2	220083916	220083951	36	VMR	B		0.116596	0.0144199	NA	NA	1429.47	NA	NA	NA	1440.7	0.102176	0.0144199	FALSE
641	4	2	220107058	220108267	1210	VMR	G+E		0.311033	0.248305	0.00169201	NA	1013.79	G	0.826827	0.00238796	1262.72	0.0610358	0.249997	TRUE
642	2	2	220309687	220309818	132	VMR	G		0.236242	0.0174596	NA	NA	1066.7	NA	NA	NA	1083.16	0.218783	0.0174596	TRUE
643	2	2	220325369	220325375	7	VMR	GxE		0.224748	0.158245	0.00237737	0.00520582	1387.11	G+E	6.55314	0.00815871	1539.47	0.0589194	0.165828	TRUE
644	2	2	220348312	220348803	492	VMR	B		0.0207031	NA	0.00725845	NA	1516.62	NA	NA	NA	1520.65	0.0134447	0.00725845	FALSE
645	2	2	220420834	220421331	498	VMR	B		NA	NA	NA	NA	NA	NA	NA	NA	NA	NA	NA	NA
646	2	2	220432456	220432872	417	VMR	B		0.20473	NA	0.00689378	NA	1168.97	NA	NA	NA	1174.02	0.197836	0.00689378	FALSE
647	2	2	222434303	222434497	195	VMR	G		0.112224	0.068579	NA	NA	1483.6	G+E	1.06428	-0.0010162	1542.4	0.0436446	0.068579	TRUE
648	2	2	223158076	223158408	333	VMR	B		0.0606581	0.0133616	NA	NA	1317.67	GxE	0.0157231	-0.00456975	1327.21	0.0472964	0.0133616	FALSE
649	2	2	223168487	223168727	241	VMR	B		0.104801	0.00725502	0.0119681	NA	1292.98	GxE	0.418045	-0.00173169	1306.34	0.0855782	0.0192232	FALSE
650	5	2	223176683	223177596	914	VMR	B		NA	NA	NA	NA	NA	NA	NA	NA	NA	NA	NA	NA
651	2	2	225307070	225307499	430	VMR	G		0.096843	0.0568724	NA	NA	1088.53	NA	NA	NA	1136.42	0.0399705	0.0568724	TRUE
652	2	2	227700114	227700467	354	VMR	B		0.10434	0.00925748	NA	NA	1235.51	NA	NA	NA	1241.91	0.0950825	0.00925748	FALSE
653	2	2	232379626	232379717	92	VMR	G		0.153348	0.133704	NA	NA	1324.43	G+E	0.0871999	-0.0019799	1442.22	0.0196435	0.133704	TRUE
654	2	2	232390026	232390071	46	VMR	B		0.197737	0.00805306	0.00171852	0.00443984	1161.36	G+E	0.580896	0.00253835	1169.71	0.183526	0.0142114	FALSE
655	3	2	233216150	233217079	930	VMR	G+E		0.0380998	0.0170268	0.0120072	NA	1864.5	GxE	1.77808	-0.000261	1884.79	0.00906586	0.029034	TRUE
656	5	2	233390712	233391274	563	VMR	G+E		0.1583	0.0926092	0.00531286	NA	1455.96	GxE	1.24827	-0.000774	1541.88	0.0603774	0.0979221	TRUE
657	2	2	233561722	233561755	34	VMR	G+E		0.228923	0.150014	0.00235098	NA	1094.7	G	0.363875	0.00223423	1238.02	0.0765585	0.152365	TRUE
658	6	2	233749442	233750589	1148	VMR	B		0.323046	NA	0.00390443	NA	980.371	NA	NA	NA	983.07	0.319142	0.00390443	FALSE
659	2	2	234355723	234355785	63	VMR	B		NA	NA	NA	NA	NA	NA	NA	NA	NA	NA	NA	NA
660	2	2	234385502	234385625	124	VMR	B		0.172222	0.00789889	NA	NA	1080.55	NA	NA	NA	1086.31	0.164323	0.00789889	FALSE
661	2	2	234652466	234652601	136	VMR	B		0.144821	0.0113413	NA	NA	1195.28	NA	NA	NA	1204.04	0.133479	0.0113413	FALSE
662	3	2	234776807	234777085	279	VMR	B		0.0544041	NA	0.00743435	NA	1489.98	NA	NA	NA	1494.38	0.0469698	0.00743435	FALSE
663	2	2	235406275	235406291	17	VMR	G		0.0986468	0.0327322	NA	NA	1508.51	NA	NA	NA	1535.66	0.0659146	0.0327322	TRUE
664	2	2	237076164	237076171	8	VMR	B		0.0649824	0.0127531	NA	NA	1385	NA	NA	NA	1394.07	0.0522292	0.0127531	FALSE
665	2	2	237120150	237120186	37	VMR	B		0.135678	0.00714204	0.0042803	NA	1188.24	GxE	1.60095	-0.000422	1194.96	0.124256	0.0114223	FALSE
666	3	2	237478030	237478664	635	VMR	GxE		0.0688005	0.0195481	0.00747084	0.00349628	1507.2	G+E	0.543734	0.00290381	1527.54	0.0382852	0.0305152	TRUE
667	2	2	238446774	238447184	411	VMR	G		0.185219	0.0170943	NA	NA	1161.32	NA	NA	NA	1176.28	0.168125	0.0170943	TRUE
668	3	2	238499782	238499802	21	VMR	G		0.274992	0.0861057	NA	NA	1164.67	NA	NA	NA	1254.36	0.188886	0.0861057	TRUE
669	2	2	238599761	238599858	98	VMR	B		0.206111	NA	0.00976213	NA	1179.8	NA	NA	NA	1187.78	0.196349	0.00976213	FALSE
670	3	2	238768916	238769419	504	VMR	G		0.220231	0.114944	NA	NA	1301.85	NA	NA	NA	1412.2	0.105286	0.114944	TRUE
671	4	2	239009118	239009502	385	VMR	B		0.252882	0.0104394	NA	NA	1167.68	NA	NA	NA	1177.01	0.242443	0.0104394	FALSE
672	2	2	239023672	239023741	70	VMR	B		0.105451	0.0105866	NA	NA	1055.69	NA	NA	NA	1063.3	0.0948648	0.0105866	FALSE
673	4	2	239037049	239037895	847	VMR	G		0.0835593	0.0319489	NA	NA	1249.6	NA	NA	NA	1275.6	0.0516104	0.0319489	TRUE
674	4	2	239048579	239050026	1448	VMR	B		0.212019	0.0115538	NA	NA	1253.11	NA	NA	NA	1263	0.200465	0.0115538	FALSE
675	2	2	239059439	239059649	211	VMR	B		0.0835185	0.00938398	NA	NA	1110.92	NA	NA	NA	1117.25	0.0741345	0.00938398	FALSE
676	3	2	239139911	239140182	272	VMR	GxE		0.138082	0.0816472	0.0134805	0.0153109	1967.69	G+E	3.26098	0.00556814	2060.19	0.0276433	0.110439	TRUE
677	2	2	239334506	239334832	327	VMR	GxE		0.411684	0.213915	0.00892801	0.156236	1172.1	G+E	0.495723	0.0017999	1572.43	0.0326045	0.37908	TRUE
678	2	2	239628926	239628974	49	VMR	B		NA	NA	NA	NA	NA	NA	NA	NA	NA	NA	NA	NA
679	2	2	240005942	240005956	15	VMR	B		0.124956	0.00825947	NA	NA	1292.61	NA	NA	NA	1298.29	0.116697	0.00825947	FALSE
680	2	2	240029626	240029909	284	VMR	B		0.214137	0.0135877	NA	NA	1147.22	NA	NA	NA	1159.23	0.200549	0.0135877	FALSE
681	2	2	240036791	240036897	107	VMR	B		0.146718	0.00983774	NA	NA	1081.75	NA	NA	NA	1089.12	0.13688	0.00983774	FALSE
682	2	2	240090667	240090977	311	VMR	B		NA	NA	NA	NA	NA	NA	NA	NA	NA	NA	NA	NA
683	2	2	240101337	240101504	168	VMR	B		NA	NA	NA	NA	NA	NA	NA	NA	NA	NA	NA	NA
684	3	2	240114298	240114406	109	VMR	G		0.758613	0.750485	NA	NA	1509.65	NA	NA	NA	2662.22	0.0081274	0.750485	TRUE
685	2	2	240270992	240271000	9	VMR	B		NA	NA	NA	NA	NA	NA	NA	NA	NA	NA	NA	NA
686	2	2	240362425	240362550	126	VMR	G		0.125447	0.0225456	NA	NA	1390.08	NA	NA	NA	1408.88	0.102901	0.0225456	TRUE
687	2	2	240868337	240868431	95	VMR	B		NA	NA	NA	NA	NA	NA	NA	NA	NA	NA	NA	NA
688	3	2	240878313	240878541	229	VMR	G+E		0.357274	0.341066	0.00181682	NA	1798.33	G	0.311534	0.00182104	2143.63	0.0143904	0.342883	TRUE
689	2	2	241290875	241290895	21	VMR	G+E		0.202831	0.160867	0.00496702	NA	1546.17	G	1.59535	0.00351581	1696.57	0.0369968	0.165834	TRUE
690	5	2	241404021	241405196	1176	VMR	B		NA	NA	NA	NA	NA	NA	NA	NA	NA	NA	NA	NA
691	7	2	241458886	241460002	1117	VMR	G+E		0.207496	0.158179	0.00312877	NA	1136.05	GxE	1.73024	-0.000262	1283.42	0.0461883	0.161308	TRUE
692	5	2	241496830	241497599	770	VMR	B		0.0891622	NA	0.00770537	NA	1343.65	NA	NA	NA	1348.54	0.0814568	0.00770537	FALSE
693	2	2	241513650	241513689	40	VMR	B		0.0687253	0.012212	0.00298084	NA	1468.84	G	0.389726	0.00272797	1478.06	0.0535324	0.0151929	FALSE
694	5	2	241561237	241562757	1521	VMR	G+E		0.307716	0.212	0.00748415	NA	1483.26	GxE	1.99055	-8.01e-06	1704.25	0.0882316	0.219484	TRUE
695	2	2	241627212	241627555	344	VMR	B		0.272199	0.00933462	0.00453827	NA	1152.1	GxE	0.785903	-0.00108074	1163.52	0.258326	0.0138729	FALSE
696	2	2	241905733	241905868	136	VMR	G		0.239916	0.0797012	NA	NA	1105.48	NA	NA	NA	1184.95	0.160215	0.0797012	TRUE
697	2	2	241975035	241975756	722	VMR	B		0.121441	0.0120052	0.00756978	NA	1421.66	GxE	0.573133	-0.00153304	1435.67	0.101866	0.019575	FALSE
698	2	2	242127759	242127852	94	VMR	G		0.188849	0.108469	NA	NA	1078.09	NA	NA	NA	1178.63	0.08038	0.108469	TRUE
699	2	2	242169319	242169936	618	VMR	B		0.0847465	0.0116631	0.00399893	NA	1047.01	G	1.61741	0.00406143	1056.87	0.0690845	0.015662	FALSE
700	2	2	242480918	242480945	28	VMR	G		0.0959659	0.0374599	NA	NA	1550.35	NA	NA	NA	1581.52	0.058506	0.0374599	TRUE
701	2	2	242659876	242660065	190	VMR	B		NA	NA	NA	NA	NA	NA	NA	NA	NA	NA	NA	NA
702	2	2	242682104	242682283	180	VMR	B		0.292412	0.0090452	NA	NA	1156.19	NA	NA	NA	1164.56	0.283367	0.0090452	FALSE
703	2	2	242763794	242763982	189	VMR	G		0.129292	0.0756515	NA	NA	1443.23	NA	NA	NA	1509.3	0.0536404	0.0756515	TRUE
704	2	2	242830128	242830161	34	VMR	G		0.0535373	0.0435311	NA	NA	1370.39	NA	NA	NA	1405.13	0.0100061	0.0435311	TRUE
705	5	2	242843353	242844876	1524	VMR	G		0.159855	0.0947883	NA	NA	1437.71	NA	NA	NA	1523.05	0.0650669	0.0947883	TRUE
706	2	2	242887053	242887160	108	VMR	B		0.126134	NA	0.00520331	NA	1023.69	NA	NA	NA	1026.54	0.120931	0.00520331	FALSE
707	2	2	242923341	242923642	302	VMR	B		0.199915	0.0104977	NA	NA	1284.11	NA	NA	NA	1292.76	0.189418	0.0104977	FALSE
708	2	2	242930039	242930251	213	VMR	B		0.166312	0.0114316	NA	NA	1217.37	NA	NA	NA	1226.5	0.15488	0.0114316	FALSE
709	3	3	350503	350892	390	VMR	G		0.0367813	0.0219258	NA	NA	1572.7	NA	NA	NA	1589.09	0.0148556	0.0219258	TRUE
710	2	3	2553112	2553187	76	VMR	G+E		0.0772638	0.036971	0.0076709	NA	1197.04	GxE	1.8701	-0.000147	1231.64	0.032622	0.0446419	TRUE
711	2	3	3080327	3080338	12	VMR	GxE		0.650509	0.574286	0.018702	0.0288669	793.463	G+E	0.518279	0.00107891	1622.6	0.0286538	0.621855	TRUE
712	2	3	5018817	5018860	44	VMR	B		0.240056	0.0106358	NA	NA	1241.68	NA	NA	NA	1251.04	0.22942	0.0106358	FALSE
713	2	3	5468035	5468160	126	VMR	B		NA	NA	NA	NA	NA	NA	NA	NA	NA	NA	NA	NA
714	2	3	9404506	9404556	51	VMR	B		0.121849	0.0108396	NA	NA	1162.15	NA	NA	NA	1170.17	0.11101	0.0108396	FALSE
715	2	3	9956823	9957031	209	VMR	G		0.187166	0.104239	NA	NA	1364.92	NA	NA	NA	1461.5	0.0829264	0.104239	TRUE
716	2	3	10149803	10149963	161	VMR	G		0.0615292	0.0160687	NA	NA	1485.48	NA	NA	NA	1497.36	0.0454605	0.0160687	TRUE
717	2	3	10157086	10157099	14	VMR	B		NA	NA	NA	NA	NA	NA	NA	NA	NA	NA	NA	NA
718	2	3	10334717	10334731	15	VMR	B		0.396496	0.00722998	0.00288613	0.00586121	1338.87	G+E	0.774361	0.00205286	1354.21	0.380518	0.0159773	FALSE
719	2	3	10400481	10400512	32	VMR	B		0.267028	0.00865596	0.00579665	NA	1309.54	GxE	0.142607	-0.00166447	1321.49	0.252575	0.0144526	FALSE
720	2	3	11058951	11059010	60	VMR	B		0.201156	0.00991184	NA	NA	1346.55	NA	NA	NA	1354.63	0.191244	0.00991184	FALSE
721	3	3	11078979	11079349	371	VMR	B		NA	NA	NA	NA	NA	NA	NA	NA	NA	NA	NA	NA
722	2	3	11195751	11195902	152	VMR	B		NA	NA	NA	NA	NA	NA	NA	NA	NA	NA	NA	NA
723	2	3	11606697	11606853	157	VMR	B		0.128918	0.013159	0.00495303	NA	1000.18	GxE	1.7524	-0.000264	1012.99	0.110806	0.018112	FALSE
724	2	3	11643368	11643427	60	VMR	GxE		0.296937	0.0355236	0.0056791	0.0210693	1153.33	G+E	4.84606	0.00591608	1216.67	0.234665	0.0622721	TRUE
725	2	3	11746491	11746722	232	VMR	G+E		0.0758798	0.0473674	0.0100994	NA	1452.59	GxE	1.73774	-0.000297	1497.88	0.018413	0.0574668	TRUE
726	2	3	11952697	11952913	217	VMR	G+E		0.336019	0.25959	0.00255533	NA	1057.9	G	1.08536	0.00251223	1325.76	0.0738733	0.262146	TRUE
727	2	3	12045449	12045459	11	VMR	G+E		0.133747	0.0736555	0.00576747	NA	1468.5	GxE	0.929137	-0.00113468	1536.17	0.0543235	0.079423	TRUE
728	3	3	12200324	12200835	512	VMR	G		0.266696	0.174141	NA	NA	1147.24	NA	NA	NA	1319.32	0.0925548	0.174141	TRUE
729	2	3	12595473	12595852	380	VMR	G+E		0.182609	0.104923	0.00300967	NA	1696.19	GxE	1.09868	-0.000901	1793.52	0.0746767	0.107933	TRUE
730	3	3	13114343	13114681	339	VMR	G+E		0.25119	0.182507	0.00531584	NA	1174.24	GxE	1.69089	-0.000283	1353.09	0.0633666	0.187823	TRUE
731	2	3	13246006	13246196	191	VMR	G		0.0926234	0.0180952	NA	NA	1268.59	NA	NA	NA	1282.72	0.0745281	0.0180952	TRUE
732	2	3	13594910	13594970	61	VMR	G		0.273631	0.143751	NA	NA	1172.1	NA	NA	NA	1317.62	0.12988	0.143751	TRUE
733	2	3	13612134	13612434	301	VMR	B		NA	NA	NA	NA	NA	NA	NA	NA	NA	NA	NA	NA
734	2	3	13679574	13679636	63	VMR	B		0.159671	0.00933668	NA	NA	1133.1	NA	NA	NA	1140.13	0.150334	0.00933668	FALSE
735	2	3	14339565	14339700	136	VMR	G+E		0.184226	0.045645	0.00213695	NA	1055.33	G	0.609914	0.00261016	1097.83	0.136444	0.047782	TRUE
736	3	3	15311154	15311269	116	VMR	B		0.263097	0.00220748	0.00605159	0.00880376	1261.02	G+E	1.63444	0.00328543	1273.72	0.246034	0.0170628	FALSE
737	2	3	15563072	15563149	78	VMR	B		0.191607	0.0129462	NA	NA	1248.91	NA	NA	NA	1259.89	0.178661	0.0129462	FALSE
738	2	3	15902307	15902359	53	VMR	G		0.179278	0.14871	NA	NA	1588.57	NA	NA	NA	1722.62	0.0305689	0.14871	TRUE
739	3	3	16646375	16646582	208	VMR	B		0.0701142	0.006532	NA	NA	1218.77	NA	NA	NA	1222.49	0.0635822	0.006532	FALSE
740	2	3	25469148	25469925	778	VMR	B		0.0827003	0.00994225	NA	NA	1346.8	NA	NA	NA	1353.61	0.072758	0.00994225	FALSE
741	6	3	27770182	27772633	2452	VMR	B		0.128961	0.00776526	0.0053921	NA	858.237	GxE	0.838705	-0.00123723	866.486	0.115804	0.0131574	FALSE
742	3	3	29322819	29323042	224	VMR	G		0.14303	0.0267066	NA	NA	1460.19	G+E	0.264897	-0.00181806	1483.26	0.116323	0.0267066	TRUE
743	4	3	30936239	30936397	159	VMR	B		NA	NA	NA	NA	NA	NA	NA	NA	NA	NA	NA	NA
744	2	3	32147840	32147877	38	VMR	B		0.124717	0.00845306	0.00488254	NA	1299.9	GxE	1.32458	-0.000723	1308.25	0.111382	0.0133356	FALSE
745	2	3	32863175	32863439	265	VMR	G		0.315085	0.269506	NA	NA	1145.87	NA	NA	NA	1414.96	0.0455789	0.269506	TRUE
746	3	3	36422209	36422406	198	VMR	B		NA	NA	NA	NA	NA	NA	NA	NA	NA	NA	NA	NA
747	2	3	37033980	37034028	49	VMR	B		0.110792	0.00960365	0.00483635	NA	1409.96	GxE	0.864011	-0.00123553	1419.12	0.0963524	0.01444	FALSE
748	3	3	39543515	39544326	812	VMR	B		0.0527647	0.00394943	0.00492341	0.0122748	1996.65	G+E	1.79685	0.00441234	2008.69	0.031617	0.0211476	FALSE
749	2	3	39850280	39850621	342	VMR	B		0.115447	0.00951506	NA	NA	1079.36	NA	NA	NA	1086.1	0.105932	0.00951506	FALSE
750	2	3	42056663	42056814	152	VMR	B		0.183438	0.00709956	0.00429842	0.00481011	1126.24	G+E	1.20382	0.00320838	1136.3	0.16723	0.0162081	FALSE
751	3	3	42306150	42307519	1370	VMR	G+E		0.0954569	0.0570807	0.00668785	NA	1512.46	GxE	0.352798	-0.00182186	1564.12	0.0316884	0.0637685	TRUE
752	2	3	42577680	42577755	76	VMR	B		NA	NA	NA	NA	NA	NA	NA	NA	NA	NA	NA	NA
753	2	3	42705828	42706066	239	VMR	B		0.068034	0.0155769	0.0085416	NA	1434.18	GxE	1.95919	-4.66e-05	1451.05	0.0439155	0.0241185	FALSE
754	2	3	42846907	42846970	64	VMR	B		0.183401	0.00551478	0.00355048	0.00893822	1249.74	G+E	0.594018	0.00259687	1261.56	0.165397	0.0180035	FALSE
755	5	3	44283035	44283837	803	VMR	B		0.132436	0.00773534	0.00621784	NA	1335.87	GxE	1.86518	-0.000143	1344.91	0.118483	0.0139532	FALSE
756	2	3	44690100	44690673	574	VMR	B		0.10679	NA	0.00552349	NA	1274.85	NA	NA	NA	1277.89	0.101266	0.00552349	FALSE
757	4	3	45077649	45077920	272	VMR	G		0.176455	0.126421	NA	NA	1159.84	NA	NA	NA	1274.51	0.0500342	0.126421	TRUE
758	2	3	45188139	45188186	48	VMR	B		NA	NA	NA	NA	NA	NA	NA	NA	NA	NA	NA	NA
759	2	3	45208900	45209039	140	VMR	G+E		0.143652	0.0635056	0.00889476	NA	1171.44	GxE	1.49334	-0.000531	1233.74	0.0712516	0.0724004	TRUE
760	2	3	45429626	45429800	175	VMR	GxE		0.307666	0.137902	0.0228954	0.062297	1317.38	G+E	3.60744	0.00476814	1539.59	0.0845723	0.223094	TRUE
761	3	3	45882924	45884065	1142	VMR	B		NA	NA	NA	NA	NA	NA	NA	NA	NA	NA	NA	NA
762	3	3	46249795	46250024	230	VMR	B		NA	NA	NA	NA	NA	NA	NA	NA	NA	NA	NA	NA
763	3	3	46506374	46506552	179	VMR	GxE		0.0815988	0.0126494	0.004923	0.00881162	1270.35	G+E	0.895187	0.00326029	1287.49	0.0552147	0.026384	TRUE
764	4	3	46759472	46759698	227	VMR	G+E		0.0650078	0.0443309	0.00422754	NA	1482.57	GxE	0.21113	0.000242	1519.93	0.0164494	0.0485584	TRUE
765	3	3	46792023	46792364	342	VMR	GxE		0.20756	0.0379672	0.00960147	0.00939831	1448.28	G+E	0.594897	0.00252089	1499	0.150593	0.056967	TRUE
766	2	3	46797928	46798240	313	VMR	B		0.192947	0.0054916	0.00649606	NA	1231.79	GxE	1.4067	-0.000586	1239.83	0.180959	0.0119877	FALSE
767	4	3	46875709	46875766	58	VMR	G		0.13765	0.0165642	NA	NA	1358.32	NA	NA	NA	1371.87	0.121086	0.0165642	TRUE
768	2	3	46940153	46940439	287	VMR	G		0.0371403	0.0225487	NA	NA	1778.88	NA	NA	NA	1795.79	0.0145916	0.0225487	TRUE
769	2	3	47050803	47051546	744	VMR	G		0.276959	0.187806	NA	NA	1273.74	NA	NA	NA	1460.39	0.0891525	0.187806	TRUE
770	2	3	47891280	47891289	10	VMR	B		NA	NA	NA	NA	NA	NA	NA	NA	NA	NA	NA	NA
771	7	3	48631834	48632892	1059	VMR	B		0.0485476	0.00594912	NA	NA	1758.19	NA	NA	NA	1761.28	0.0425984	0.00594912	FALSE
772	4	3	48697409	48697823	415	VMR	B		NA	NA	NA	NA	NA	NA	NA	NA	NA	NA	NA	NA
773	4	3	49170599	49171051	453	VMR	B		0.104492	0.0136452	NA	NA	1057.11	NA	NA	NA	1067.47	0.0908467	0.0136452	FALSE
774	2	3	49690079	49690653	575	VMR	B		NA	NA	NA	NA	NA	NA	NA	NA	NA	NA	NA	NA
775	3	3	49699923	49700605	683	VMR	B		0.24149	0.00641669	NA	NA	1637.15	NA	NA	NA	1642.04	0.235074	0.00641669	FALSE
776	2	3	49755764	49756301	538	VMR	B		NA	NA	NA	NA	NA	NA	NA	NA	NA	NA	NA	NA
777	2	3	50388878	50388901	24	VMR	G+E		0.199767	0.166022	0.00287425	NA	1416.85	G	1.65734	0.00359031	1569.3	0.0308709	0.168896	TRUE
778	2	3	52008788	52008971	184	VMR	B		NA	NA	NA	NA	NA	NA	NA	NA	NA	NA	NA	NA
779	2	3	52351355	52351487	133	VMR	B		0.065525	0.00837614	0.00604966	0.00365761	1368.18	G+E	0.331516	0.00267057	1377.84	0.0474416	0.0180834	FALSE
780	2	3	52526235	52526263	29	VMR	B		NA	NA	NA	NA	NA	NA	NA	NA	NA	NA	NA	NA
781	2	3	52748359	52748469	111	VMR	G+E		0.433133	0.406584	0.00495882	NA	958.002	GxE	1.76868	-0.00016	1399.92	0.0215905	0.411542	TRUE
782	3	3	53032988	53033167	180	VMR	G		0.0776633	0.0213767	NA	NA	1252.48	NA	NA	NA	1269.2	0.0562866	0.0213767	TRUE
783	2	3	53926056	53926101	46	VMR	GxE		0.290857	0.214642	0.02167	0.031763	1923.38	G+E	4.30118	0.00549047	2179.35	0.0227816	0.268075	TRUE
784	2	3	54154438	54154746	309	VMR	G		0.12791	0.0611574	NA	NA	1171.55	NA	NA	NA	1224.92	0.0667525	0.0611574	TRUE
785	2	3	57543029	57543243	215	VMR	B		0.153989	0.00849876	0.00692238	NA	1174.52	GxE	0.38737	-0.00166825	1185.27	0.138568	0.0154211	FALSE
786	2	3	61236016	61236652	637	VMR	B		0.0952604	0.00951631	0.00835386	0.00563575	1363.81	G+E	0.785324	0.00308971	1378.77	0.0717545	0.0235059	FALSE
787	3	3	62189112	62189352	241	VMR	B		0.115861	0.0102325	0.00484534	NA	1295.85	GxE	0.433122	-0.00169402	1305.67	0.100783	0.0150779	FALSE
788	2	3	64210991	64211204	214	VMR	G+E		0.152918	0.0893645	0.0064191	NA	1183.84	GxE	1.897	-0.000107	1267.36	0.0571343	0.0957836	TRUE
789	2	3	65342644	65342843	200	VMR	B		0.0325891	NA	0.00397503	NA	1510.08	NA	NA	NA	1511.43	0.0286141	0.00397503	FALSE
790	2	3	67022852	67022890	39	VMR	B		0.0167232	NA	0.00295513	NA	1195.17	NA	NA	NA	1195.62	0.0137681	0.00295513	FALSE
791	2	3	72704324	72704701	378	VMR	G+E		0.0807937	0.03674	0.00560844	NA	1206.94	GxE	1.89842	-0.000114	1239.74	0.0384453	0.0423485	TRUE
792	2	3	72788183	72788482	300	VMR	G		0.296557	0.268025	NA	NA	1268.23	NA	NA	NA	1529.97	0.0285324	0.268025	TRUE
793	2	3	72896668	72897120	453	VMR	B		0.102068	0.012039	NA	NA	1047.97	NA	NA	NA	1056.85	0.0900286	0.012039	FALSE
794	2	3	72978007	72978020	14	VMR	B		0.170612	0.0116742	NA	NA	1370.48	NA	NA	NA	1379.9	0.158938	0.0116742	FALSE
795	3	3	73045440	73045686	247	VMR	G+E		0.609084	0.592746	0.00225934	NA	1910.78	GxE	1.1403	-0.000411	2662.58	0.0140786	0.595005	TRUE
796	3	3	80819383	80819787	405	VMR	G+E		0.117468	0.0555756	0.0035745	NA	1514.79	G	0.994692	0.00324083	1563.79	0.0583182	0.0591501	TRUE
797	4	3	87137933	87138700	768	VMR	B		0.0712586	0.00994372	0.00461938	NA	1180.39	GxE	1.4365	-0.00064	1189.1	0.0566955	0.0145631	FALSE
798	2	3	96495651	96495966	316	VMR	B		0.102761	0.00901498	NA	NA	1514.69	NA	NA	NA	1520.85	0.0937457	0.00901498	FALSE
799	2	3	100328186	100328265	80	VMR	B		0.101646	0.0137479	NA	NA	1156.14	NA	NA	NA	1166.55	0.0878984	0.0137479	FALSE
800	2	3	100401200	100401284	85	VMR	B		0.215456	0.0115039	NA	NA	1405.15	NA	NA	NA	1415.04	0.203952	0.0115039	FALSE
801	2	3	101443325	101443389	65	VMR	B		0.157335	NA	0.00498316	NA	1217.83	NA	NA	NA	1220.65	0.152352	0.00498316	FALSE
802	2	3	107149396	107149626	231	VMR	B		NA	NA	NA	NA	NA	NA	NA	NA	NA	NA	NA	NA
803	2	3	107647041	107647121	81	VMR	B		NA	NA	NA	NA	NA	NA	NA	NA	NA	NA	NA	NA
804	3	3	108836878	108837130	253	VMR	B		0.0867483	0.00951334	NA	NA	1183.83	NA	NA	NA	1190.3	0.0772349	0.00951334	FALSE
805	2	3	111717793	111718245	453	VMR	G+E		0.158014	0.0270773	0.00482201	NA	1072.44	GxE	1.97693	-2.38e-05	1098.82	0.126114	0.0318993	TRUE
806	2	3	111804832	111805005	174	VMR	B		NA	NA	NA	NA	NA	NA	NA	NA	NA	NA	NA	NA
807	2	3	112012867	112013063	197	VMR	G+E		0.20585	0.0929672	0.00542173	NA	1143.27	GxE	1.99915	-8.29e-07	1234.69	0.107461	0.0983889	TRUE
808	2	3	112359488	112359494	7	VMR	G+E		0.331077	0.265517	0.00450635	NA	1145.12	GxE	0.0871991	-0.00156428	1418.16	0.0610532	0.270024	TRUE
809	4	3	113160437	113160623	187	VMR	G		0.281891	0.224527	NA	NA	1406.33	NA	NA	NA	1626.6	0.0573634	0.224527	TRUE
810	2	3	113234510	113235015	506	VMR	G+E		0.177155	0.0956336	0.00230419	NA	1478.09	GxE	0.257259	-0.00175334	1565.97	0.0792176	0.0979378	TRUE
811	2	3	113465772	113465803	32	VMR	GxE		0.221306	0.0607126	0.00520428	0.00408952	1116.68	G+E	1.96983	0.00379291	1181.01	0.1513	0.0700064	TRUE
812	3	3	114069969	114070493	525	VMR	B		NA	NA	NA	NA	NA	NA	NA	NA	NA	NA	NA	NA
813	3	3	119187426	119187570	145	VMR	G		0.259467	0.133193	NA	NA	1262.36	NA	NA	NA	1395.49	0.126274	0.133193	TRUE
814	3	3	122296369	122296488	120	VMR	G		0.0454632	0.0258259	NA	NA	1636.21	NA	NA	NA	1656.02	0.0196373	0.0258259	TRUE
815	2	3	123010034	123010055	22	VMR	B		NA	NA	NA	NA	NA	NA	NA	NA	NA	NA	NA	NA
816	2	3	123813454	123813465	12	VMR	B		NA	NA	NA	NA	NA	NA	NA	NA	NA	NA	NA	NA
817	2	3	125709126	125709523	398	VMR	GxE		0.317072	0.261007	0.00566075	0.0146553	1770.94	G+E	0.345797	0.00196366	2046.77	0.0357499	0.281323	TRUE
818	2	3	126007325	126007421	97	VMR	GxE		0.103562	0.0280628	0.00412468	0.00561431	1180.32	G+E	0.401217	0.00263857	1208.06	0.0657601	0.0378018	TRUE
819	2	3	126062402	126062822	421	VMR	B		0.0891272	NA	0.0068298	NA	1130.37	NA	NA	NA	1134.47	0.0822974	0.0068298	FALSE
820	2	3	126076844	126077046	203	VMR	G		0.157272	0.0239994	NA	NA	1039.24	NA	NA	NA	1060.18	0.133272	0.0239994	TRUE
821	4	3	127056837	127057149	313	VMR	G+E		0.0560069	0.0415331	0.00367761	NA	2069.89	GxE	0.664418	-0.00154192	2104.11	0.0107962	0.0452107	TRUE
822	2	3	128151236	128151578	343	VMR	G		0.272559	0.212565	NA	NA	1250.93	NA	NA	NA	1458.37	0.0599946	0.212565	TRUE
823	3	3	128292699	128292922	224	VMR	G		0.166476	0.0276075	NA	NA	1391.31	NA	NA	NA	1415.93	0.138868	0.0276075	TRUE
824	2	3	128295084	128295134	51	VMR	B		NA	NA	NA	NA	NA	NA	NA	NA	NA	NA	NA	NA
825	2	3	131246020	131246097	78	VMR	B		0.0863436	0.0098833	NA	NA	1381.94	NA	NA	NA	1388.73	0.0764603	0.0098833	FALSE
826	3	3	133464713	133465180	468	VMR	G+E		0.1525	0.0932841	0.00934303	NA	1303.91	GxE	0.514103	-0.00153997	1393.3	0.0498733	0.102627	TRUE
827	2	3	133502564	133502702	139	VMR	G+E		0.110912	0.0881208	0.00195645	NA	1799.62	G	0.0388218	0.00222149	1874.47	0.0208348	0.0900772	TRUE
828	2	3	135969958	135969981	24	VMR	B		0.0851423	0.00918628	NA	NA	1466.95	NA	NA	NA	1473.12	0.075956	0.00918628	FALSE
829	2	3	137433425	137433605	181	VMR	B		NA	NA	NA	NA	NA	NA	NA	NA	NA	NA	NA	NA
830	8	3	137728692	137729296	605	VMR	G		0.201412	0.0250234	NA	NA	798.629	NA	NA	NA	821.837	0.176388	0.0250234	TRUE
831	2	3	137893707	137893718	12	VMR	GxE		0.14522	0.0392703	0.00456167	0.0227794	1534.39	G+E	1.58573	0.00375979	1589.7	0.0786083	0.0666113	TRUE
832	2	3	138152902	138153168	267	VMR	G		0.16341	0.0444851	NA	NA	1758.62	NA	NA	NA	1798.94	0.118925	0.0444851	TRUE
833	3	3	138327387	138327501	115	VMR	G		0.103416	0.0412758	NA	NA	1519.56	NA	NA	NA	1554.33	0.0621399	0.0412758	TRUE
834	5	3	138724228	138725335	1108	VMR	B		0.0919911	NA	0.00506392	NA	1422.39	NA	NA	NA	1424.93	0.0869272	0.00506392	FALSE
835	2	3	138763670	138763899	230	VMR	G		0.118381	0.0223576	NA	NA	1704.87	NA	NA	NA	1723.33	0.0960234	0.0223576	TRUE
836	2	3	139062771	139063247	477	VMR	G		0.120726	0.0192147	NA	NA	1106.89	NA	NA	NA	1122.56	0.101512	0.0192147	TRUE
837	2	3	142666320	142666759	440	VMR	GxE		0.472126	0.349312	0.0352231	0.0759497	1214.3	G+E	0.801002	0.00181287	1720.72	0.0116418	0.460484	TRUE
838	2	3	142683069	142683176	108	VMR	GxE		0.0989961	0.0130564	0.00981329	0.00704248	1357.8	G+E	4.5744	0.00727962	1378.49	0.069084	0.0299122	TRUE
839	2	3	145879430	145879710	281	VMR	B		0.15807	0.0115999	NA	NA	1092.73	NA	NA	NA	1101.91	0.14647	0.0115999	FALSE
840	2	3	146187398	146187740	343	VMR	G		0.160628	0.117307	NA	NA	1538.02	NA	NA	NA	1642.89	0.0433211	0.117307	TRUE
841	4	3	146261991	146262761	771	VMR	B		0.111189	0.0105184	0.00919029	NA	1304.36	GxE	0.247264	-0.00190475	1318.28	0.0914803	0.0197087	FALSE
842	2	3	147073044	147073118	75	VMR	B		NA	NA	NA	NA	NA	NA	NA	NA	NA	NA	NA	NA
843	6	3	147077186	147077774	589	VMR	G		0.126621	0.0296062	NA	NA	902.73	NA	NA	NA	927.966	0.0970148	0.0296062	TRUE
844	2	3	147089290	147089362	73	VMR	B		0.112561	NA	0.00404311	NA	1136.48	NA	NA	NA	1138.19	0.108518	0.00404311	FALSE
845	2	3	147112316	147112438	123	VMR	B		0.108347	0.0122019	0.00641351	NA	1063.47	GxE	1.85517	-0.000158	1076.35	0.0897319	0.0186154	FALSE
846	2	3	149530294	149530341	48	VMR	GxE		0.0838816	0.051479	0.00535835	0.003958	1010.31	G+E	0.496252	0.00280338	1056.81	0.0230862	0.0607954	TRUE
847	3	3	150496684	150497236	553	VMR	B		0.092817	0.00777539	0.00743689	NA	1267.17	GxE	0.0098413	-0.00220715	1276.76	0.0776047	0.0152123	FALSE
848	2	3	154796701	154796861	161	VMR	B		NA	NA	NA	NA	NA	NA	NA	NA	NA	NA	NA	NA
849	2	3	155463691	155463719	29	VMR	B		0.0557793	0.0078902	0.00825112	NA	1473.91	GxE	1.97697	-2.66e-05	1483.75	0.039638	0.0161413	FALSE
850	2	3	156838181	156838403	223	VMR	G		0.179788	0.0383881	NA	NA	1384.68	NA	NA	NA	1420.05	0.1414	0.0383881	TRUE
851	2	3	158390769	158390778	10	VMR	B		0.359866	0.00813674	NA	NA	1192.05	NA	NA	NA	1200.37	0.351729	0.00813674	FALSE
852	2	3	158519002	158519410	409	VMR	GxE		0.136228	0.0179824	0.0033982	0.0198692	1469.12	G+E	0.894685	0.00306583	1501.23	0.0949779	0.0412498	TRUE
853	3	3	159942181	159942832	652	VMR	G+E		0.204931	0.0677021	0.00516	NA	1555.78	GxE	1.28727	-0.000693	1623.42	0.132069	0.0728621	TRUE
854	2	3	160167977	160167990	14	VMR	B		0.036053	0.00956917	NA	NA	1304.81	NA	NA	NA	1310.88	0.0264838	0.00956917	FALSE
855	3	3	164911744	164913627	1884	VMR	G		0.0778163	0.0155229	NA	NA	1114.18	NA	NA	NA	1125.82	0.0622933	0.0155229	TRUE
856	2	3	169487465	169487675	211	VMR	B		0.13507	0.00538915	0.00268445	0.00870148	1206.85	G+E	1.41385	0.00362169	1216.54	0.118295	0.0167751	FALSE
857	2	3	169530467	169530527	61	VMR	B		0.177458	NA	0.00328052	NA	1281.16	NA	NA	NA	1282.41	0.174178	0.00328052	FALSE
858	2	3	169531663	169531731	69	VMR	GxE		0.206312	0.117622	0.0145408	0.00991473	1430.62	G+E	1.35699	0.00326792	1559.16	0.0642345	0.142077	TRUE
859	4	3	170136327	170137552	1226	VMR	B		NA	NA	NA	NA	NA	NA	NA	NA	NA	NA	NA	NA
860	2	3	174095077	174095086	10	VMR	B		NA	NA	NA	NA	NA	NA	NA	NA	NA	NA	NA	NA
861	2	3	175338261	175338357	97	VMR	B		NA	NA	NA	NA	NA	NA	NA	NA	NA	NA	NA	NA
862	3	3	178978849	178978993	145	VMR	G		0.0514524	0.0328745	NA	NA	1488.72	NA	NA	NA	1514.56	0.018578	0.0328745	TRUE
863	4	3	178984747	178984973	227	VMR	G		0.169506	0.157928	NA	NA	1347.81	NA	NA	NA	1488.04	0.0115786	0.157928	TRUE
864	2	3	180319597	180319718	122	VMR	B		0.101136	0.00773311	NA	NA	1267.14	NA	NA	NA	1272.13	0.093403	0.00773311	FALSE
865	2	3	180546450	180546457	8	VMR	B		0.0410492	0.0104834	NA	NA	1305.59	NA	NA	NA	1312.47	0.0305658	0.0104834	FALSE
866	2	3	180547568	180547932	365	VMR	B		0.205465	0.00846664	0.00303959	0.00466319	1474.42	G+E	3.37445	0.00524389	1484.88	0.189296	0.0161694	FALSE
867	2	3	181414139	181414189	51	VMR	B		0.0992864	0.00631209	NA	NA	1431.06	NA	NA	NA	1434.77	0.0929743	0.00631209	FALSE
868	4	3	181437383	181438328	946	VMR	B		NA	NA	NA	NA	NA	NA	NA	NA	NA	NA	NA	NA
869	7	3	182816873	182817584	712	VMR	B		0.0994937	0.0101585	NA	NA	1573.59	NA	NA	NA	1580.75	0.0893351	0.0101585	FALSE
870	2	3	182972742	182973032	291	VMR	G+E		0.194492	0.0857111	0.00546856	NA	1099.3	GxE	1.94686	-5.24e-05	1182.91	0.103312	0.0911797	TRUE
871	3	3	183543587	183543862	276	VMR	B		0.116716	0.00972042	NA	NA	1357.97	NA	NA	NA	1364.92	0.106995	0.00972042	FALSE
872	2	3	183888295	183888477	183	VMR	GxE		0.107123	0.00839955	0.0128003	0.0101815	1088.77	G+E	7.86896	0.0108509	1110.99	0.0757415	0.0313814	TRUE
873	3	3	184209105	184209261	157	VMR	G+E		0.164018	0.0949659	0.00186429	NA	1696.43	G	0.16898	0.00222232	1781.97	0.0671874	0.0968302	TRUE
874	2	3	184297495	184297522	28	VMR	B		0.306829	0.00680146	NA	NA	1597.35	NA	NA	NA	1603.33	0.300027	0.00680146	FALSE
875	2	3	184348177	184348804	628	VMR	B		NA	NA	NA	NA	NA	NA	NA	NA	NA	NA	NA	NA
876	4	3	184971652	184972088	437	VMR	B		0.0487581	0.0103011	NA	NA	1317.1	NA	NA	NA	1323.9	0.0384571	0.0103011	FALSE
877	2	3	185000586	185000760	175	VMR	B		0.101256	0.0138176	NA	NA	1628.39	NA	NA	NA	1638.86	0.0874379	0.0138176	FALSE
878	3	3	186490656	186490777	122	VMR	B		0.11562	0.0131122	0.00755615	NA	1471	GxE	0.885219	-0.0012059	1485.87	0.0949521	0.0206683	FALSE
879	2	3	189526150	189526243	94	VMR	B		NA	NA	NA	NA	NA	NA	NA	NA	NA	NA	NA	NA
880	2	3	191046721	191046872	152	VMR	GxE		0.137477	0.0228297	0.00466514	0.00329152	1060.16	G+E	2.48734	0.0047504	1082.81	0.106691	0.0307863	TRUE
881	3	3	191670257	191670642	386	VMR	B		NA	NA	NA	NA	NA	NA	NA	NA	NA	NA	NA	NA
882	2	3	192289245	192289252	8	VMR	G		0.0384441	0.0212145	NA	NA	1938.62	NA	NA	NA	1954.45	0.0172296	0.0212145	TRUE
883	2	3	192959356	192959372	17	VMR	B		0.0848227	0.0103971	NA	NA	1458.69	NA	NA	NA	1465.92	0.0744257	0.0103971	FALSE
884	4	3	193921489	193922406	918	VMR	G+E		0.285951	0.244558	0.0021619	NA	1390.25	G	0.644535	0.00231504	1628.72	0.039231	0.24672	TRUE
885	3	3	193987540	193987757	218	VMR	G		0.0532749	0.0160544	NA	NA	1643.13	NA	NA	NA	1654.87	0.0372205	0.0160544	TRUE
886	2	3	194090586	194090730	145	VMR	G		0.424611	0.36468	NA	NA	1060.86	NA	NA	NA	1459.93	0.0599317	0.36468	TRUE
887	2	3	194469052	194469144	93	VMR	B		0.144035	NA	0.00227631	NA	1358	NA	NA	NA	1358.17	0.141759	0.00227631	FALSE
888	2	3	194790491	194790614	124	VMR	B		NA	NA	NA	NA	NA	NA	NA	NA	NA	NA	NA	NA
889	8	3	195488922	195490309	1388	VMR	GxE		0.192543	0.138719	0.00210905	0.00270789	1961.98	G	2.19427	0.00614518	2089.66	0.0490073	0.143536	TRUE
890	2	3	195491863	195491882	20	VMR	B		0.152176	NA	0.00709893	NA	1214.09	NA	NA	NA	1218.9	0.145077	0.00709893	FALSE
891	2	3	195544580	195545412	833	VMR	B		0.294645	0.0078118	0.00417867	NA	1248.52	GxE	1.7541	-0.000212	1258.29	0.282654	0.0119905	FALSE
892	4	3	195578055	195578280	226	VMR	GxE		0.365664	0.280372	0.0124897	0.0209134	1731.94	G+E	5.74843	0.00604466	2054.28	0.051889	0.313775	TRUE
893	2	3	195682326	195682595	270	VMR	G		0.212094	0.160537	NA	NA	1397.51	G+E	0.0991099	-0.00183107	1547.02	0.0515577	0.160537	TRUE
894	2	3	195914017	195914092	76	VMR	G		0.133385	0.0363772	NA	NA	1262.54	NA	NA	NA	1294.13	0.0970076	0.0363772	TRUE
895	2	3	196065289	196065306	18	VMR	B		NA	NA	NA	NA	NA	NA	NA	NA	NA	NA	NA	NA
896	3	3	196373543	196373751	209	VMR	G+E		0.118797	0.0809824	0.0062002	NA	1671.73	GxE	1.09866	-0.000972	1744.8	0.031614	0.0871826	TRUE
897	2	3	196693809	196693980	172	VMR	B		0.151936	0.0109138	0.00453919	0.0075458	1370.6	G+E	3.15275	0.00536557	1386.46	0.128937	0.0229988	FALSE
898	3	3	196705855	196705898	44	VMR	G		0.235555	0.185112	NA	NA	1631.41	NA	NA	NA	1806.57	0.0504428	0.185112	TRUE
899	2	3	196750426	196750939	514	VMR	G+E		0.0692919	0.0189188	0.0069729	NA	1192.23	GxE	1.18985	-0.000922	1210.64	0.0434002	0.0258917	TRUE
900	2	3	196753119	196753395	277	VMR	B		0.287673	0.00653167	NA	NA	1199.7	NA	NA	NA	1205.15	0.281142	0.00653167	FALSE
901	2	3	197808017	197808169	153	VMR	G		0.0507109	0.0145907	NA	NA	1330.48	NA	NA	NA	1340.94	0.0361202	0.0145907	TRUE
902	5	4	206232	206562	331	VMR	B		0.0889569	0.0130779	0.00506289	0.00677422	1175.21	G+E	3.83491	0.00652985	1191.25	0.0640419	0.024915	FALSE
903	3	4	299051	299370	320	VMR	B		0.0558931	NA	0.00971662	NA	1775.93	NA	NA	NA	1782.29	0.0461764	0.00971662	FALSE
904	3	4	529858	530378	521	VMR	B		0.0995131	0.00651354	NA	NA	1166.73	NA	NA	NA	1170.62	0.0929996	0.00651354	FALSE
905	2	4	660376	660405	30	VMR	B		0.12006	0.00625421	NA	NA	1264.57	NA	NA	NA	1268.35	0.113806	0.00625421	FALSE
906	2	4	719069	719614	546	VMR	GxE		0.196063	0.0721747	0.0115117	0.00368963	1221.09	G+E	0.249728	0.00221681	1299.38	0.108687	0.087376	TRUE
907	3	4	733510	733617	108	VMR	B		0.112501	0.00652058	NA	NA	1507.13	NA	NA	NA	1511.11	0.10598	0.00652058	FALSE
908	2	4	828149	828198	50	VMR	G		0.206866	0.0681681	NA	NA	1267.8	G+E	0.769445	-0.00119371	1333.16	0.138698	0.0681681	TRUE
909	4	4	940614	941054	441	VMR	G+E		0.388615	0.374348	0.00420352	NA	1570.66	GxE	0.837708	-0.000869	1960.38	0.0100636	0.378551	TRUE
910	2	4	943562	943597	36	VMR	B		0.118795	0.00809235	0.00465397	NA	1019.8	GxE	0.794288	-0.00129951	1027.53	0.106049	0.0127463	FALSE
911	2	4	984769	985499	731	VMR	B		0.141604	0.0079031	NA	NA	1208.91	NA	NA	NA	1214.4	0.133701	0.0079031	FALSE
912	2	4	987652	987906	255	VMR	B		0.200611	0.0143631	NA	NA	1170.99	NA	NA	NA	1183.54	0.186248	0.0143631	FALSE
913	3	4	1041664	1042225	562	VMR	G		0.146118	0.0441145	NA	NA	1105.42	NA	NA	NA	1144.57	0.102003	0.0441145	TRUE
914	2	4	1044584	1044621	38	VMR	GxE		0.285442	0.156884	0.0118762	0.020981	1143.32	G+E	2.99924	0.0043858	1329.72	0.0957004	0.189741	TRUE
915	2	4	1198353	1198537	185	VMR	B		0.135553	NA	0.00309812	NA	1045.16	NA	NA	NA	1046.08	0.132455	0.00309812	FALSE
916	2	4	1206004	1206045	42	VMR	B		NA	NA	NA	NA	NA	NA	NA	NA	NA	NA	NA	NA
917	5	4	1303317	1304836	1520	VMR	G+E		0.0921053	0.0598775	0.00337336	NA	1299.18	GxE	1.70768	-0.000325	1350.21	0.0288544	0.0632509	TRUE
918	2	4	1362219	1362393	175	VMR	G		0.214143	0.0144669	NA	NA	1111.39	NA	NA	NA	1124.29	0.199676	0.0144669	TRUE
919	2	4	1366597	1366662	66	VMR	G+E		0.174786	0.137374	0.00996831	NA	2312.08	GxE	1.57504	-0.000429	2442.3	0.0274432	0.147343	TRUE
920	5	4	1367748	1368966	1219	VMR	B		0.216811	NA	0.00596318	NA	1108.74	NA	NA	NA	1112.94	0.210847	0.00596318	FALSE
921	2	4	1496981	1497141	161	VMR	B		0.116322	0.0115015	0.00771424	NA	1376.71	GxE	1.96918	-3.33e-05	1390.29	0.0971064	0.0192158	FALSE
922	3	4	1513089	1513259	171	VMR	G+E		0.380897	0.222147	0.00171478	NA	1718.83	G	0.0597019	0.00156276	1967	0.157035	0.223862	TRUE
923	2	4	1537692	1537799	108	VMR	B		0.11717	NA	0.00485415	NA	1002.95	NA	NA	NA	1005.43	0.112316	0.00485415	FALSE
924	3	4	1541692	1542424	733	VMR	B		NA	NA	NA	NA	NA	NA	NA	NA	NA	NA	NA	NA
925	2	4	1558451	1558902	452	VMR	G+E		0.156825	0.102583	0.00727038	NA	1239.93	GxE	1.71469	-0.000294	1335.99	0.0469714	0.109854	TRUE
926	5	4	1594089	1595294	1206	VMR	B		0.0681978	0.0184977	0.00501927	NA	1914.52	GxE	1.44085	-0.000638	1930.88	0.0446808	0.0235169	FALSE
927	2	4	1984950	1985273	324	VMR	B		0.102153	0.00720937	NA	NA	1001.79	NA	NA	NA	1006.32	0.0949439	0.00720937	FALSE
928	3	4	2275880	2276044	165	VMR	B		0.42609	0.00503683	0.00521959	0.00464833	1317.44	G+E	1.43828	0.00242034	1332.38	0.411186	0.0149048	FALSE
929	3	4	2277576	2278594	1019	VMR	B		0.14266	0.0110642	0.00447574	NA	1256.28	GxE	1.60855	-0.000411	1266.96	0.12712	0.0155399	FALSE
930	2	4	2306547	2307011	465	VMR	B		0.199994	0.0063531	0.00471271	0.00384486	1118.57	G+E	1.5775	0.00351076	1127.65	0.185084	0.0149107	FALSE
931	3	4	2366485	2366831	347	VMR	G+E		0.0814554	0.0631143	0.00391021	NA	1503.74	G	0.598986	0.00292667	1557.28	0.0144309	0.0670245	TRUE
932	2	4	2403781	2403930	150	VMR	G		0.111861	0.0403685	NA	NA	1132.2	NA	NA	NA	1166.52	0.0714922	0.0403685	TRUE
933	2	4	2439397	2439731	335	VMR	G		0.320829	0.0199023	NA	NA	1331.38	NA	NA	NA	1352.98	0.300927	0.0199023	TRUE
934	2	4	2470049	2470262	214	VMR	B		0.0770581	0.00652343	0.00352538	0.013269	1433.88	G+E	1.63488	0.00411537	1448.26	0.0537402	0.0233178	FALSE
935	6	4	2819614	2820479	866	VMR	G+E		0.237094	0.175927	0.00556833	NA	1554.1	GxE	1.4268	-0.000535	1724.46	0.0555981	0.181496	TRUE
936	2	4	2941570	2942362	793	VMR	B		NA	NA	NA	NA	NA	NA	NA	NA	NA	NA	NA	NA
937	3	4	2964211	2964239	29	VMR	B		0.106423	NA	0.00395752	NA	1374.36	NA	NA	NA	1375.97	0.102466	0.00395752	FALSE
938	2	4	3043527	3043752	226	VMR	B		0.0722384	0.0197528	0.00356453	NA	1463.19	G	1.08599	0.00351099	1479.47	0.048921	0.0233174	FALSE
939	2	4	3234933	3235000	68	VMR	B		0.156224	0.0141877	0.00281846	NA	1288.98	GxE	0.105938	-0.00195387	1301.28	0.139218	0.0170062	FALSE
940	4	4	3318072	3319541	1470	VMR	B		NA	NA	NA	NA	NA	NA	NA	NA	NA	NA	NA	NA
941	2	4	3387281	3387290	10	VMR	B		NA	NA	NA	NA	NA	NA	NA	NA	NA	NA	NA	NA
942	3	4	3475041	3475328	288	VMR	B		0.162107	0.0104025	0.00572617	NA	1451.26	GxE	1.99254	-7.65e-06	1462.84	0.145979	0.0161287	FALSE
943	2	4	3480318	3480656	339	VMR	G+E		0.182627	0.0821763	0.00178663	NA	1006.67	G	0.391186	0.00239578	1082.56	0.0986643	0.0839629	TRUE
944	6	4	3485263	3487436	2174	VMR	G+E		0.143876	0.125337	0.00262134	NA	984.313	G	0.803399	0.00294269	1094.12	0.0159174	0.127959	TRUE
945	2	4	3495242	3495341	100	VMR	G+E		0.28326	0.231443	0.00412373	NA	1144.99	G	1.38632	0.00297693	1373.16	0.0476938	0.235567	TRUE
946	5	4	3516065	3516758	694	VMR	G+E		0.453368	0.371563	0.00153443	NA	1269.58	G	0.520419	0.00168895	1690.67	0.0802698	0.373098	TRUE
947	3	4	3517779	3518121	343	VMR	G+E		0.305677	0.24605	0.00201821	NA	1139.9	GxE	0.33754	-0.0014114	1385.48	0.0576085	0.248069	TRUE
948	3	4	3726255	3726836	582	VMR	B		NA	NA	NA	NA	NA	NA	NA	NA	NA	NA	NA	NA
949	2	4	3735966	3736042	77	VMR	B		0.159478	0.0114499	0.00846145	NA	1266.04	GxE	0.0865628	-0.00196622	1281.17	0.139566	0.0199114	FALSE
950	2	4	3746818	3746874	57	VMR	G		0.0591634	0.0179233	NA	NA	1250.12	NA	NA	NA	1263.54	0.0412401	0.0179233	TRUE
951	2	4	3873555	3873884	330	VMR	B		NA	NA	NA	NA	NA	NA	NA	NA	NA	NA	NA	NA
952	2	4	4329441	4329511	71	VMR	G+E		0.11481	0.0265279	0.00470513	NA	1334.16	GxE	1.68471	-0.000342	1358.49	0.0835768	0.031233	TRUE
953	2	4	4397942	4398276	335	VMR	G		0.194767	0.0273068	NA	NA	1186.84	NA	NA	NA	1212.09	0.16746	0.0273068	TRUE
954	7	4	4863874	4864902	1029	VMR	G		0.0512933	0.0166395	NA	NA	1113.18	NA	NA	NA	1125.38	0.0346537	0.0166395	TRUE
955	2	4	6010075	6010164	90	VMR	B		0.151434	0.0150871	0.00556579	NA	1607.28	GxE	0.698412	-0.0013508	1622.92	0.130782	0.0206529	FALSE
956	4	4	6659194	6659805	612	VMR	G+E		0.250653	0.203132	0.00687527	NA	1711.28	GxE	1.43485	-0.000518	1909.13	0.040645	0.210008	TRUE
957	4	4	7435357	7436199	843	VMR	B		0.14281	0.0068805	0.00247364	0.00866506	1020.51	G+E	1.13056	0.00329086	1031.51	0.124791	0.0180192	FALSE
958	2	4	7657303	7657708	406	VMR	B		0.26239	0.00797344	NA	NA	1123.43	NA	NA	NA	1130.21	0.254417	0.00797344	FALSE
959	2	4	7719899	7719984	86	VMR	G		0.176981	0.051854	NA	NA	1226.47	NA	NA	NA	1274.39	0.125127	0.051854	TRUE
960	2	4	7939940	7940426	487	VMR	G		0.133195	0.0767032	NA	NA	1041.97	NA	NA	NA	1109.24	0.056492	0.0767032	TRUE
961	2	4	7941823	7941852	30	VMR	B		0.0553497	0.0112048	NA	NA	1170.02	NA	NA	NA	1177.65	0.0441449	0.0112048	FALSE
962	2	4	8098851	8099033	183	VMR	B		0.186899	0.00821274	NA	NA	1463.43	NA	NA	NA	1469.64	0.178687	0.00821274	FALSE
963	2	4	8239220	8239254	35	VMR	B		0.235087	NA	0.00307083	NA	1551.68	NA	NA	NA	1552.95	0.232017	0.00307083	FALSE
964	3	4	8262589	8262688	100	VMR	G		0.294824	0.160067	NA	NA	1375.84	NA	NA	NA	1540.96	0.134757	0.160067	TRUE
965	2	4	8292202	8292328	127	VMR	G		0.453339	0.407674	NA	NA	865.615	G+E	0.193765	-0.00120723	1318.84	0.0456654	0.407674	TRUE
966	2	4	8373516	8374429	914	VMR	B		NA	NA	NA	NA	NA	NA	NA	NA	NA	NA	NA	NA
967	2	4	8582287	8582300	14	VMR	B		0.119935	0.00937092	NA	NA	1265.72	NA	NA	NA	1272.37	0.110564	0.00937092	FALSE
968	2	4	8602619	8603130	512	VMR	B		0.148964	0.0108733	NA	NA	1075.11	NA	NA	NA	1083.48	0.13809	0.0108733	FALSE
969	3	4	10459228	10460009	782	VMR	G		0.100815	0.0437861	NA	NA	1637	G+E	0.21562	-0.00196173	1673.85	0.0570291	0.0437861	TRUE
970	2	4	10463590	10463620	31	VMR	B		0.0817875	0.0151306	0.00375553	NA	1245.77	G	1.06126	0.00344695	1258.4	0.0629013	0.0188861	FALSE
971	2	4	13532622	13532671	50	VMR	B		0.108596	0.0088857	NA	NA	1093.73	NA	NA	NA	1099.83	0.0997102	0.0088857	FALSE
972	4	4	13538730	13539513	784	VMR	B		0.0768256	NA	0.00363464	NA	941.137	NA	NA	NA	942.347	0.073191	0.00363464	FALSE
973	2	4	15471214	15471240	27	VMR	G		0.0983836	0.0296705	NA	NA	1220.8	NA	NA	NA	1245.26	0.0687132	0.0296705	TRUE
974	3	4	16086023	16086085	63	VMR	G		0.245064	0.0524626	NA	NA	1279.55	NA	NA	NA	1332.44	0.192601	0.0524626	TRUE
975	2	4	16258213	16258226	14	VMR	G		0.228017	0.0850203	NA	NA	1126.21	NA	NA	NA	1209.57	0.142997	0.0850203	TRUE
976	2	4	16362340	16362664	325	VMR	B		0.173121	NA	0.00559742	NA	1236.68	NA	NA	NA	1240.19	0.167524	0.00559742	FALSE
977	2	4	17516752	17516819	68	VMR	B		0.233686	0.0066217	NA	NA	1112.96	NA	NA	NA	1117.98	0.227065	0.0066217	FALSE
978	2	4	17711022	17711202	181	VMR	B		0.122653	NA	0.00266769	NA	1192.91	NA	NA	NA	1193.39	0.119986	0.00266769	FALSE
979	2	4	18320910	18321009	100	VMR	B		NA	NA	NA	NA	NA	NA	NA	NA	NA	NA	NA	NA
980	3	4	20255805	20256326	522	VMR	B		NA	NA	NA	NA	NA	NA	NA	NA	NA	NA	NA	NA
981	3	4	21699336	21699534	199	VMR	G+E		0.116379	0.0519947	0.00415683	NA	1499.4	GxE	0.520853	-0.00159831	1545.74	0.0602274	0.0561516	TRUE
982	4	4	21950766	21951046	281	VMR	B		NA	NA	NA	NA	NA	NA	NA	NA	NA	NA	NA	NA
983	2	4	24796919	24797174	256	VMR	GxE		0.207713	0.0224221	0.00295871	0.00304604	1447.87	G+E	3.23257	0.00509057	1470.67	0.179287	0.0284269	TRUE
984	4	4	25090198	25090665	468	VMR	G+E		0.107343	0.0725136	0.00314615	NA	1385.67	G	0.17407	0.00237856	1448.14	0.0316831	0.0756598	TRUE
985	2	4	25097661	25097886	226	VMR	B		0.116917	0.00867745	0.00383111	NA	1240.17	GxE	1.07521	-0.000999	1247.66	0.104408	0.0125086	FALSE
986	2	4	26585218	26585351	134	VMR	G		0.166679	0.0393902	NA	NA	1217.92	NA	NA	NA	1253.66	0.127289	0.0393902	TRUE
987	3	4	40057241	40058080	840	VMR	B		0.182129	0.0093777	0.00352225	NA	1278.13	GxE	1.1329	-0.000868	1286.91	0.169229	0.0128999	FALSE
988	2	4	40440145	40440442	298	VMR	B		0.0973614	0.00994759	0.0047776	NA	1401.14	GxE	1.33295	-0.000737	1410.36	0.0826362	0.0147252	FALSE
989	2	4	40632299	40632860	562	VMR	B		0.239273	0.00625423	0.00299945	0.00306421	1134.15	G+E	0.0805531	0.00193972	1141.27	0.226955	0.0123179	FALSE
990	2	4	41748676	41748857	182	VMR	B		0.0767587	0.0117768	NA	NA	1035.93	NA	NA	NA	1044.29	0.0649818	0.0117768	FALSE
991	5	4	46126066	46126448	383	VMR	G		0.154586	0.124017	NA	NA	1394.23	G+E	1.53535	-0.000481	1504.06	0.0305689	0.124017	TRUE
992	2	4	46994748	46995509	762	VMR	B		0.11734	NA	0.00509171	NA	1083.18	NA	NA	NA	1085.88	0.112248	0.00509171	FALSE
993	3	4	52861702	52862092	391	VMR	B		0.0585626	0.00845797	0.00535157	NA	1052.03	GxE	1.88384	-0.000134	1059.93	0.044753	0.0138095	FALSE
994	2	4	53578129	53578311	183	VMR	B		0.0810151	0.00880491	NA	NA	1156.81	NA	NA	NA	1162.6	0.0722102	0.00880491	FALSE
995	2	4	53727714	53727839	126	VMR	G+E		0.178941	0.139516	0.00601605	NA	1379.93	GxE	1.64586	-0.000356	1509.25	0.0334086	0.145532	TRUE
996	2	4	53728923	53729461	539	VMR	G+E		0.0704684	0.0326206	0.00340562	NA	1177.83	G	1.25342	0.00370892	1204.9	0.0344422	0.0360262	TRUE
997	3	4	54457645	54457746	102	VMR	G		0.0645099	0.0152196	NA	NA	1620.03	NA	NA	NA	1631.22	0.0492903	0.0152196	TRUE
998	4	4	54969688	54970254	567	VMR	B		0.122455	0.0128375	NA	NA	927.111	NA	NA	NA	936.977	0.109618	0.0128375	FALSE
999	2	4	55092556	55093323	768	VMR	B		NA	NA	NA	NA	NA	NA	NA	NA	NA	NA	NA	NA
1000	2	4	55097989	55098483	495	VMR	B		0.099247	NA	0.00277202	NA	1065.51	NA	NA	NA	1066.02	0.096475	0.00277202	FALSE
1001	5	4	56023751	56024434	684	VMR	G+E		0.520218	0.503717	0.00150435	NA	1274.05	GxE	1.89274	-6.3e-05	1857.73	0.0149959	0.505222	TRUE
1002	2	4	56660398	56660460	63	VMR	G		0.17139	0.0502658	NA	NA	1344.93	NA	NA	NA	1391.05	0.121124	0.0502658	TRUE
1003	3	4	56685845	56686245	401	VMR	G		0.0646388	0.0411061	NA	NA	1634.65	NA	NA	NA	1667.79	0.0235327	0.0411061	TRUE
1004	2	4	57371607	57372411	805	VMR	G		0.124309	0.0720006	NA	NA	1480.43	NA	NA	NA	1542.98	0.0523081	0.0720006	TRUE
1005	6	4	57547347	57548093	747	VMR	G		0.248965	0.18907	NA	NA	1286	NA	NA	NA	1467.45	0.0598953	0.18907	TRUE
1006	2	4	66533472	66534040	569	VMR	B		0.110883	NA	0.00560291	NA	1232.59	NA	NA	NA	1235.73	0.10528	0.00560291	FALSE
1007	3	4	69048001	69048233	233	VMR	B		0.15332	0.00658472	0.00243406	0.0107474	1138.34	G+E	0.582253	0.0026803	1151.2	0.133554	0.0197662	FALSE
1008	2	4	69435250	69435601	352	VMR	GxE		0.478739	0.435074	0.00983067	0.00677813	1800.31	G+E	0.858393	0.0018269	2304.18	0.0270566	0.451683	TRUE
1009	4	4	72897613	72898212	600	VMR	B		0.0296451	0.0115407	0.0039608	NA	1470.27	GxE	0.646799	-0.00160587	1479.21	0.0141436	0.0155015	FALSE
1010	5	4	74847761	74848016	256	VMR	G		0.144103	0.105839	NA	NA	1323.19	G+E	1.28948	-0.000744	1416.45	0.0382634	0.105839	TRUE
1011	2	4	77173119	77173197	79	VMR	B		0.0962198	0.0148109	0.00403185	NA	1152.47	GxE	0.801391	-0.00132495	1165.33	0.077377	0.0188428	FALSE
1012	2	4	77342104	77342550	447	VMR	B		0.226159	0.0108573	NA	NA	1527.14	NA	NA	NA	1536.53	0.215301	0.0108573	FALSE
1013	2	4	77507102	77507411	310	VMR	G		0.118879	0.0345956	NA	NA	1108.38	NA	NA	NA	1137.85	0.0842834	0.0345956	TRUE
1014	2	4	78034410	78034433	24	VMR	B		0.147672	0.0121955	NA	NA	1082.37	NA	NA	NA	1091.97	0.135477	0.0121955	FALSE
1015	3	4	78114737	78114867	131	VMR	G		0.16061	0.0767122	NA	NA	1617.28	NA	NA	NA	1686.73	0.0838974	0.0767122	TRUE
1016	2	4	78979559	78980533	975	VMR	B		NA	NA	NA	NA	NA	NA	NA	NA	NA	NA	NA	NA
1017	2	4	79473327	79473488	162	VMR	G		0.137931	0.0861979	NA	NA	1441.7	NA	NA	NA	1517.57	0.0517336	0.0861979	TRUE
1018	2	4	80885735	80885981	247	VMR	G+E		0.237099	0.173135	0.00491902	NA	1396.97	GxE	1.67757	-0.000301	1564.35	0.0590447	0.178054	TRUE
1019	2	4	81106772	81107185	414	VMR	B		0.0806606	0.0153224	0.00307426	NA	1228.06	G	0.78867	0.00314335	1240.25	0.062264	0.0183966	FALSE
1020	6	4	81109888	81111527	1640	VMR	G+E		0.0826931	0.0343173	0.00307443	NA	1909.59	G	1.28257	0.003693	1938.23	0.0453013	0.0373918	TRUE
1021	10	4	81117647	81119473	1827	VMR	G		0.0599731	0.0290827	NA	NA	1585.46	NA	NA	NA	1608.35	0.0308904	0.0290827	TRUE
1022	2	4	81122687	81122726	40	VMR	G		0.072127	0.0235692	NA	NA	1864.28	NA	NA	NA	1882.78	0.0485579	0.0235692	TRUE
1023	2	4	81188405	81188471	67	VMR	B		NA	NA	NA	NA	NA	NA	NA	NA	NA	NA	NA	NA
1024	3	4	85422409	85423302	894	VMR	B		0.0650172	0.011085	NA	NA	1308.07	NA	NA	NA	1315.7	0.0539321	0.011085	FALSE
1025	2	4	86395991	86396080	90	VMR	B		0.0755258	0.0103737	0.00728929	NA	1406.04	GxE	0.433821	-0.00177051	1417.5	0.0578628	0.017663	FALSE
1026	3	4	88928433	88928495	63	VMR	B		0.0466036	0.00796707	NA	NA	1331.4	NA	NA	NA	1336.2	0.0386365	0.00796707	FALSE
1027	2	4	89619038	89619053	16	VMR	B		NA	NA	NA	NA	NA	NA	NA	NA	NA	NA	NA	NA
1028	2	4	89744363	89744940	578	VMR	B		0.172193	0.0112279	NA	NA	1228.78	NA	NA	NA	1237.79	0.160965	0.0112279	FALSE
1029	3	4	89978251	89978566	316	VMR	G		0.193834	0.0278291	NA	NA	1324.96	NA	NA	NA	1350.69	0.166005	0.0278291	TRUE
1030	2	4	96761135	96761598	464	VMR	B		0.130147	0.00964146	NA	NA	1072.8	NA	NA	NA	1079.81	0.120505	0.00964146	FALSE
1031	5	4	99064322	99064831	510	VMR	G		0.188396	0.123473	NA	NA	1322.66	G+E	1.2628	-0.000732	1436.36	0.0649236	0.123473	TRUE
1032	2	4	99580449	99580530	82	VMR	G		0.197584	0.0173786	NA	NA	1335.85	NA	NA	NA	1351.36	0.180206	0.0173786	TRUE
1033	5	4	99850885	99851211	327	VMR	B		0.0719388	0.012208	NA	NA	1540.29	NA	NA	NA	1548.97	0.0597309	0.012208	FALSE
1034	3	4	102711702	102712397	696	VMR	B		NA	NA	NA	NA	NA	NA	NA	NA	NA	NA	NA	NA
1035	4	4	103940711	103941189	479	VMR	B		0.0728215	0.00782603	NA	NA	1356.37	NA	NA	NA	1361.23	0.0649955	0.00782603	FALSE
1036	2	4	104119803	104119899	97	VMR	B		0.151791	0.00780144	0.00586754	NA	1121.95	GxE	1.81125	-0.000196	1131.01	0.138122	0.013669	FALSE
1037	6	4	104640197	104641319	1123	VMR	B		NA	NA	NA	NA	NA	NA	NA	NA	NA	NA	NA	NA
1038	2	4	111530471	111530900	430	VMR	B		0.0719583	0.0129982	NA	NA	1315.71	NA	NA	NA	1325.07	0.0589601	0.0129982	FALSE
1039	11	4	111531975	111533951	1977	VMR	G		0.0522251	0.0185081	NA	NA	978.133	NA	NA	NA	991.933	0.033717	0.0185081	TRUE
1040	3	4	111554385	111555314	930	VMR	B		0.0648396	0.0139337	0.00527647	NA	1387.64	GxE	0.90846	-0.00124857	1400.25	0.0456295	0.0192101	FALSE
1041	2	4	113207355	113207418	64	VMR	B		NA	NA	NA	NA	NA	NA	NA	NA	NA	NA	NA	NA
1042	2	4	113276997	113277866	870	VMR	B		0.270733	0.00762577	0.00722438	0.00392231	1110.02	G+E	2.30208	0.00385024	1124.78	0.25196	0.0187725	FALSE
1043	4	4	113432051	113432911	861	VMR	B		0.0698066	0.00698845	NA	NA	1061.23	NA	NA	NA	1065.35	0.0628182	0.00698845	FALSE
1044	2	4	113558183	113558294	112	VMR	B		0.182287	0.00905996	NA	NA	1200.68	NA	NA	NA	1207.68	0.173227	0.00905996	FALSE
1045	2	4	118006750	118006812	63	VMR	B		0.024412	0.011533	NA	NA	1315.48	NA	NA	NA	1323.08	0.012879	0.011533	FALSE
1046	2	4	119199731	119199871	141	VMR	B		0.166717	0.00692963	0.00997362	NA	1134	GxE	1.90703	-9.48e-05	1146.41	0.149813	0.0169032	FALSE
1047	2	4	119757509	119757755	247	VMR	G+E		0.224996	0.0481211	0.0082288	NA	1281.45	GxE	0.379705	-0.00153548	1334.79	0.168647	0.0563499	TRUE
1048	5	4	120222089	120222239	151	VMR	GxE		0.144123	0.0189233	0.0041185	0.00370104	1015.28	G+E	5.60614	0.00800528	1034.42	0.117381	0.0267428	TRUE
1049	3	4	122302268	122302331	64	VMR	B		0.0338202	NA	0.00510818	NA	1355.76	NA	NA	NA	1358.07	0.0287121	0.00510818	FALSE
1050	3	4	122854168	122854405	238	VMR	GxE		0.146202	0.0289906	0.00330622	0.0170421	1382.94	G+E	0.302902	0.00241002	1422.83	0.0968633	0.0493389	TRUE
1051	5	4	123300224	123300493	270	VMR	B		0.200534	0.00854087	NA	NA	978.676	NA	NA	NA	985.358	0.191993	0.00854087	FALSE
1052	2	4	124317819	124317983	165	VMR	B		NA	NA	NA	NA	NA	NA	NA	NA	NA	NA	NA	NA
1053	4	4	126237325	126238929	1605	VMR	B		0.14546	0.00540262	0.00345288	0.00531128	889.302	G+E	1.22988	0.00338498	896.736	0.131293	0.0141668	FALSE
1054	2	4	132896266	132896579	314	VMR	B		0.0417736	0.0135508	NA	NA	1300.52	G+E	0.0961638	-0.00223033	1309.99	0.0282228	0.0135508	FALSE
1055	2	4	135122718	135123103	386	VMR	B		0.0658236	0.0108116	NA	NA	1589.25	NA	NA	NA	1596.66	0.055012	0.0108116	FALSE
1056	2	4	139840467	139840514	48	VMR	G		0.368173	0.291912	NA	NA	1288	NA	NA	NA	1596.31	0.0762601	0.291912	TRUE
1057	3	4	140201539	140201652	114	VMR	G		0.106035	0.0643687	NA	NA	1367.71	NA	NA	NA	1422.52	0.0416667	0.0643687	TRUE
1058	2	4	140216263	140216277	15	VMR	B		0.117906	0.00890403	NA	NA	1377.24	NA	NA	NA	1383.45	0.109002	0.00890403	FALSE
1059	3	4	141347993	141349096	1104	VMR	G		0.139074	0.014893	NA	NA	1146.11	NA	NA	NA	1158.13	0.124181	0.014893	TRUE
1060	2	4	141419555	141419587	33	VMR	B		0.0837805	0.00880012	0.0131377	NA	1309.8	GxE	1.193	-0.000905	1325.14	0.0618426	0.0219378	FALSE
1061	2	4	141543410	141543786	377	VMR	B		0.114767	0.0110143	NA	NA	1301.43	NA	NA	NA	1309.53	0.103752	0.0110143	FALSE
1062	4	4	145566200	145566663	464	VMR	GxE		0.281309	0.13695	0.00775162	0.0052389	1223.27	G+E	0.847255	0.00250902	1372.08	0.131368	0.14994	TRUE
1063	2	4	147164778	147164858	81	VMR	B		0.0361643	0.012783	0.00554291	NA	1343.5	GxE	1.96782	-3.8e-05	1354.89	0.0178384	0.0183259	FALSE
1064	2	4	148538143	148538264	122	VMR	B		NA	NA	NA	NA	NA	NA	NA	NA	NA	NA	NA	NA
1065	2	4	152966935	152967415	481	VMR	G		0.256419	0.0260396	NA	NA	1105.29	NA	NA	NA	1131.41	0.230379	0.0260396	TRUE
1066	3	4	154216535	154217026	492	VMR	B		NA	NA	NA	NA	NA	NA	NA	NA	NA	NA	NA	NA
1067	2	4	155254497	155254602	106	VMR	B		0.0593107	0.0100529	0.00264214	NA	1382.72	GxE	0.127754	-0.00215323	1389.67	0.0466157	0.012695	FALSE
1068	3	4	155661758	155661929	172	VMR	G		0.118057	0.018067	NA	NA	1479.67	NA	NA	NA	1494.23	0.0999905	0.018067	TRUE
1069	3	4	156128904	156129169	266	VMR	G+E		0.115771	0.0152317	0.0156897	NA	1341.75	GxE	1.19755	-0.000868	1365.83	0.0848492	0.0309215	TRUE
1070	3	4	156680007	156680256	250	VMR	B		0.11513	0.012571	0.0106397	NA	1404.24	GxE	1.18037	-0.000887	1421.4	0.0919189	0.0232108	FALSE
1071	2	4	158141449	158141492	44	VMR	B		NA	NA	NA	NA	NA	NA	NA	NA	NA	NA	NA	NA
1072	2	4	158142863	158142891	29	VMR	B		0.119297	0.0126787	NA	NA	1327.55	NA	NA	NA	1337.23	0.106619	0.0126787	FALSE
1073	3	4	159091837	159092553	717	VMR	GxE		0.102688	0.0175315	0.00448885	0.015248	1403.25	G+E	1.14156	0.00345702	1430.49	0.0654194	0.0372683	TRUE
1074	5	4	163085081	163085697	617	VMR	B		NA	NA	NA	NA	NA	NA	NA	NA	NA	NA	NA	NA
1075	6	4	165898707	165898967	261	VMR	G		0.0881265	0.033048	NA	NA	1474.83	NA	NA	NA	1501.92	0.0550785	0.033048	TRUE
1076	2	4	169798931	169799308	378	VMR	B		0.0241349	0.0112254	NA	NA	1440.13	NA	NA	NA	1447.47	0.0129095	0.0112254	FALSE
1077	2	4	171011577	171011615	39	VMR	B		0.0886952	0.00836955	NA	NA	1326.96	NA	NA	NA	1332.43	0.0803257	0.00836955	FALSE
1078	4	4	174421440	174422442	1003	VMR	G		0.0989426	0.0189484	NA	NA	1580.39	NA	NA	NA	1595.39	0.0799943	0.0189484	TRUE
1079	2	4	174431922	174432571	650	VMR	G		0.0887416	0.0284473	NA	NA	1041.01	NA	NA	NA	1064.13	0.0602943	0.0284473	TRUE
1080	3	4	174442784	174443242	459	VMR	B		0.0856431	0.0105616	0.00572916	NA	1341.7	GxE	1.13852	-0.000964	1352.13	0.0693524	0.0162907	FALSE
1081	4	4	175443243	175444482	1240	VMR	G		0.129181	0.0974282	NA	NA	1446.68	NA	NA	NA	1531.33	0.0317526	0.0974282	TRUE
1082	2	4	175750280	175750802	523	VMR	B		0.151271	0.0104056	NA	NA	1288.81	NA	NA	NA	1296.77	0.140866	0.0104056	FALSE
1083	2	4	183721565	183721729	165	VMR	G+E		0.117185	0.0244581	0.00959672	NA	1307.53	GxE	0.789247	-0.00130732	1334.45	0.0831298	0.0340548	TRUE
1084	2	4	183935060	183935233	174	VMR	G		0.395965	0.364956	NA	NA	1451.66	G+E	0.505149	-0.00110418	1835.79	0.0310095	0.364956	TRUE
1085	2	4	184320416	184320560	145	VMR	G		0.290532	0.0368551	NA	NA	1309.99	NA	NA	NA	1349.36	0.253677	0.0368551	TRUE
1086	2	4	184642625	184642917	293	VMR	G		0.0969499	0.0427556	NA	NA	1413.87	NA	NA	NA	1449.67	0.0541943	0.0427556	TRUE
1087	2	4	184746611	184746662	52	VMR	B		0.228715	0.00980416	NA	NA	1109.36	NA	NA	NA	1117.68	0.21891	0.00980416	FALSE
1088	2	4	184908510	184908573	64	VMR	B		NA	NA	NA	NA	NA	NA	NA	NA	NA	NA	NA	NA
1089	2	4	185018478	185018682	205	VMR	G+E		0.0753803	0.0411713	0.00849544	NA	1814.94	GxE	0.268294	-0.00195774	1853.69	0.0257135	0.0496668	TRUE
1090	2	4	185926087	185926319	233	VMR	G+E		0.191689	0.110891	0.00238019	NA	1103.66	G	0.869898	0.00284437	1206.8	0.0784174	0.113271	TRUE
1091	3	4	185942086	185942800	715	VMR	B		0.117769	0.0102212	NA	NA	1089.73	NA	NA	NA	1097.14	0.107548	0.0102212	FALSE
1092	2	4	186318163	186318356	194	VMR	G		0.377758	0.335196	NA	NA	1529.08	NA	NA	NA	1879.15	0.0425623	0.335196	TRUE
1093	2	4	186347299	186347682	384	VMR	B		0.151886	0.0185347	0.00651131	NA	1114.89	GxE	1.35187	-0.000673	1134.67	0.12684	0.025046	FALSE
1094	2	4	186456935	186457012	78	VMR	G+E		0.0893492	0.0220641	0.00483684	NA	1161.94	GxE	0.97604	-0.00114062	1181.72	0.0624482	0.0269009	TRUE
1095	3	4	186732932	186733060	129	VMR	G		0.104402	0.0263957	NA	NA	1414.45	NA	NA	NA	1436.18	0.0780066	0.0263957	TRUE
1096	2	4	187111841	187111853	13	VMR	G		0.340912	0.268068	NA	NA	1263.46	NA	NA	NA	1540.28	0.0728437	0.268068	TRUE
1097	3	4	187125413	187126114	702	VMR	G		0.481333	0.433271	NA	NA	1395.43	NA	NA	NA	1889.54	0.0480624	0.433271	TRUE
1098	4	4	187422035	187422119	85	VMR	G+E		0.108191	0.0920463	0.00406103	NA	1591.63	GxE	1.83836	-0.000176	1671.25	0.0120835	0.0961074	TRUE
1099	2	4	187590495	187590536	42	VMR	G+E		0.0717133	0.0281058	0.00419238	NA	1801.28	GxE	1.678	-0.000366	1825.23	0.0394151	0.0322982	TRUE
1100	3	4	187645448	187646396	949	VMR	B		NA	NA	NA	NA	NA	NA	NA	NA	NA	NA	NA	NA
1101	2	4	187985452	187985472	21	VMR	G		0.0994868	0.0554538	NA	NA	1660.98	NA	NA	NA	1707.81	0.0440331	0.0554538	TRUE
1102	2	4	188426278	188426506	229	VMR	B		NA	NA	NA	NA	NA	NA	NA	NA	NA	NA	NA	NA
1103	2	4	188736112	188736172	61	VMR	B		0.0502372	0.0101182	0.00755619	NA	1356.16	GxE	0.80132	-0.00139244	1367.22	0.0325628	0.0176744	FALSE
1104	3	4	188953092	188953527	436	VMR	G		0.127235	0.0167204	NA	NA	1141.4	NA	NA	NA	1154.91	0.110515	0.0167204	TRUE
1105	2	4	189333138	189333296	159	VMR	G+E		0.0966102	0.0600651	0.00812917	NA	1473.45	GxE	0.692316	-0.0014448	1528.9	0.0284159	0.0681942	TRUE
1106	2	4	189602161	189602185	25	VMR	B		0.122391	NA	0.00653005	NA	1261.19	NA	NA	NA	1265.24	0.115861	0.00653005	FALSE
1107	2	4	190284978	190284988	11	VMR	G+E		0.290466	0.214159	0.0031867	NA	1345.65	GxE	0.529428	-0.00127599	1559.97	0.0731202	0.217346	TRUE
1108	3	5	51426	51898	473	VMR	B		0.040818	0.00510638	0.0066107	NA	1514.72	GxE	1.38702	-0.000719	1520.64	0.0291009	0.0117171	FALSE
1109	5	5	191127	192529	1403	VMR	G		0.198377	0.0338736	NA	NA	1425.86	NA	NA	NA	1457.68	0.164503	0.0338736	TRUE
1110	3	5	323794	323969	176	VMR	G+E		0.128551	0.0577239	0.00330579	NA	1332.88	G	0.60156	0.00277936	1384.18	0.0675211	0.0610296	TRUE
1111	2	5	404320	404910	591	VMR	B		0.221261	0.0115932	0.00335258	NA	1093.42	GxE	0.913468	-0.00103496	1104.95	0.206315	0.0149458	FALSE
1112	2	5	415885	416724	840	VMR	G+E		0.212174	0.125442	0.0030863	NA	1730.02	G	0.635681	0.00254567	1849.49	0.0836455	0.128528	TRUE
1113	2	5	429891	430432	542	VMR	B		0.180162	0.00963247	NA	NA	1054.11	NA	NA	NA	1061.66	0.17053	0.00963247	FALSE
1114	2	5	491859	491923	65	VMR	B		0.1259	NA	0.0102226	NA	1450.48	NA	NA	NA	1457.98	0.115677	0.0102226	FALSE
1115	2	5	493262	493613	352	VMR	GxE		0.0776815	0.0293214	0.00917105	0.00942721	1427.93	G+E	0.917661	0.00329966	1463.31	0.0297618	0.0479197	TRUE
1116	4	5	501938	502436	499	VMR	G+E		0.203573	0.185154	0.00233318	NA	1658.38	G	0.00254162	0.00195451	1827.09	0.0160861	0.187487	TRUE
1117	2	5	506343	506472	130	VMR	GxE		0.125902	0.0731009	0.00856446	0.0046867	1240.73	G+E	1.4862	0.00373781	1311.7	0.0395498	0.0863521	TRUE
1118	2	5	510035	510254	220	VMR	B		0.308093	0.00844982	0.00429579	0.00431973	1252.03	G+E	3.0167	0.00426165	1265.94	0.291028	0.0170653	FALSE
1119	2	5	531052	531305	254	VMR	G		0.132161	0.0722397	NA	NA	1150.26	NA	NA	NA	1213.58	0.0599208	0.0722397	TRUE
1120	4	5	663787	664666	880	VMR	B		0.151569	0.0114479	0.00160321	0.00223873	841.432	G+E	0.221303	0.0023099	850.024	0.136279	0.0152898	FALSE
1121	3	5	672845	672910	66	VMR	G+E		0.0621068	0.0322467	0.00473642	NA	2027.06	GxE	1.0132	-0.00113213	2054.65	0.0251237	0.0369831	TRUE
1122	2	5	850745	851101	357	VMR	B		0.125921	NA	0.00389849	NA	1524.02	NA	NA	NA	1525.66	0.122022	0.00389849	FALSE
1123	2	5	980580	980739	160	VMR	G+E		0.161204	0.0381695	0.00754332	NA	1225.99	GxE	1.25583	-0.000764	1265.35	0.115491	0.0457128	TRUE
1124	2	5	1004367	1004495	129	VMR	G		0.07402	0.0417162	NA	NA	1343.61	NA	NA	NA	1377.61	0.0323038	0.0417162	TRUE
1125	2	5	1100096	1100209	114	VMR	G		0.157139	0.020272	NA	NA	1094.79	NA	NA	NA	1112.2	0.136867	0.020272	TRUE
1126	2	5	1107098	1107148	51	VMR	G		0.29494	0.223623	NA	NA	1200.94	NA	NA	NA	1424.01	0.0713175	0.223623	TRUE
1127	2	5	1144676	1144950	275	VMR	B		NA	NA	NA	NA	NA	NA	NA	NA	NA	NA	NA	NA
1128	2	5	1178961	1179159	199	VMR	G		0.0794103	0.0618491	NA	NA	2348.1	NA	NA	NA	2399.23	0.0175612	0.0618491	TRUE
1129	4	5	1232437	1232923	487	VMR	B		0.276245	NA	0.00430215	NA	1114.6	NA	NA	NA	1117.44	0.271943	0.00430215	FALSE
1130	2	5	1246274	1246291	18	VMR	B		0.0870346	0.0103732	NA	NA	1520.36	NA	NA	NA	1527.59	0.0766614	0.0103732	FALSE
1131	2	5	1253833	1253879	47	VMR	B		NA	NA	NA	NA	NA	NA	NA	NA	NA	NA	NA	NA
1132	2	5	1316038	1316636	599	VMR	GxE		0.179692	0.0604319	0.00638067	0.00655477	1374.29	G+E	3.77078	0.00581466	1438.28	0.106324	0.0733673	TRUE
1133	2	5	1386742	1386887	146	VMR	B		0.105895	0.0120338	NA	NA	1087.66	NA	NA	NA	1096.58	0.0938617	0.0120338	FALSE
1134	2	5	1468972	1469001	30	VMR	B		0.154875	NA	0.00315605	NA	1076.71	NA	NA	NA	1077.75	0.151719	0.00315605	FALSE
1135	2	5	1491377	1491489	113	VMR	B		0.133686	NA	0.00400444	NA	1173.38	NA	NA	NA	1175.14	0.129682	0.00400444	FALSE
1136	2	5	1509299	1509466	168	VMR	B		NA	NA	NA	NA	NA	NA	NA	NA	NA	NA	NA	NA
1137	4	5	1666974	1667958	985	VMR	G		0.146592	0.0716742	NA	NA	1435.52	NA	NA	NA	1499.41	0.0749181	0.0716742	TRUE
1138	2	5	1761293	1761353	61	VMR	B		0.0841752	0.0130251	NA	NA	1071.62	NA	NA	NA	1081.16	0.0711502	0.0130251	FALSE
1139	2	5	1831280	1831308	29	VMR	B		0.082441	NA	0.00746928	NA	1123.18	NA	NA	NA	1127.8	0.0749717	0.00746928	FALSE
1140	6	5	1849983	1852253	2271	VMR	G+E		0.176368	0.150792	0.00365769	NA	1318.78	GxE	0.00246613	-0.00201129	1455.2	0.021919	0.154449	TRUE
1141	6	5	1856713	1857828	1116	VMR	G+E		0.172939	0.116261	0.00636171	NA	1539.2	GxE	1.90963	-9.15e-05	1648.15	0.050316	0.122623	TRUE
1142	5	5	1868137	1868693	557	VMR	G		0.5505	0.538245	NA	NA	1309.2	NA	NA	NA	1950.41	0.0122548	0.538245	TRUE
1143	3	5	2129767	2129941	175	VMR	G+E		0.32818	0.317194	0.00286726	NA	1114.21	GxE	1.54871	-0.000371	1428.52	0.008119	0.320061	TRUE
1144	4	5	2537496	2537697	202	VMR	G		0.0864612	0.0525974	NA	NA	1260.99	NA	NA	NA	1304.73	0.0338638	0.0525974	TRUE
1145	2	5	2757457	2757976	520	VMR	B		0.0900638	0.0109663	0.00289123	NA	1152.18	G	0.430541	0.00271105	1160.53	0.0762063	0.0138575	FALSE
1146	2	5	3103718	3103774	57	VMR	G+E		0.133087	0.0750966	0.00406411	NA	1658.62	G	0.991035	0.00317958	1726.01	0.0539259	0.0791608	TRUE
1147	2	5	3182057	3182108	52	VMR	G		0.128371	0.0908525	NA	NA	1433.12	NA	NA	NA	1512.13	0.0375184	0.0908525	TRUE
1148	2	5	3326644	3326731	88	VMR	G		0.175688	0.12759	NA	NA	1121.13	NA	NA	NA	1236.71	0.0480982	0.12759	TRUE
1149	2	5	3428598	3428696	99	VMR	G+E		0.123059	0.0870091	0.00622139	NA	1253.67	GxE	1.1593	-0.000902	1332.21	0.0298287	0.0932305	TRUE
1150	2	5	3590482	3591012	531	VMR	B		0.089947	NA	0.00464618	NA	1351.61	NA	NA	NA	1353.77	0.0853008	0.00464618	FALSE
1151	3	5	3605783	3605954	172	VMR	B		0.108947	0.0150067	0.00495895	NA	1437.75	GxE	1.9954	-5.01e-06	1451.85	0.0889819	0.0199656	FALSE
1152	3	5	4230546	4230872	327	VMR	G+E		0.0792836	0.0316299	0.00536083	NA	1334.71	GxE	1.00315	-0.00112271	1362.89	0.0422929	0.0369907	TRUE
1153	3	5	4942023	4942612	590	VMR	G+E		0.290142	0.269555	0.00473361	NA	1255.82	GxE	1.99425	-5e-06	1518.75	0.0158534	0.274289	TRUE
1154	8	5	5139458	5140935	1478	VMR	G+E		0.0780871	0.0189404	0.010811	NA	1022.63	GxE	1.51042	-0.000552	1044.58	0.0483356	0.0297515	TRUE
1155	2	5	6349400	6349545	146	VMR	B		0.155321	0.0110667	0.00264766	NA	1274.58	G	0.665785	0.0027606	1283.74	0.141607	0.0137143	FALSE
1156	2	5	6667258	6667276	19	VMR	B		NA	NA	NA	NA	NA	NA	NA	NA	NA	NA	NA	NA
1157	4	5	8457548	8458392	845	VMR	G+E		0.147348	0.0203795	0.00526898	NA	1555.99	GxE	1.62602	-0.00039	1576.2	0.121699	0.0256485	TRUE
1158	2	5	8870544	8870588	45	VMR	B		0.0778322	0.0133402	0.00710505	NA	1505.76	GxE	0.519389	-0.00166969	1519.68	0.0573869	0.0204453	FALSE
1159	2	5	9545976	9546755	780	VMR	G		0.115001	0.0182568	NA	NA	1301.28	NA	NA	NA	1315.96	0.0967441	0.0182568	TRUE
1160	2	5	10308246	10308250	5	VMR	B		0.164398	0.00722702	0.00396097	NA	1334.9	GxE	0.85734	-0.00116786	1341.76	0.15321	0.011188	FALSE
1161	2	5	12795410	12795705	296	VMR	B		NA	NA	NA	NA	NA	NA	NA	NA	NA	NA	NA	NA
1162	2	5	14507196	14507533	338	VMR	B		NA	NA	NA	NA	NA	NA	NA	NA	NA	NA	NA	NA
1163	2	5	16701194	16701296	103	VMR	B		0.202251	0.00772671	0.00341732	0.00250702	1123.65	G+E	0.850135	0.00278784	1131.52	0.1886	0.0136511	FALSE
1164	6	5	19988018	19988848	831	VMR	B		0.0724163	NA	0.003437	NA	1134.25	NA	NA	NA	1135.28	0.0689793	0.003437	FALSE
1165	4	5	23507594	23507656	63	VMR	G		0.171482	0.0221331	NA	NA	1514.29	NA	NA	NA	1533.83	0.149349	0.0221331	TRUE
1166	4	5	28809121	28810645	1525	VMR	B		0.115901	NA	0.00628605	NA	974.561	NA	NA	NA	978.349	0.109615	0.00628605	FALSE
1167	2	5	31194641	31194749	109	VMR	B		0.09288	0.0088577	0.00508561	NA	1196.02	GxE	1.93479	-7.24e-05	1204.49	0.0789367	0.0139433	FALSE
1168	4	5	33937673	33938909	1237	VMR	G+E		0.109627	0.0288583	0.00321859	NA	1348.74	GxE	0.823224	-0.00128154	1373.65	0.0775497	0.0320769	TRUE
1169	2	5	35229851	35230568	718	VMR	B		0.107718	0.00864298	NA	NA	1211.37	NA	NA	NA	1217.24	0.0990754	0.00864298	FALSE
1170	2	5	37248894	37248984	91	VMR	B		0.106999	NA	0.00428401	NA	1260.51	NA	NA	NA	1262.42	0.102715	0.00428401	FALSE
1171	2	5	37371082	37371628	547	VMR	B		0.179516	0.00786896	NA	NA	1132.01	NA	NA	NA	1137.81	0.171647	0.00786896	FALSE
1172	4	5	38445563	38446192	630	VMR	G		0.0920834	0.0161198	NA	NA	1272.21	NA	NA	NA	1284.59	0.0759635	0.0161198	TRUE
1173	3	5	40835740	40835760	21	VMR	G+E		0.0953215	0.0641816	0.0081257	NA	1825.04	GxE	0.433137	-0.00173335	1883.86	0.0230142	0.0723073	TRUE
1174	4	5	41509352	41510076	725	VMR	B		0.0500083	0.00649268	NA	NA	1235.45	NA	NA	NA	1239.02	0.0435156	0.00649268	FALSE
1175	2	5	41870875	41870910	36	VMR	G		0.0599881	0.027473	NA	NA	1415.21	NA	NA	NA	1436.75	0.0325151	0.027473	TRUE
1176	2	5	42924367	42924552	186	VMR	B		0.261014	0.00707629	0.00533288	NA	1415.22	GxE	1.3083	-0.000625	1424.82	0.248604	0.0124092	FALSE
1177	2	5	42953543	42953590	48	VMR	B		0.29288	0.0136369	NA	NA	1959.32	NA	NA	NA	1972.93	0.279243	0.0136369	FALSE
1178	3	5	43000303	43000790	488	VMR	G		0.12834	0.0414832	NA	NA	1351.39	NA	NA	NA	1387.38	0.0868565	0.0414832	TRUE
1179	3	5	43040548	43040621	74	VMR	G		0.0823367	0.0148381	NA	NA	1429.7	G+E	0.231995	-0.0019837	1440.8	0.0674986	0.0148381	TRUE
1180	2	5	43191975	43191993	19	VMR	B		NA	NA	NA	NA	NA	NA	NA	NA	NA	NA	NA	NA
1181	2	5	43602919	43603138	220	VMR	B		0.242368	0.0152614	0.00854932	NA	1409.12	GxE	1.68123	-0.000296	1430.4	0.218557	0.0238107	FALSE
1182	3	5	44388688	44389282	595	VMR	B		0.0985448	0.00834549	NA	NA	1337	NA	NA	NA	1342.52	0.0901993	0.00834549	FALSE
1183	2	5	50679681	50679817	137	VMR	B		0.116745	0.0079981	NA	NA	1137.2	NA	NA	NA	1142.57	0.108747	0.0079981	FALSE
1184	2	5	50695224	50695337	114	VMR	B		0.13274	0.00762088	NA	NA	1135.87	NA	NA	NA	1141.02	0.125119	0.00762088	FALSE
1185	2	5	54281198	54281437	240	VMR	B		NA	NA	NA	NA	NA	NA	NA	NA	NA	NA	NA	NA
1186	2	5	56204834	56204891	58	VMR	G		0.175342	0.0981974	NA	NA	1471.16	NA	NA	NA	1561.08	0.0771448	0.0981974	TRUE
1187	2	5	56595163	56595244	82	VMR	G+E		0.306776	0.274799	0.00629165	NA	1950.74	GxE	1.65518	-0.000293	2224.83	0.0256856	0.28109	TRUE
1188	2	5	57879269	57879417	149	VMR	G		0.0657852	0.0155521	NA	NA	1253.13	NA	NA	NA	1264.62	0.0502331	0.0155521	TRUE
1189	2	5	58883392	58883430	39	VMR	G		0.135128	0.0235213	NA	NA	1417.9	NA	NA	NA	1437.82	0.111606	0.0235213	TRUE
1190	7	5	59188213	59189791	1579	VMR	G		0.24575	0.184593	NA	NA	1077.18	NA	NA	NA	1254.04	0.0611566	0.184593	TRUE
1191	2	5	63461371	63462187	817	VMR	B		0.105007	0.00696426	0.00478782	NA	1237.89	GxE	1.99229	-8.45e-06	1244.55	0.0932553	0.0117521	FALSE
1192	3	5	66124501	66124603	103	VMR	B		0.084464	0.00943918	NA	NA	1287.09	NA	NA	NA	1293.47	0.0750248	0.00943918	FALSE
1193	2	5	68628431	68628618	188	VMR	B		0.0395244	NA	0.00818814	NA	1569.52	NA	NA	NA	1574.46	0.0313363	0.00818814	FALSE
1194	2	5	68710808	68710907	100	VMR	B		NA	NA	NA	NA	NA	NA	NA	NA	NA	NA	NA	NA
1195	2	5	71852464	71852862	399	VMR	G		0.120759	0.0233728	NA	NA	1490.99	NA	NA	NA	1510.43	0.0973863	0.0233728	TRUE
1196	2	5	72676039	72676121	83	VMR	B		0.0721617	NA	0.00470266	NA	1074.03	NA	NA	NA	1076.16	0.067459	0.00470266	FALSE
1197	3	5	72677287	72678420	1134	VMR	B		0.122595	NA	0.00462753	NA	1223.29	NA	NA	NA	1225.59	0.117967	0.00462753	FALSE
1198	2	5	74907287	74908170	884	VMR	G+E		0.122702	0.081716	0.00404005	NA	1576.43	GxE	1.1052	-0.00096	1648.63	0.036946	0.085756	TRUE
1199	2	5	76115868	76115974	107	VMR	GxE		0.24643	0.077468	0.0114562	0.00922657	1337.55	G+E	2.70546	0.00435265	1431.58	0.14828	0.0981507	TRUE
1200	3	5	76936545	76937424	880	VMR	B		0.0478778	0.0119595	NA	NA	1442.03	NA	NA	NA	1450.23	0.0359183	0.0119595	FALSE
1201	2	5	77139388	77139492	105	VMR	GxE		0.522599	0.393666	0.00283207	0.0029868	941.648	G+E	0.99948	0.00175592	1432.4	0.123114	0.399484	TRUE
1202	4	5	77146197	77147141	945	VMR	G		0.510553	0.428974	NA	NA	1433.65	NA	NA	NA	1945.86	0.0815788	0.428974	TRUE
1203	2	5	77945178	77945219	42	VMR	G		0.228331	0.0224701	NA	NA	1534.83	NA	NA	NA	1556.28	0.205861	0.0224701	TRUE
1204	3	5	78365647	78366076	430	VMR	G		0.10253	0.0593896	NA	NA	1615.02	NA	NA	NA	1665.37	0.0431401	0.0593896	TRUE
1205	7	5	78407552	78408347	796	VMR	G		0.0832955	0.0354379	NA	NA	1094.63	NA	NA	NA	1123.61	0.0478577	0.0354379	TRUE
1206	8	5	78985432	78986111	680	VMR	G		0.102578	0.0362753	NA	NA	1699.1	NA	NA	NA	1729.47	0.0663026	0.0362753	TRUE
1207	3	5	79378709	79378955	247	VMR	B		0.0364643	NA	0.00382825	NA	1474.02	NA	NA	NA	1475.26	0.0326361	0.00382825	FALSE
1208	2	5	80382795	80383136	342	VMR	B		0.247807	NA	0.00338115	NA	1416.09	NA	NA	NA	1417.75	0.244426	0.00338115	FALSE
1209	2	5	80529067	80529121	55	VMR	G		0.270124	0.151709	NA	NA	1424.78	NA	NA	NA	1577.07	0.118416	0.151709	TRUE
1210	2	5	80690205	80690220	16	VMR	G+E		0.0779659	0.034521	0.00789802	NA	1320.62	GxE	1.62839	-0.000419	1353.37	0.0355469	0.042419	TRUE
1211	2	5	82767280	82767394	115	VMR	B		0.182245	0.00655641	0.00655744	NA	1174.22	GxE	0.996795	-0.00100351	1183.21	0.169132	0.0131138	FALSE
1212	5	5	83017000	83018422	1423	VMR	G+E		0.149635	0.134527	0.00230743	NA	1290.85	GxE	0.686473	-0.00136607	1408.75	0.0128	0.136835	TRUE
1213	3	5	86563959	86564790	832	VMR	B		0.0775485	0.00404646	0.00489216	0.00597918	1047.14	G+E	1.57896	0.00404976	1054.25	0.0626307	0.0149178	FALSE
1214	4	5	87440246	87441563	1318	VMR	B		0.0584671	0.015159	0.00463147	NA	1196.32	G	1.86429	0.00446387	1209.31	0.0386767	0.0197905	FALSE
1215	3	5	87955618	87956389	772	VMR	B		NA	NA	NA	NA	NA	NA	NA	NA	NA	NA	NA	NA
1216	5	5	87985219	87986714	1496	VMR	B		NA	NA	NA	NA	NA	NA	NA	NA	NA	NA	NA	NA
1217	2	5	90575362	90575459	98	VMR	GxE		0.1225	0.0793958	0.00386888	0.00395561	1752.76	G+E	3.01092	0.00539852	1824.18	0.0352793	0.0872203	TRUE
1218	2	5	90679533	90679543	11	VMR	G		0.443897	0.326603	NA	NA	1213.99	NA	NA	NA	1589.48	0.117295	0.326603	TRUE
1219	2	5	92914290	92914828	539	VMR	B		NA	NA	NA	NA	NA	NA	NA	NA	NA	NA	NA	NA
1220	2	5	92923623	92924603	981	VMR	B		NA	NA	NA	NA	NA	NA	NA	NA	NA	NA	NA	NA
1221	2	5	93077290	93077375	86	VMR	B		0.0755908	NA	0.00597743	NA	1099.88	NA	NA	NA	1103.14	0.0696134	0.00597743	FALSE
1222	2	5	95159614	95159639	26	VMR	B		NA	NA	NA	NA	NA	NA	NA	NA	NA	NA	NA	NA
1223	5	5	101119084	101119766	683	VMR	G+E		0.0856168	0.0372672	0.00814574	NA	1386.7	GxE	0.902976	-0.00122696	1422.3	0.0402038	0.0454129	TRUE
1224	2	5	101834675	101834780	106	VMR	B		NA	NA	NA	NA	NA	NA	NA	NA	NA	NA	NA	NA
1225	3	5	102898463	102898729	267	VMR	B		0.0948813	0.0195875	0.00287679	NA	2057.01	G	0.740937	0.00304166	2073.04	0.072417	0.0224643	FALSE
1226	2	5	109220841	109220987	147	VMR	B		0.0905179	0.00801628	0.00374314	0.00482822	1192.6	G+E	0.0937154	0.00233371	1201.37	0.0739303	0.0165877	FALSE
1227	6	5	110062343	110062729	387	VMR	G+E		0.196596	0.0272607	0.00336639	NA	1425.3	G	0.671115	0.00263096	1451.87	0.165969	0.0306271	TRUE
1228	2	5	112849156	112849162	7	VMR	G		0.0396598	0.0193801	NA	NA	1491.44	NA	NA	NA	1505.76	0.0202797	0.0193801	TRUE
1229	2	5	114193732	114193858	127	VMR	G+E		0.148276	0.0222294	0.00410562	NA	1307.06	GxE	1.98012	-2.07e-05	1327.94	0.121941	0.026335	TRUE
1230	2	5	115697446	115697588	143	VMR	GxE		0.131013	0.0276371	0.0120742	0.00881304	1394.75	G+E	0.0100755	0.00214061	1433.14	0.0824887	0.0485243	TRUE
1231	3	5	118603742	118603880	139	VMR	B		0.141094	0.0061028	0.00434381	NA	1504.47	GxE	0.182317	0.000192	1510.35	0.130648	0.0104466	FALSE
1232	5	5	118691415	118691794	380	VMR	G+E		0.153776	0.0521057	0.00300372	NA	1457.8	GxE	0.27198	-0.00178794	1505.34	0.0986671	0.0551094	TRUE
1233	3	5	122621240	122621645	406	VMR	G		0.212465	0.112504	NA	NA	1204.8	NA	NA	NA	1311.89	0.0999609	0.112504	TRUE
1234	2	5	122971759	122971768	10	VMR	B		0.129541	0.0103267	NA	NA	1077.23	NA	NA	NA	1084.87	0.119215	0.0103267	FALSE
1235	3	5	125930496	125931166	671	VMR	G		0.110146	0.0182254	NA	NA	1308.9	NA	NA	NA	1323.46	0.0919206	0.0182254	TRUE
1236	2	5	126205045	126205081	37	VMR	G+E		0.0794428	0.0636291	0.00356593	NA	1438.39	G	0.98777	0.00337264	1491.95	0.0122478	0.067195	TRUE
1237	3	5	126408756	126409061	306	VMR	G+E		0.108849	0.0793421	0.00651401	NA	1498.32	GxE	0.635018	-0.00148763	1569.46	0.0229925	0.0858561	TRUE
1238	2	5	126853350	126853558	209	VMR	G+E		0.0995392	0.0247154	0.00373767	NA	1451.25	G	1.27943	0.0036217	1472.66	0.0710861	0.0284531	TRUE
1239	2	5	127872767	127872958	192	VMR	G		0.166924	0.088577	NA	NA	1565.44	NA	NA	NA	1645.99	0.0783468	0.088577	TRUE
1240	3	5	128301230	128301488	259	VMR	G+E		0.136588	0.0432877	0.0071686	NA	1550.31	GxE	1.72886	-0.000286	1592.71	0.086132	0.0504563	TRUE
1241	2	5	129241611	129242000	390	VMR	B		0.137181	0.00784096	NA	NA	1006.05	NA	NA	NA	1011.44	0.12934	0.00784096	FALSE
1242	2	5	131281008	131281290	283	VMR	G+E		0.22635	0.125068	0.0098979	NA	1476.83	GxE	1.97397	-2.47e-05	1604.2	0.0913832	0.134966	TRUE
1243	2	5	131827807	131827918	112	VMR	GxE		0.40961	0.210548	0.00540841	0.178068	1432.44	G	0.375474	0.00317034	1844.14	0.0155847	0.394025	TRUE
1244	3	5	132155233	132155555	323	VMR	B		0.0690992	0.0158037	0.00680317	NA	1332.74	GxE	0.698733	-0.0014815	1348.34	0.0464923	0.0226069	FALSE
1245	2	5	133406542	133406550	9	VMR	B		0.150835	0.00633631	0.00650809	0.003621	1110.32	G+E	0.368576	0.0024654	1120.01	0.134369	0.0164654	FALSE
1246	4	5	134073430	134073552	123	VMR	B		0.0742517	0.00748889	NA	NA	1338.57	NA	NA	NA	1343.15	0.0667628	0.00748889	FALSE
1247	4	5	134363053	134364717	1665	VMR	B		0.113339	0.0112914	NA	NA	1202.82	NA	NA	NA	1211.16	0.102047	0.0112914	FALSE
1248	2	5	134662888	134662980	93	VMR	B		0.110391	0.0170044	0.00472268	NA	1112.45	GxE	0.487029	-0.00164591	1128.16	0.0886635	0.0217271	FALSE
1249	2	5	134735654	134735675	22	VMR	B		0.194891	0.00960067	NA	NA	1279.21	NA	NA	NA	1286.9	0.185291	0.00960067	FALSE
1250	5	5	135414858	135416594	1737	VMR	B		0.018884	NA	0.00399369	NA	2425.27	NA	NA	NA	2426.59	0.0148904	0.00399369	FALSE
1251	3	5	137474905	137475288	384	VMR	B		0.166334	0.00654584	NA	NA	1262.64	NA	NA	NA	1267.03	0.159788	0.00654584	FALSE
1252	2	5	138533634	138534324	691	VMR	B		NA	NA	NA	NA	NA	NA	NA	NA	NA	NA	NA	NA
1253	3	5	138713750	138714136	387	VMR	G+E		0.219611	0.154848	0.00605816	NA	1372.94	GxE	1.98321	-1.6e-05	1522.1	0.0587044	0.160906	TRUE
1254	3	5	139056667	139057496	830	VMR	B		NA	NA	NA	NA	NA	NA	NA	NA	NA	NA	NA	NA
1255	2	5	139060821	139060919	99	VMR	B		0.133621	0.0104538	NA	NA	1155.62	NA	NA	NA	1163.42	0.123167	0.0104538	FALSE
1256	2	5	139062471	139062493	23	VMR	B		NA	NA	NA	NA	NA	NA	NA	NA	NA	NA	NA	NA
1257	4	5	139283051	139283351	301	VMR	B		0.0937943	0.0106026	0.00327528	NA	990.477	G	1.1491	0.00349968	998.894	0.0799164	0.0138779	FALSE
1258	3	5	140012660	140012769	110	VMR	G		0.206698	0.0895379	NA	NA	1341.5	NA	NA	NA	1426.87	0.117161	0.0895379	TRUE
1259	4	5	140105626	140105694	69	VMR	B		0.100459	0.0125404	0.00487922	NA	1264.25	GxE	1.7355	-0.000291	1275.92	0.083039	0.0174196	FALSE
1260	2	5	140221357	140221364	8	VMR	G		0.0746266	0.0226903	NA	NA	1275.32	G+E	0.48063	-0.00171931	1293.12	0.0519363	0.0226903	TRUE
1261	2	5	140230251	140230326	76	VMR	B		NA	NA	NA	NA	NA	NA	NA	NA	NA	NA	NA	NA
1262	3	5	140235596	140236081	486	VMR	B		0.0637799	0.0112373	0.0085339	NA	1399.7	GxE	0.877636	-0.00128526	1412.77	0.0440087	0.0197712	FALSE
1263	3	5	140241497	140243006	1510	VMR	B		0.0620381	NA	0.00657667	NA	1240.33	NA	NA	NA	1244.04	0.0554614	0.00657667	FALSE
1264	3	5	140248610	140249735	1126	VMR	B		0.0373411	NA	0.00304441	NA	1379.31	NA	NA	NA	1379.89	0.0342967	0.00304441	FALSE
1265	4	5	140420142	140420518	377	VMR	B		0.059709	NA	0.00551835	NA	1063.58	NA	NA	NA	1066.36	0.0541906	0.00551835	FALSE
1266	2	5	140457585	140457609	25	VMR	B		0.0887748	0.0110259	0.00624813	NA	1116.19	GxE	0.210856	-0.0019933	1127.53	0.0715008	0.017274	FALSE
1267	6	5	140474062	140475049	988	VMR	B		0.0939979	NA	0.00628854	NA	1053.93	NA	NA	NA	1057.58	0.0877093	0.00628854	FALSE
1268	6	5	140479979	140481267	1289	VMR	B		0.0536783	0.0158288	0.00668	NA	965.555	GxE	1.1186	-0.00102036	980.76	0.0311694	0.0225088	FALSE
1269	3	5	140529738	140530410	673	VMR	B		0.0576181	0.0141956	0.00372116	0.0040989	1388.98	G+E	2.70567	0.00544349	1401.85	0.0356024	0.0220157	FALSE
1270	3	5	140535759	140536238	480	VMR	B		0.0399047	NA	0.00577886	NA	1422.32	NA	NA	NA	1425.22	0.0341258	0.00577886	FALSE
1271	6	5	140561961	140563241	1281	VMR	B		0.0505595	0.0138694	NA	NA	1249.17	NA	NA	NA	1259.02	0.0366901	0.0138694	FALSE
1272	3	5	140613998	140614369	372	VMR	B		NA	NA	NA	NA	NA	NA	NA	NA	NA	NA	NA	NA
1273	4	5	140683632	140683767	136	VMR	G		0.0625919	0.0505455	NA	NA	1598.34	G+E	0.186623	-0.00207832	1639.24	0.0120464	0.0505455	TRUE
1274	3	5	140699914	140700602	689	VMR	B		0.155642	0.0112989	0.00472801	NA	1151.12	GxE	1.31248	-0.00071	1162.48	0.139615	0.016027	FALSE
1275	3	5	140705845	140706190	346	VMR	B		0.111652	0.00606146	0.0071123	NA	1350.54	GxE	1.10601	-0.000972	1358.56	0.0984786	0.0131738	FALSE
1276	5	5	140718405	140719962	1558	VMR	B		NA	NA	NA	NA	NA	NA	NA	NA	NA	NA	NA	NA
1277	8	5	140722587	140725147	2561	VMR	B		0.0505117	NA	0.00819965	NA	1183.65	NA	NA	NA	1188.67	0.042312	0.00819965	FALSE
1278	4	5	140729719	140730469	751	VMR	B		0.0649335	0.0157619	0.00275561	0.00326737	1184.12	G+E	2.63688	0.00532205	1196.94	0.0431486	0.0217849	FALSE
1279	5	5	140734648	140735397	750	VMR	B		0.034377	0.0112871	NA	NA	1277.49	NA	NA	NA	1284.99	0.0230898	0.0112871	FALSE
1280	4	5	140739522	140739976	455	VMR	GxE		0.0576767	0.0198969	0.00815851	0.0122171	1399.19	G+E	1.07975	0.00355887	1427.39	0.0174042	0.0402725	TRUE
1281	2	5	140741220	140741730	511	VMR	B		0.0341567	0.0116565	0.00766295	NA	1703.86	GxE	1.52148	-0.000566	1716.04	0.0148373	0.0193195	FALSE
1282	4	5	140743808	140744914	1107	VMR	B		0.0576511	0.0100455	0.00440433	NA	1058.38	G	1.66449	0.00423621	1066.81	0.0432012	0.0144498	FALSE
1283	2	5	140749834	140750160	327	VMR	B		0.0549829	NA	0.00555428	NA	1431.2	NA	NA	NA	1433.98	0.0494286	0.00555428	FALSE
1284	4	5	140762305	140763125	821	VMR	B		NA	NA	NA	NA	NA	NA	NA	NA	NA	NA	NA	NA
1285	5	5	140772256	140773122	867	VMR	B		0.0447173	0.0148407	0.00313305	NA	1093.33	G	0.51313	0.00294302	1104.55	0.0267435	0.0179738	FALSE
1286	3	5	140778546	140779461	916	VMR	B		0.0398032	NA	0.00465921	NA	1196.1	NA	NA	NA	1198.06	0.035144	0.00465921	FALSE
1287	4	5	140792814	140793470	657	VMR	B		0.0685096	NA	0.00467108	NA	1013.98	NA	NA	NA	1016.06	0.0638385	0.00467108	FALSE
1288	5	5	140797509	140799572	2064	VMR	B		0.043056	NA	0.00644048	NA	1226.46	NA	NA	NA	1229.94	0.0366155	0.00644048	FALSE
1289	4	5	140800629	140801482	854	VMR	B		NA	NA	NA	NA	NA	NA	NA	NA	NA	NA	NA	NA
1290	9	5	140810109	140811312	1204	VMR	GxE		0.0761214	0.00557053	0.0176913	0.00415007	1198.65	G+E	2.0327	0.00457153	1216.54	0.0487095	0.0274119	TRUE
1291	2	5	141674673	141674679	7	VMR	GxE		0.279814	0.0340155	0.00694806	0.00497725	1151.02	G+E	0.953606	0.00260832	1195.54	0.233873	0.0459408	TRUE
1292	4	5	143978290	143978420	131	VMR	GxE		0.170975	0.151584	0.00358748	0.0073429	1741	G+E	0.730901	0.00277573	1881.25	0.00846005	0.162515	TRUE
1293	2	5	145717145	145717858	714	VMR	B		0.127008	0.00957518	NA	NA	1303.25	NA	NA	NA	1310.16	0.117433	0.00957518	FALSE
1294	2	5	145725171	145725913	743	VMR	B		0.094844	0.0080411	0.00721398	NA	1058.41	GxE	0.123514	-0.00207658	1068.06	0.0795889	0.0152551	FALSE
1295	3	5	147862421	147862681	261	VMR	B		NA	NA	NA	NA	NA	NA	NA	NA	NA	NA	NA	NA
1296	3	5	148809826	148810103	278	VMR	B		0.202046	0.0099204	NA	NA	1334.72	NA	NA	NA	1342.82	0.192126	0.0099204	FALSE
1297	5	5	149546087	149546691	605	VMR	G+E		0.521977	0.362862	0.00424511	NA	1114.12	GxE	1.70884	-0.00017	1575.67	0.15487	0.367107	TRUE
1298	3	5	150284416	150284530	115	VMR	B		0.0996772	0.00839978	0.00498132	0.00304255	1885.28	G+E	0.337166	0.00257921	1894.05	0.0832536	0.0164236	FALSE
1299	3	5	150326190	150326497	308	VMR	B		0.080776	0.00996116	NA	NA	1196.81	NA	NA	NA	1203.61	0.0708148	0.00996116	FALSE
1300	3	5	150911153	150911450	298	VMR	B		0.116035	0.0109818	NA	NA	1145.82	NA	NA	NA	1153.91	0.105053	0.0109818	FALSE
1301	2	5	151066662	151066730	69	VMR	B		0.0788158	0.0165337	0.00242877	NA	1413.55	G	0.00285439	0.00226103	1426.2	0.0598533	0.0189624	FALSE
1302	5	5	154026371	154027481	1111	VMR	B		0.0848897	0.0186996	0.00297475	NA	1591.73	G	0.967053	0.0033294	1606.85	0.0632153	0.0216744	FALSE
1303	2	5	154070325	154070385	61	VMR	GxE		0.0760635	0.02804	0.00485867	0.0231981	1758.81	G+E	2.54887	0.00515861	1800.97	0.0199668	0.0560967	TRUE
1304	2	5	154230173	154230223	51	VMR	B		0.284956	0.00632814	NA	NA	1464.16	NA	NA	NA	1469.36	0.278628	0.00632814	FALSE
1305	2	5	155108933	155109505	573	VMR	B		NA	NA	NA	NA	NA	NA	NA	NA	NA	NA	NA	NA
1306	2	5	156696351	156696520	170	VMR	B		0.506703	0.00587701	NA	NA	1277.05	NA	NA	NA	1284.72	0.500826	0.00587701	FALSE
1307	2	5	156737087	156737228	142	VMR	B		0.149544	0.0123995	NA	NA	1234.99	G+E	0.102591	-0.00197282	1244.82	0.137144	0.0123995	FALSE
1308	2	5	156886990	156886996	7	VMR	GxE		0.170823	0.0721645	0.00329509	0.0484986	1321.62	G+E	1.00834	0.0030588	1429.45	0.0468653	0.123958	TRUE
1309	3	5	157079312	157079520	209	VMR	G+E		0.0806839	0.0468954	0.00615598	NA	1724.65	GxE	1.81475	-0.000208	1766.49	0.0276325	0.0530513	TRUE
1310	2	5	158689566	158689930	365	VMR	B		0.0718245	0.0113676	NA	NA	1169.39	NA	NA	NA	1177.34	0.0604569	0.0113676	FALSE
1311	2	5	162864385	162864824	440	VMR	B		NA	NA	NA	NA	NA	NA	NA	NA	NA	NA	NA	NA
1312	2	5	162887342	162887527	186	VMR	B		0.157712	0.0127165	NA	NA	1309.76	NA	NA	NA	1320.01	0.144996	0.0127165	FALSE
1313	2	5	162992940	162993374	435	VMR	B		0.146202	0.00977131	NA	NA	1034.6	NA	NA	NA	1041.9	0.13643	0.00977131	FALSE
1314	2	5	167689716	167689737	22	VMR	B		0.109382	NA	0.0043871	NA	1028.5	NA	NA	NA	1030.52	0.104995	0.0043871	FALSE
1315	2	5	168189625	168189635	11	VMR	B		0.122391	0.0123455	NA	NA	1238.15	NA	NA	NA	1247.56	0.110046	0.0123455	FALSE
1316	2	5	169757859	169758340	482	VMR	G		0.250714	0.13497	NA	NA	1043.76	NA	NA	NA	1177.08	0.115744	0.13497	TRUE
1317	3	5	170288742	170288766	25	VMR	G+E		0.276854	0.261437	0.00126655	NA	1731.88	G	0.379674	0.00210938	1981.07	0.0141509	0.262703	TRUE
1318	2	5	171057078	171057339	262	VMR	G+E		0.140063	0.0956461	0.00270702	NA	1478.16	G	0.0115812	0.00211991	1562.64	0.0417095	0.0983532	TRUE
1319	2	5	171616253	171616574	322	VMR	G		0.220387	0.0607853	NA	NA	1303.18	G+E	0.137246	-0.00177549	1362.52	0.159602	0.0607853	TRUE
1320	2	5	172097289	172097385	97	VMR	G+E		0.478617	0.448192	0.00188297	NA	1150.13	GxE	0.5245	-0.000941	1654.56	0.028542	0.450075	TRUE
1321	2	5	172110477	172111369	893	VMR	G		0.127246	0.0382194	NA	NA	1136.44	NA	NA	NA	1169.46	0.0890265	0.0382194	TRUE
1322	2	5	172199013	172199667	655	VMR	B		0.179965	0.0136398	0.00509002	NA	1135.83	GxE	1.25971	-0.000743	1150.29	0.161235	0.0187299	FALSE
1323	2	5	172359526	172359545	20	VMR	G		0.0657482	0.0161943	NA	NA	1452.3	NA	NA	NA	1464.34	0.0495538	0.0161943	TRUE
1324	2	5	172387081	172387101	21	VMR	B		0.0500562	0.0137232	NA	NA	1498.58	NA	NA	NA	1508.29	0.036333	0.0137232	FALSE
1325	5	5	172657273	172659512	2240	VMR	B		NA	NA	NA	NA	NA	NA	NA	NA	NA	NA	NA	NA
1326	2	5	174870895	174870968	74	VMR	B		0.107554	0.0109619	NA	NA	1218.91	NA	NA	NA	1226.89	0.0965918	0.0109619	FALSE
1327	2	5	175110609	175110641	33	VMR	B		NA	NA	NA	NA	NA	NA	NA	NA	NA	NA	NA	NA
1328	3	5	175200401	175200576	176	VMR	B		0.0675541	0.0135576	0.00282424	NA	1270.87	G	0.465373	0.00281799	1281.1	0.0511722	0.0163819	FALSE
1329	5	5	176045983	176047485	1503	VMR	G		0.0820398	0.0152994	NA	NA	1547.27	NA	NA	NA	1558.78	0.0667404	0.0152994	TRUE
1330	2	5	176166629	176166980	352	VMR	GxE		0.0883841	0.0389003	0.00265484	0.00237913	1270.79	G	1.08033	0.00568633	1303.24	0.0444499	0.0439343	TRUE
1331	2	5	176522719	176523180	462	VMR	B		0.234397	0.00823252	0.00886802	0.00438115	1205.55	G+E	1.28832	0.00308766	1222.16	0.212915	0.0214817	FALSE
1332	2	5	176559558	176559563	6	VMR	B		0.22144	NA	0.00816282	NA	1750.03	NA	NA	NA	1756.55	0.213277	0.00816282	FALSE
1333	2	5	176931315	176931422	108	VMR	B		0.110759	0.01047	NA	NA	1169.68	NA	NA	NA	1177.25	0.100289	0.01047	FALSE
1334	2	5	177423311	177423340	30	VMR	G+E		0.176509	0.0931103	0.00733115	NA	1043.84	GxE	1.70887	-0.000293	1133.87	0.0760676	0.100441	TRUE
1335	2	5	177580340	177580365	26	VMR	B		0.0631142	NA	0.00191669	NA	1146.86	NA	NA	NA	1146.53	0.0611976	0.00191669	FALSE
1336	2	5	178450457	178450506	50	VMR	G+E		0.16655	0.115062	0.00401282	NA	1169.08	G	1.22478	0.00329622	1274.18	0.0474749	0.119075	TRUE
1337	4	5	178547695	178548373	679	VMR	G		0.114315	0.0659474	NA	NA	1367.81	NA	NA	NA	1424.49	0.0483676	0.0659474	TRUE
1338	3	5	178622120	178623035	916	VMR	B		NA	NA	NA	NA	NA	NA	NA	NA	NA	NA	NA	NA
1339	2	5	178692691	178692728	38	VMR	G+E		0.0757254	0.0550953	0.00512186	NA	1508.89	GxE	1.99682	-3.59e-06	1556.45	0.0155082	0.0602172	TRUE
1340	2	5	178957344	178957434	91	VMR	B		0.136969	0.00886865	NA	NA	1252.36	NA	NA	NA	1258.71	0.1281	0.00886865	FALSE
1341	3	5	178977236	178977406	171	VMR	G+E		0.228437	0.208098	0.0033071	NA	1255.24	GxE	0.845674	-0.00108936	1449.09	0.0170325	0.211405	TRUE
1342	2	5	179048527	179048967	441	VMR	G		0.212991	0.0995257	NA	NA	1181.46	NA	NA	NA	1276.75	0.113465	0.0995257	TRUE
1343	2	5	179335223	179335243	21	VMR	G+E		0.155868	0.0302779	0.00418446	NA	1453.52	G	1.71261	0.00384463	1482.22	0.121405	0.0344624	TRUE
1344	2	5	179553922	179554111	190	VMR	B		0.0711723	0.0079346	0.00852645	0.00753017	1727.28	G+E	2.39407	0.00500898	1742.11	0.047181	0.0239912	FALSE
1345	3	5	179588551	179588838	288	VMR	G+E		0.152767	0.123502	0.00307336	NA	1681.52	G	0.543237	0.00264146	1791.28	0.0261913	0.126576	TRUE
1346	3	5	179597395	179597526	132	VMR	G		0.166855	0.136188	NA	NA	1523.28	NA	NA	NA	1644.98	0.030667	0.136188	TRUE
1347	3	5	179634578	179634688	111	VMR	G+E		0.0836024	0.0448008	0.00606967	NA	1764.24	GxE	1.75359	-0.000276	1804.38	0.0327319	0.0508705	TRUE
1348	3	5	179740743	179741104	362	VMR	G		0.227844	0.221453	NA	NA	2447.15	G+E	1.25642	-0.000702	2651.16	0.00639062	0.221453	TRUE
1349	3	5	180396076	180396891	816	VMR	G		0.166343	0.130918	NA	NA	2117.52	NA	NA	NA	2234.69	0.035425	0.130918	TRUE
1350	7	5	180541779	180542623	845	VMR	G+E		0.111256	0.0414024	0.00415436	NA	1068.42	GxE	0.945937	-0.00114588	1105.26	0.065699	0.0455567	TRUE
1351	2	5	180615482	180615543	62	VMR	G+E		0.319704	0.234146	0.00176675	NA	1350.01	GxE	0.480484	-0.00126409	1589.24	0.0837915	0.235913	TRUE
1352	2	5	180643432	180643653	222	VMR	G		0.131937	0.019267	NA	NA	1402.05	NA	NA	NA	1417.99	0.11267	0.019267	TRUE
1353	4	5	180647647	180648843	1197	VMR	B		0.0712315	0.00669267	NA	NA	1393.83	NA	NA	NA	1397.69	0.0645389	0.00669267	FALSE
1354	2	6	292385	293331	947	VMR	B		NA	NA	NA	NA	NA	NA	NA	NA	NA	NA	NA	NA
1355	2	6	379489	379514	26	VMR	B		NA	NA	NA	NA	NA	NA	NA	NA	NA	NA	NA	NA
1356	2	6	448959	449134	176	VMR	B		0.109567	NA	0.00528055	NA	1249.29	NA	NA	NA	1252.12	0.104287	0.00528055	FALSE
1357	4	6	656987	657204	218	VMR	B		0.0619685	0.017658	0.00585171	NA	1303.23	GxE	1.97556	-2.81e-05	1319.45	0.0384589	0.0235097	FALSE
1358	2	6	775467	775503	37	VMR	G+E		0.172334	0.0819683	0.00431601	NA	1198.53	G	0.488601	0.00252493	1275.55	0.0860496	0.0862843	TRUE
1359	3	6	887772	888036	265	VMR	GxE		0.0723408	0.0251023	0.00296811	0.0200206	1992.75	G	1.39841	0.0061499	2028.04	0.0242498	0.0480911	TRUE
1360	3	6	1394758	1395164	407	VMR	G+E		0.0831372	0.0360283	0.00352556	NA	1395.33	G	0.786216	0.00313212	1425.84	0.0435833	0.0395539	TRUE
1361	2	6	1410489	1410497	9	VMR	B		0.147726	0.010937	NA	NA	1733.03	NA	NA	NA	1741.45	0.136789	0.010937	FALSE
1362	3	6	1555080	1555572	493	VMR	B		0.0546691	0.0128001	0.00668	NA	1544.24	GxE	0.545727	-0.00168121	1556.91	0.035189	0.0194801	FALSE
1363	3	6	1598558	1599288	731	VMR	B		0.117126	0.0130929	NA	NA	1489.14	NA	NA	NA	1499.17	0.104033	0.0130929	FALSE
1364	2	6	1604134	1604140	7	VMR	B		0.0595001	0.0109629	0.00269831	NA	1276.02	G	0.201943	0.00253821	1283.8	0.0458389	0.0136612	FALSE
1365	3	6	2875602	2876494	893	VMR	G+E		0.092238	0.0399532	0.00490628	NA	1744.82	GxE	1.70978	-0.000322	1780.23	0.0473785	0.0448595	TRUE
1366	3	6	2891973	2892152	180	VMR	G+E		0.235118	0.029701	0.00290798	NA	1557.14	G	0.702269	0.00253407	1587.25	0.202509	0.032609	TRUE
1367	2	6	2953027	2953123	97	VMR	GxE		0.151031	0.11918	0.00455466	0.00718542	1583.73	G	0.68546	0.00488279	1694.9	0.0201103	0.13092	TRUE
1368	2	6	2958808	2958852	45	VMR	G+E		0.219385	0.0229855	0.00618367	NA	1535.97	GxE	1.99891	-1.05e-06	1561.94	0.190216	0.0291692	TRUE
1369	3	6	3023676	3024178	503	VMR	G		0.2618	0.184483	NA	NA	1289.88	NA	NA	NA	1470.13	0.0773168	0.184483	TRUE
1370	2	6	4282075	4282172	98	VMR	G		0.0380524	0.0290369	NA	NA	1284.05	NA	NA	NA	1306.34	0.00901556	0.0290369	TRUE
1371	2	6	5995766	5996116	351	VMR	B		0.119843	0.0158048	0.00365277	NA	1182.24	G	1.56553	0.00384955	1196.1	0.100385	0.0194576	FALSE
1372	3	6	6894084	6894182	99	VMR	G		0.445433	0.4056	NA	NA	1916.51	NA	NA	NA	2362.98	0.0398328	0.4056	TRUE
1373	2	6	7911417	7911480	64	VMR	B		NA	NA	NA	NA	NA	NA	NA	NA	NA	NA	NA	NA
1374	2	6	8436218	8436263	46	VMR	G		0.192646	0.164097	NA	NA	1575.89	G+E	0.561394	-0.00142037	1725.06	0.0285493	0.164097	TRUE
1375	2	6	10099623	10099656	34	VMR	GxE		0.107202	0.0751797	0.00908356	0.00718834	1627.5	G+E	1.85537	0.00422301	1701.17	0.0157508	0.0914516	TRUE
1376	3	6	10398601	10398754	154	VMR	B		0.0501308	NA	0.007475	NA	1559.63	NA	NA	NA	1564.03	0.0426558	0.007475	FALSE
1377	3	6	10420035	10421001	967	VMR	B		0.0696061	0.0111188	NA	NA	1419.76	NA	NA	NA	1427.47	0.0584873	0.0111188	FALSE
1378	3	6	10425553	10426387	835	VMR	B		NA	NA	NA	NA	NA	NA	NA	NA	NA	NA	NA	NA
1379	2	6	10521558	10521715	158	VMR	B		NA	NA	NA	NA	NA	NA	NA	NA	NA	NA	NA	NA
1380	2	6	10555808	10555853	46	VMR	G+E		0.114885	0.0497935	0.00289756	NA	1325.59	G	0.901762	0.00314928	1368.83	0.0621935	0.0526911	TRUE
1381	3	6	13365080	13365826	747	VMR	B		0.0818207	0.00770157	0.0110404	NA	1185.21	GxE	1.43059	-0.00064	1197.72	0.0630786	0.018742	FALSE
1382	2	6	13924570	13924934	365	VMR	B		NA	NA	NA	NA	NA	NA	NA	NA	NA	NA	NA	NA
1383	3	6	16217761	16217882	122	VMR	G+E		0.117599	0.060964	0.0103377	NA	1661.09	GxE	1.62148	-0.000409	1720.58	0.0462977	0.0713016	TRUE
1384	2	6	16306683	16306857	175	VMR	B		0.101946	0.0202094	0.00402135	NA	1171.2	G	1.58573	0.00395013	1188.95	0.0777155	0.0242308	FALSE
1385	2	6	17016303	17016484	182	VMR	G		0.0719762	0.0445462	NA	NA	1273.39	NA	NA	NA	1309.69	0.02743	0.0445462	TRUE
1386	2	6	18990650	18990796	147	VMR	B		0.0872268	0.010462	0.0062797	NA	1185.94	GxE	1.72693	-0.000305	1196.79	0.0704851	0.0167417	FALSE
1387	3	6	19692082	19692304	223	VMR	B		0.0797237	0.0104562	0.0052109	NA	1263.42	GxE	1.4931	-0.000571	1273.21	0.0640566	0.0156671	FALSE
1388	2	6	19839039	19839553	515	VMR	B		NA	NA	NA	NA	NA	NA	NA	NA	NA	NA	NA	NA
1389	2	6	21664652	21664778	127	VMR	G+E		0.108528	0.0374258	0.0106171	NA	1434.51	GxE	0.681454	-0.00143758	1473.39	0.0604847	0.0480429	TRUE
1390	2	6	24646676	24646782	107	VMR	G+E		0.359698	0.298656	0.00445684	NA	1569.81	GxE	1.64557	-0.000278	1882.45	0.0565856	0.303113	TRUE
1391	5	6	25027586	25028080	495	VMR	G		0.150185	0.125965	NA	NA	1980.82	G+E	0.106708	-0.00196706	2091.75	0.02422	0.125965	TRUE
1392	2	6	25153422	25153473	52	VMR	B		NA	NA	NA	NA	NA	NA	NA	NA	NA	NA	NA	NA
1393	2	6	25732817	25732923	107	VMR	G		0.141214	0.109345	NA	NA	1255.36	NA	NA	NA	1351.27	0.031869	0.109345	TRUE
1394	4	6	25882328	25882590	263	VMR	GxE		0.242718	0.158395	0.0112818	0.0559875	1901.18	G	2.97824	0.00649587	2108.27	0.0170545	0.225664	TRUE
1395	2	6	26033786	26033854	69	VMR	G		0.271346	0.153728	NA	NA	1098.77	G+E	0.888102	-0.000991	1253.17	0.117618	0.153728	TRUE
1396	2	6	26044405	26044460	56	VMR	G		0.106047	0.0264221	NA	NA	1135.25	NA	NA	NA	1157.05	0.079625	0.0264221	TRUE
1397	2	6	26204675	26204823	149	VMR	B		0.140023	0.00707584	NA	NA	1080.87	NA	NA	NA	1085.56	0.132947	0.00707584	FALSE
1398	4	6	26225258	26225767	510	VMR	G		0.118667	0.0406497	NA	NA	1446.46	NA	NA	NA	1481.3	0.0780175	0.0406497	TRUE
1399	2	6	26233352	26233442	91	VMR	G+E		0.0831351	0.044587	0.0026998	NA	1935.92	G	0.875195	0.00323232	1973.01	0.0358482	0.0472868	TRUE
1400	2	6	26305371	26305472	102	VMR	G		0.313752	0.277775	NA	NA	1949.28	NA	NA	NA	2224.96	0.0359766	0.277775	TRUE
1401	2	6	26538194	26538379	186	VMR	GxE		0.170896	0.0432233	0.00350062	0.0316363	1087.7	G+E	0.595257	0.00263789	1155.49	0.0925361	0.0783602	TRUE
1402	2	6	27018041	27018112	72	VMR	G+E		0.259763	0.174847	0.00196093	NA	1784.13	G	0.36674	0.00214748	1955.12	0.0829551	0.176808	TRUE
1403	2	6	27064705	27065003	299	VMR	B		0.163992	NA	0.00683286	NA	1177.67	NA	NA	NA	1182.32	0.157159	0.00683286	FALSE
1404	5	6	27185676	27186199	524	VMR	G+E		0.0729288	0.0258688	0.0044757	NA	1494.28	GxE	1.99533	-5.3e-06	1516.59	0.0425843	0.0303445	TRUE
1405	3	6	27258726	27259237	512	VMR	B		0.119402	0.0138372	0.00419131	NA	1110.95	GxE	1.32998	-0.000722	1123.5	0.101373	0.0180285	FALSE
1406	2	6	27521330	27521450	121	VMR	B		NA	NA	NA	NA	NA	NA	NA	NA	NA	NA	NA	NA
1407	2	6	27525713	27525731	19	VMR	B		0.0416954	0.0104853	0.00592645	NA	1536	GxE	1.90909	-0.000107	1545.87	0.0252837	0.0164117	FALSE
1408	3	6	27569671	27570490	820	VMR	G+E		0.21363	0.0409741	0.0121161	NA	1459.3	GxE	1.25194	-0.00072	1508.68	0.16054	0.0530901	TRUE
1409	3	6	27637395	27637537	143	VMR	B		0.156087	0.014397	NA	NA	1595.02	NA	NA	NA	1606.84	0.14169	0.014397	FALSE
1410	6	6	27648004	27648895	892	VMR	G		0.166269	0.0224062	NA	NA	1067.89	NA	NA	NA	1087.55	0.143863	0.0224062	TRUE
1411	2	6	27730016	27730563	548	VMR	GxE		0.188545	0.0935574	0.00375906	0.00361543	1187.76	G+E	2.23697	0.00421915	1277.54	0.0876133	0.100932	TRUE
1412	7	6	28058724	28059208	485	VMR	GxE		0.191397	0.127197	0.00712382	0.0170734	1320.85	G	1.53107	0.00549279	1455.07	0.0400028	0.151395	TRUE
1413	3	6	28129313	28129442	130	VMR	G+E		0.157509	0.104886	0.00306786	NA	1507.02	G	0.285874	0.0023605	1601.52	0.0495549	0.107954	TRUE
1414	6	6	28226885	28227482	598	VMR	G		0.144899	0.0637862	NA	NA	1405.7	NA	NA	NA	1462.48	0.0811131	0.0637862	TRUE
1415	2	6	28351148	28351351	204	VMR	G+E		0.159471	0.0582224	0.00599304	NA	1163.51	GxE	0.78727	-0.00124673	1219.66	0.0952555	0.0642155	TRUE
1416	5	6	28446794	28447115	322	VMR	B		0.0234084	NA	0.00350784	NA	1658.22	NA	NA	NA	1659.15	0.0199006	0.00350784	FALSE
1417	3	6	28602667	28603027	361	VMR	B		NA	NA	NA	NA	NA	NA	NA	NA	NA	NA	NA	NA
1418	3	6	29855302	29855435	134	VMR	G		0.324674	0.202948	NA	NA	1665.87	NA	NA	NA	1878.55	0.121725	0.202948	TRUE
1419	4	6	29910755	29911265	511	VMR	G+E		0.238107	0.148266	0.00320682	NA	1345.22	GxE	1.97101	-2.7e-05	1489.36	0.0866343	0.151473	TRUE
1420	2	6	31651029	31651249	221	VMR	G		0.49786	0.462536	NA	NA	1925.31	G+E	1.41777	-0.000358	2456.74	0.0353239	0.462536	TRUE
1421	4	6	32526263	32527588	1326	VMR	G+E		0.392206	0.331256	0.000915	NA	1185.42	G	0.223116	0.0016561	1537.64	0.0600353	0.332171	TRUE
1422	6	6	32632643	32633163	521	VMR	G		0.379981	0.362888	NA	NA	1375.52	NA	NA	NA	1749.97	0.0170923	0.362888	TRUE
1423	3	6	32634362	32634508	147	VMR	G		0.462575	0.455838	NA	NA	1680.24	NA	NA	NA	2180.05	0.00673678	0.455838	TRUE
1424	3	6	33561186	33561253	68	VMR	B		NA	NA	NA	NA	NA	NA	NA	NA	NA	NA	NA	NA
1425	2	6	33679775	33679895	121	VMR	GxE		0.089973	0.0452996	0.00450721	0.00465767	1224.9	G+E	2.00375	0.00447058	1266.39	0.0355085	0.0544644	TRUE
1426	3	6	33872383	33872861	479	VMR	G		0.328123	0.28094	NA	NA	1654.01	NA	NA	NA	1937.43	0.0471829	0.28094	TRUE
1427	3	6	34100899	34101401	503	VMR	B		0.291048	0.00411412	0.0024278	0.00376947	1374.69	G+E	0.461768	0.00213942	1380.49	0.280737	0.0103114	FALSE
1428	2	6	34123547	34123609	63	VMR	B		NA	NA	NA	NA	NA	NA	NA	NA	NA	NA	NA	NA
1429	2	6	34393330	34394080	751	VMR	B		NA	NA	NA	NA	NA	NA	NA	NA	NA	NA	NA	NA
1430	2	6	34495292	34495308	17	VMR	B		0.0489013	0.008967	NA	NA	1366.03	NA	NA	NA	1371.69	0.0399343	0.008967	FALSE
1431	2	6	34499488	34499504	17	VMR	B		0.071733	0.0126991	NA	NA	1676.64	NA	NA	NA	1685.74	0.0590339	0.0126991	FALSE
1432	2	6	35392246	35392306	61	VMR	B		0.135953	0.00819314	0.00569684	0.00778422	1126.27	G+E	0.754543	0.00291808	1140.51	0.114279	0.0216742	FALSE
1433	2	6	36628087	36628103	17	VMR	B		0.115628	0.00814987	0.0041194	0.00332697	1372.92	G+E	0.181926	0.00236501	1381.2	0.100031	0.0155962	FALSE
1434	2	6	36645608	36645648	41	VMR	G		0.115935	0.0908226	NA	NA	1470.24	G+E	0.740271	-0.00136209	1548.14	0.0251123	0.0908226	TRUE
1435	2	6	36651933	36652043	111	VMR	B		0.270327	0.0109086	NA	NA	1160.41	NA	NA	NA	1170.53	0.259418	0.0109086	FALSE
1436	2	6	36927100	36927248	149	VMR	B		0.0977954	0.017125	0.005763	NA	1430.25	GxE	1.82861	-0.000189	1446.72	0.0749074	0.022888	FALSE
1437	2	6	36930021	36930062	42	VMR	G+E		0.134369	0.0927483	0.00531785	NA	1513.7	GxE	0.980577	-0.00107943	1597.38	0.0363029	0.0980662	TRUE
1438	3	6	37503610	37504118	509	VMR	G+E		0.339906	0.244662	0.00151526	NA	1359.81	G	1.24001	0.00262296	1614.77	0.093729	0.246177	TRUE
1439	2	6	37617864	37618123	260	VMR	G		0.363831	0.299964	NA	NA	1153.62	G+E	0.432365	-0.00121949	1467.22	0.0638663	0.299964	TRUE
1440	2	6	37626035	37626335	301	VMR	B		NA	NA	NA	NA	NA	NA	NA	NA	NA	NA	NA	NA
1441	2	6	37667101	37667518	418	VMR	G		0.241397	0.225414	NA	NA	1074.41	NA	NA	NA	1284.96	0.0159833	0.225414	TRUE
1442	3	6	39692744	39693366	623	VMR	B		0.211435	NA	0.00853174	NA	1229.92	NA	NA	NA	1236.71	0.202904	0.00853174	FALSE
1443	2	6	39902348	39902356	9	VMR	B		NA	NA	NA	NA	NA	NA	NA	NA	NA	NA	NA	NA
1444	3	6	41068553	41068666	114	VMR	G		0.565514	0.537698	NA	NA	1227.3	NA	NA	NA	1883.29	0.0278156	0.537698	TRUE
1445	2	6	41341517	41342202	686	VMR	B		NA	NA	NA	NA	NA	NA	NA	NA	NA	NA	NA	NA
1446	2	6	41374532	41374806	275	VMR	G+E		0.310369	0.168824	0.00378965	NA	1335.99	GxE	1.87747	-0.000103	1514.5	0.137755	0.172613	TRUE
1447	3	6	41394156	41395094	939	VMR	G		0.0812011	0.0298323	NA	NA	1321.93	NA	NA	NA	1346.04	0.0513689	0.0298323	TRUE
1448	3	6	41620951	41621232	282	VMR	B		NA	NA	NA	NA	NA	NA	NA	NA	NA	NA	NA	NA
1449	2	6	42858765	42858959	195	VMR	B		0.119177	0.0106199	NA	NA	1115.81	NA	NA	NA	1123.6	0.108557	0.0106199	FALSE
1450	7	6	42927504	42928495	992	VMR	G		0.181325	0.0840505	NA	NA	1476.02	NA	NA	NA	1553.86	0.097275	0.0840505	TRUE
1451	2	6	43230937	43231767	831	VMR	B		0.364516	0.0079058	NA	NA	1507.1	NA	NA	NA	1515.2	0.35661	0.0079058	FALSE
1452	2	6	43251710	43251928	219	VMR	B		0.218766	0.0126374	0.0018598	0.00477925	1529.99	G+E	2.76986	0.00457439	1543.9	0.19949	0.0192765	FALSE
1453	2	6	44186914	44186969	56	VMR	GxE		0.177803	0.0126389	0.0107106	0.00493858	1129.13	G+E	1.37544	0.00340394	1150.77	0.149515	0.0282881	TRUE
1454	2	6	44225472	44225648	177	VMR	B		0.117185	0.0130796	0.00409747	NA	1298	GxE	1.75977	-0.00026	1309.74	0.100008	0.0171771	FALSE
1455	3	6	44243304	44244395	1092	VMR	G		0.0849937	0.0518435	NA	NA	2292.36	NA	NA	NA	2335.39	0.0331502	0.0518435	TRUE
1456	3	6	44253910	44254089	180	VMR	B		NA	NA	NA	NA	NA	NA	NA	NA	NA	NA	NA	NA
1457	3	6	46138957	46139019	63	VMR	B		0.0771488	0.00771796	NA	NA	1233.76	NA	NA	NA	1238.56	0.0694309	0.00771796	FALSE
1458	3	6	46459756	46460003	248	VMR	G		0.126507	0.0394435	NA	NA	1511.75	NA	NA	NA	1545.83	0.0870633	0.0394435	TRUE
1459	5	6	48036212	48036676	465	VMR	B		0.101724	0.0109935	NA	NA	1498.69	NA	NA	NA	1506.62	0.0907309	0.0109935	FALSE
1460	2	6	48669539	48669741	203	VMR	B		0.0845394	0.0123149	0.00289124	NA	1560.72	GxE	0.299572	-0.00190337	1570.18	0.0693333	0.0152061	FALSE
1461	5	6	49681178	49681391	214	VMR	G		0.246767	0.0835352	NA	NA	1452.09	NA	NA	NA	1536.02	0.163232	0.0835352	TRUE
1462	2	6	51275456	51275527	72	VMR	G		0.0729145	0.0207903	NA	NA	1360.41	NA	NA	NA	1376.53	0.0521242	0.0207903	TRUE
1463	2	6	52171973	52172005	33	VMR	G+E		0.149699	0.0940943	0.00354646	NA	1615.26	GxE	0.339104	-0.00172684	1700.07	0.0520585	0.0976407	TRUE
1464	2	6	52441305	52441462	158	VMR	B		0.116192	0.016986	0.00349459	NA	1230.44	G	1.05633	0.00331244	1245.16	0.0957114	0.0204806	FALSE
1465	2	6	54711227	54711378	152	VMR	G		0.121743	0.0427445	NA	NA	1013.86	NA	NA	NA	1050.68	0.0789982	0.0427445	TRUE
1466	3	6	55039259	55039622	364	VMR	B		0.0539162	0.00860719	0.00731263	NA	1208.86	GxE	1.98499	-1.74e-05	1218.49	0.0379964	0.0159198	FALSE
1467	2	6	58399599	58399793	195	VMR	B		0.167908	NA	0.00309498	NA	1217.22	NA	NA	NA	1218.25	0.164813	0.00309498	FALSE
1468	2	6	69345425	69345882	458	VMR	B		0.234065	0.00891909	0.00448226	NA	1040.38	GxE	0.375652	-0.00152131	1050.55	0.220664	0.0134013	FALSE
1469	4	6	70990226	70991229	1004	VMR	G		0.136878	0.0286937	NA	NA	990.953	NA	NA	NA	1015.67	0.108184	0.0286937	TRUE
1470	4	6	72130615	72130799	185	VMR	B		NA	NA	NA	NA	NA	NA	NA	NA	NA	NA	NA	NA
1471	2	6	72298242	72298424	183	VMR	B		NA	NA	NA	NA	NA	NA	NA	NA	NA	NA	NA	NA
1472	2	6	74024572	74025019	448	VMR	B		0.0884869	0.0112399	0.00610884	NA	1113.33	GxE	1.96013	-4.45e-05	1124.74	0.0711382	0.0173487	FALSE
1473	6	6	74063522	74064149	628	VMR	G		0.245748	0.0290303	NA	NA	1722.17	NA	NA	NA	1751.02	0.216718	0.0290303	TRUE
1474	2	6	74072271	74072447	177	VMR	G		0.122897	0.0213272	NA	NA	1150.07	NA	NA	NA	1167.69	0.10157	0.0213272	TRUE
1475	3	6	74104388	74104801	414	VMR	G		0.25201	0.0177405	NA	NA	1674.28	NA	NA	NA	1691.43	0.23427	0.0177405	TRUE
1476	2	6	78359965	78360046	82	VMR	B		0.0798344	0.0129053	NA	NA	1400.25	NA	NA	NA	1409.63	0.0669291	0.0129053	FALSE
1477	3	6	79339195	79339518	324	VMR	G+E		0.15392	0.13681	0.00250561	NA	1602.66	GxE	0.487094	-0.00156531	1723.19	0.0146049	0.139315	TRUE
1478	3	6	83775753	83775765	13	VMR	B		NA	NA	NA	NA	NA	NA	NA	NA	NA	NA	NA	NA
1479	5	6	84743025	84743300	276	VMR	B		NA	NA	NA	NA	NA	NA	NA	NA	NA	NA	NA	NA
1480	3	6	84937441	84937691	251	VMR	B		0.18928	0.0126261	0.00458117	NA	1243.59	GxE	0.0244445	-0.001958	1256.75	0.172072	0.0172073	FALSE
1481	2	6	85474188	85474209	22	VMR	B		0.0512021	0.00817109	0.00316812	NA	1412.9	G	0.870272	0.00333916	1418.61	0.0398628	0.0113392	FALSE
1482	2	6	85482946	85483800	855	VMR	B		0.0735962	0.00830192	0.00286477	NA	1127.44	GxE	0.0188042	-0.00224377	1133.23	0.0624295	0.0111667	FALSE
1483	2	6	86302808	86302888	81	VMR	B		NA	NA	NA	NA	NA	NA	NA	NA	NA	NA	NA	NA
1484	2	6	87832609	87832666	58	VMR	B		0.0419434	0.012555	0.00842214	NA	1302.1	GxE	1.9671	-3.86e-05	1315.8	0.0209662	0.0209772	FALSE
1485	2	6	87862158	87862264	107	VMR	G+E		0.248642	0.217957	0.00204835	NA	1296.91	G	0.256039	0.00207764	1502.73	0.0286368	0.220006	TRUE
1486	2	6	88032051	88032061	11	VMR	G		0.308875	0.267076	NA	NA	1265.51	G+E	0.714554	-0.00108654	1530.45	0.0417986	0.267076	TRUE
1487	3	6	88757358	88757371	14	VMR	B		0.0724503	0.011843	NA	NA	1706.82	NA	NA	NA	1715.18	0.0606073	0.011843	FALSE
1488	2	6	95220699	95221182	484	VMR	G		0.181216	0.144127	NA	NA	1531.33	NA	NA	NA	1661.8	0.037089	0.144127	TRUE
1489	5	6	99273315	99273607	293	VMR	B		0.12118	NA	0.00542757	NA	1090.75	NA	NA	NA	1093.78	0.115753	0.00542757	FALSE
1490	2	6	99872790	99872838	49	VMR	B		0.208625	0.00650583	0.00302204	NA	1334.71	GxE	0.111739	-0.00182692	1340.49	0.199097	0.00952786	FALSE
1491	4	6	100911550	100912168	619	VMR	B		NA	NA	NA	NA	NA	NA	NA	NA	NA	NA	NA	NA
1492	3	6	101850261	101851354	1094	VMR	GxE		0.11329	0.0147826	0.00675438	0.00645667	1383.38	G+E	2.94639	0.00538472	1402.78	0.0852962	0.0279936	TRUE
1493	2	6	103780364	103780468	105	VMR	GxE		0.223213	0.0971622	0.00934656	0.0912475	1696.93	G+E	2.68599	0.00446815	1876.23	0.0254571	0.197756	TRUE
1494	4	6	106429191	106429769	579	VMR	G+E		0.139531	0.0521477	0.00368927	NA	1125.1	G	1.12636	0.00329901	1172.47	0.0836936	0.0558369	TRUE
1495	3	6	106440910	106441618	709	VMR	G+E		0.156986	0.0322414	0.00653486	NA	1372.91	GxE	1.91823	-8.44e-05	1405.65	0.11821	0.0387763	TRUE
1496	2	6	107390422	107391299	878	VMR	B		NA	NA	NA	NA	NA	NA	NA	NA	NA	NA	NA	NA
1497	3	6	107809317	107809541	225	VMR	G		0.053655	0.0157547	NA	NA	1296.17	NA	NA	NA	1307.66	0.0379004	0.0157547	TRUE
1498	2	6	108444791	108444810	20	VMR	G+E		0.125388	0.0521645	0.0104707	NA	1265.43	GxE	1.27444	-0.000776	1317.94	0.0627533	0.0626351	TRUE
1499	2	6	108485182	108485837	656	VMR	B		NA	NA	NA	NA	NA	NA	NA	NA	NA	NA	NA	NA
1500	2	6	108488915	108489064	150	VMR	B		NA	NA	NA	NA	NA	NA	NA	NA	NA	NA	NA	NA
1501	2	6	108492271	108492769	499	VMR	B		0.0840456	0.0115953	0.00301152	0.00363625	1174.1	G+E	1.85026	0.00432678	1184.21	0.0658025	0.018243	FALSE
1502	2	6	109274429	109274496	68	VMR	B		0.278966	0.0081678	NA	NA	1186.88	NA	NA	NA	1194.09	0.270798	0.0081678	FALSE
1503	2	6	109610932	109611718	787	VMR	G		0.23388	0.102188	NA	NA	1064.33	NA	NA	NA	1164.62	0.131691	0.102188	TRUE
1504	5	6	110720501	110721349	849	VMR	G+E		0.465826	0.411317	0.00191894	NA	1406.16	G	0.674696	0.00175165	1870.31	0.0525896	0.413236	TRUE
1505	2	6	111279552	111279585	34	VMR	G		0.147209	0.0696075	NA	NA	1105.73	G+E	0.0585113	-0.00202413	1167.84	0.0776018	0.0696075	TRUE
1506	2	6	111580120	111580173	54	VMR	B		0.0766266	0.00767107	0.00793935	0.00751902	1303.1	G+E	1.95031	0.00447546	1317.31	0.0534972	0.0231294	FALSE
1507	2	6	112375324	112375333	10	VMR	B		0.172767	NA	0.00671664	NA	1177.97	NA	NA	NA	1182.58	0.166051	0.00671664	FALSE
1508	2	6	113886304	113886340	37	VMR	B		NA	NA	NA	NA	NA	NA	NA	NA	NA	NA	NA	NA
1509	2	6	114181686	114181798	113	VMR	G+E		0.296128	0.261776	0.00220622	NA	1600.68	GxE	1.42113	-0.000499	1856.88	0.0321463	0.263982	TRUE
1510	2	6	116381966	116381976	11	VMR	GxE		0.143166	0.0592162	0.00250224	0.00264744	1549.63	G+E	1.02245	0.00317568	1602.81	0.0788	0.0643659	TRUE
1511	2	6	116783000	116783574	575	VMR	G+E		0.134135	0.0905034	0.00455996	NA	1841.11	GxE	0.785563	-0.00128612	1922.21	0.0390715	0.0950634	TRUE
1512	2	6	116937400	116937920	521	VMR	B		0.118515	0.00608871	NA	NA	1186.39	NA	NA	NA	1190.02	0.112427	0.00608871	FALSE
1513	3	6	117802640	117802786	147	VMR	G		0.0702845	0.0318397	NA	NA	1589.54	NA	NA	NA	1615.05	0.0384449	0.0318397	TRUE
1514	3	6	117869027	117869453	427	VMR	B		0.0504414	0.014319	NA	NA	1374.83	NA	NA	NA	1385.06	0.0361225	0.014319	FALSE
1515	2	6	117923272	117923992	721	VMR	B		0.198903	0.00870633	0.00426106	NA	1271.47	GxE	0.164132	-0.00179811	1280.59	0.185936	0.0129674	FALSE
1516	2	6	118973309	118973337	29	VMR	G		0.292937	0.254584	NA	NA	1603.64	G+E	0.96821	-0.000892	1852.89	0.0383533	0.254584	TRUE
1517	2	6	122931154	122931164	11	VMR	B		0.0722717	0.00980526	0.00641557	NA	1283.02	GxE	1.7465	-0.000288	1293.18	0.0560508	0.0162208	FALSE
1518	2	6	123317124	123317184	61	VMR	B		0.156381	0.0168653	0.00402114	NA	1352.63	G	1.26991	0.00338322	1368.61	0.135494	0.0208865	FALSE
1519	3	6	125855124	125855421	298	VMR	B		0.0492013	0.0209218	0.0037591	NA	1306.85	G	1.50837	0.00409171	1323.79	0.0245204	0.0246809	FALSE
1520	5	6	127796312	127797286	975	VMR	B		0.257877	0.015952	0.00194388	NA	1430.2	G	0.215605	0.00201528	1445.67	0.239981	0.0178959	FALSE
1521	2	6	133120000	133120407	408	VMR	B		NA	NA	NA	NA	NA	NA	NA	NA	NA	NA	NA	NA
1522	2	6	135376198	135376255	58	VMR	B		0.135556	0.0108392	NA	NA	1082.61	NA	NA	NA	1090.8	0.124717	0.0108392	FALSE
1523	2	6	136172687	136172755	69	VMR	B		NA	NA	NA	NA	NA	NA	NA	NA	NA	NA	NA	NA
1524	3	6	137815572	137816475	904	VMR	B		0.0673018	NA	0.00425678	NA	1234.3	NA	NA	NA	1236.02	0.063045	0.00425678	FALSE
1525	4	6	137817846	137819188	1343	VMR	B		NA	NA	NA	NA	NA	NA	NA	NA	NA	NA	NA	NA
1526	2	6	138726163	138726184	22	VMR	G		0.264136	0.0415041	NA	NA	1155.05	NA	NA	NA	1197.88	0.222631	0.0415041	TRUE
1527	2	6	139012860	139013146	287	VMR	G		0.767893	0.745784	NA	NA	1300.79	NA	NA	NA	2473.8	0.0221085	0.745784	TRUE
1528	2	6	142622515	142623433	919	VMR	G		0.18531	0.0949775	NA	NA	1132.98	NA	NA	NA	1221.07	0.0903329	0.0949775	TRUE
1529	2	6	143832576	143832966	391	VMR	B		0.1516	0.0122468	NA	NA	1140.02	NA	NA	NA	1149.73	0.139353	0.0122468	FALSE
1530	2	6	144386093	144386146	54	VMR	B		0.0992869	NA	0.00478689	NA	1157.25	NA	NA	NA	1159.58	0.0945	0.00478689	FALSE
1531	2	6	144417437	144417471	35	VMR	B		0.0388546	0.0160866	0.00271332	0.00363903	1455.74	G+E	2.24094	0.00500216	1468.6	0.0164156	0.022439	FALSE
1532	2	6	144507827	144508571	745	VMR	B		0.131174	0.00754525	NA	NA	1212.09	NA	NA	NA	1217.16	0.123628	0.00754525	FALSE
1533	4	6	146864278	146864388	111	VMR	B		0.148953	0.00602279	0.004928	NA	1141.23	GxE	0.668158	-0.00138621	1147.67	0.138003	0.0109508	FALSE
1534	3	6	148663353	148663609	257	VMR	B		NA	NA	NA	NA	NA	NA	NA	NA	NA	NA	NA	NA
1535	2	6	149806131	149806339	209	VMR	G		0.158123	0.0158147	NA	NA	1275.14	NA	NA	NA	1288.34	0.142308	0.0158147	TRUE
1536	2	6	150185809	150185854	46	VMR	B		0.0813909	0.0143868	0.0105016	NA	1121.71	GxE	1.69273	-0.000345	1139.55	0.0565025	0.0248884	FALSE
1537	2	6	150346787	150346800	14	VMR	B		0.0797273	0.0120155	NA	NA	1449.16	NA	NA	NA	1457.76	0.0677118	0.0120155	FALSE
1538	6	6	151646540	151646761	222	VMR	G		0.0687528	0.0518752	NA	NA	1585.4	NA	NA	NA	1627.69	0.0168776	0.0518752	TRUE
1539	2	6	151662651	151663418	768	VMR	B		0.244962	NA	0.00339234	NA	1410.85	NA	NA	NA	1412.52	0.241569	0.00339234	FALSE
1540	3	6	151670624	151671966	1343	VMR	B		0.206499	NA	0.00648111	NA	1366.58	NA	NA	NA	1371.23	0.200018	0.00648111	FALSE
1541	2	6	152128528	152128535	8	VMR	B		0.0867545	0.00457972	0.00629138	0.0119923	1417.32	G+E	0.0693856	0.0023161	1431.52	0.0638912	0.0228634	FALSE
1542	2	6	152130207	152130332	126	VMR	G+E		0.14832	0.0732207	0.0045548	NA	1565.16	GxE	1.76511	-0.000245	1632.56	0.0705445	0.0777755	TRUE
1543	4	6	152958462	152958664	203	VMR	G		0.165846	0.0845497	NA	NA	947.058	NA	NA	NA	1023.94	0.0812959	0.0845497	TRUE
1544	2	6	154360344	154360483	140	VMR	B		NA	NA	NA	NA	NA	NA	NA	NA	NA	NA	NA	NA
1545	2	6	155053894	155053949	56	VMR	G+E		0.19301	0.0328034	0.00367222	NA	1049.19	GxE	1.4096	-0.000583	1081.31	0.156534	0.0364756	TRUE
1546	2	6	155464121	155464712	592	VMR	G+E		0.363606	0.284845	0.00301063	NA	1000.62	GxE	1.13894	-0.00067	1301.5	0.07575	0.287856	TRUE
1547	4	6	156718177	156718546	370	VMR	G+E		0.27245	0.101097	0.0114952	NA	1342.45	GxE	1.93995	-5.35e-05	1456	0.159858	0.112592	TRUE
1548	2	6	156983263	156983304	42	VMR	GxE		0.406952	0.192754	0.02756	0.10025	867.84	G+E	3.73766	0.00417953	1214.89	0.0863885	0.320564	TRUE
1549	2	6	157528094	157528397	304	VMR	B		0.0743122	0.0102325	0.0055116	0.0065132	1114.25	G+E	2.62241	0.00525218	1127.66	0.052055	0.0222573	FALSE
1550	2	6	157931791	157932180	390	VMR	G+E		0.142686	0.0229992	0.00708117	NA	1201.99	GxE	1.38182	-0.000648	1226.16	0.112605	0.0300804	TRUE
1551	2	6	158438198	158438202	5	VMR	B		NA	NA	NA	NA	NA	NA	NA	NA	NA	NA	NA	NA
1552	2	6	158515036	158515068	33	VMR	B		0.163656	0.00555371	0.00362866	0.00885898	1078.95	G+E	1.3984	0.00348611	1090.39	0.145615	0.0180413	FALSE
1553	3	6	158937286	158937485	200	VMR	B		0.0909553	0.0133424	0.0090538	NA	1285.03	GxE	0.363007	-0.0018196	1300.91	0.0685591	0.0223962	FALSE
1554	2	6	158994407	158994509	103	VMR	G+E		0.0573185	0.0101701	0.0205486	NA	1098.66	GxE	1.87775	-0.000141	1120.86	0.0265999	0.0307186	TRUE
1555	3	6	159360209	159360844	636	VMR	B		NA	NA	NA	NA	NA	NA	NA	NA	NA	NA	NA	NA
1556	3	6	160023626	160023927	302	VMR	G+E		0.0856291	0.0452171	0.00737312	NA	1725.15	GxE	1.03442	-0.00108002	1766.84	0.0330388	0.0525902	TRUE
1557	4	6	160182438	160182624	187	VMR	G+E		0.115905	0.0512251	0.00821024	NA	2120.33	GxE	1.85191	-0.00016	2169.49	0.0564701	0.0594353	TRUE
1558	5	6	160221164	160221433	270	VMR	B		0.095146	0.0133763	NA	NA	981.658	NA	NA	NA	991.647	0.0817698	0.0133763	FALSE
1559	6	6	160240344	160241556	1213	VMR	G		0.0961647	0.0451716	NA	NA	1489.97	NA	NA	NA	1527.81	0.050993	0.0451716	TRUE
1560	5	6	160389491	160389717	227	VMR	B		0.097925	NA	0.00416248	NA	1146.04	NA	NA	NA	1147.8	0.0937625	0.00416248	FALSE
1561	3	6	160783785	160784385	601	VMR	B		NA	NA	NA	NA	NA	NA	NA	NA	NA	NA	NA	NA
1562	2	6	161796850	161796854	5	VMR	B		NA	NA	NA	NA	NA	NA	NA	NA	NA	NA	NA	NA
1563	2	6	163149167	163149169	3	VMR	G+E		0.267463	0.210638	0.00518889	NA	1176.95	GxE	0.479438	-0.0013621	1383.92	0.051636	0.215827	TRUE
1564	2	6	163558575	163558823	249	VMR	B		NA	NA	NA	NA	NA	NA	NA	NA	NA	NA	NA	NA
1565	2	6	163570371	163570725	355	VMR	G		0.194501	0.176281	NA	NA	1600.59	G+E	1.99767	-2.3e-06	1760.27	0.0182198	0.176281	TRUE
1566	2	6	163673130	163673239	110	VMR	G+E		0.106035	0.0520433	0.00838955	NA	1548.22	GxE	0.252172	-0.00191044	1597.66	0.0456021	0.0604328	TRUE
1567	2	6	164029303	164029388	86	VMR	GxE		0.203118	0.0695298	0.00793719	0.0358344	1077.3	G+E	0.090421	0.00204156	1179.91	0.0898162	0.113301	TRUE
1568	3	6	164051738	164052180	443	VMR	GxE		0.122523	0.0577134	0.0137253	0.0111074	1597.74	G+E	0.291811	0.00246491	1665.2	0.0399767	0.0825462	TRUE
1569	2	6	164092631	164093014	384	VMR	B		0.0929099	0.00938824	NA	NA	1328.56	NA	NA	NA	1334.97	0.0835217	0.00938824	FALSE
1570	5	6	164171506	164172519	1014	VMR	G		0.308316	0.282044	NA	NA	1143.98	NA	NA	NA	1421.4	0.0262721	0.282044	TRUE
1571	2	6	164255524	164255857	334	VMR	B		0.0518172	0.010991	0.0035643	0.00721251	1646.22	G+E	0.741732	0.00318731	1658.77	0.0300494	0.0217678	FALSE
1572	3	6	164393351	164393643	293	VMR	B		0.0767236	0.0130697	0.00689977	NA	1564.11	GxE	1.65566	-0.000389	1577.59	0.0567541	0.0199695	FALSE
1573	2	6	164461074	164461131	58	VMR	G		0.234227	0.194742	NA	NA	1625.94	NA	NA	NA	1809.06	0.0394847	0.194742	TRUE
1574	3	6	164506939	164507305	367	VMR	B		0.0530768	0.0113695	0.00490881	0.00273349	1258.58	G+E	0.519605	0.00292479	1268.82	0.034065	0.0190118	FALSE
1575	2	6	164527225	164527247	23	VMR	B		0.218463	0.00704117	0.00244575	0.00584412	1097.44	G+E	1.24783	0.00311304	1107.31	0.203132	0.015331	FALSE
1576	2	6	166140561	166140706	146	VMR	G		0.204208	0.0474274	NA	NA	1536.2	NA	NA	NA	1581.5	0.15678	0.0474274	TRUE
1577	2	6	166354015	166354095	81	VMR	B		0.0803873	0.013733	NA	NA	1232.72	NA	NA	NA	1242.83	0.0666542	0.013733	FALSE
1578	2	6	166400879	166401464	586	VMR	B		0.122297	0.0117395	NA	NA	1071.67	NA	NA	NA	1080.52	0.110558	0.0117395	FALSE
1579	2	6	166418799	166419138	340	VMR	B		0.172838	0.0134837	NA	NA	1204.05	NA	NA	NA	1215.26	0.159354	0.0134837	FALSE
1580	3	6	166581929	166582197	269	VMR	B		0.144757	NA	0.00340178	NA	1257.24	NA	NA	NA	1258.48	0.141355	0.00340178	FALSE
1581	2	6	166720092	166720114	23	VMR	G		0.0930939	0.017787	NA	NA	1381.25	NA	NA	NA	1395.12	0.0753069	0.017787	TRUE
1582	4	6	166876826	166877038	213	VMR	GxE		0.396313	0.0434682	0.00309258	0.00282953	1183.19	G+E	2.53987	0.00336388	1241.44	0.346923	0.0493903	TRUE
1583	3	6	166907883	166908811	929	VMR	B		0.284142	0.012649	0.00358881	NA	1070.49	GxE	0.501848	-0.00131148	1084.82	0.267904	0.0162378	FALSE
1584	2	6	167032331	167032403	73	VMR	B		0.237634	0.00896379	0.00516136	NA	1268.51	GxE	1.99939	-5.66e-07	1279.51	0.223509	0.0141252	FALSE
1585	2	6	167507729	167508001	273	VMR	B		0.21998	0.0106763	0.00396235	NA	1191.34	GxE	0.42349	-0.0015037	1202.53	0.205341	0.0146387	FALSE
1586	2	6	167559851	167559913	63	VMR	G+E		0.174575	0.147537	0.00440165	NA	1450.72	GxE	1.76753	-0.000235	1584.76	0.0226369	0.151939	TRUE
1587	2	6	168045268	168045602	335	VMR	G		0.076571	0.0489862	NA	NA	1167.47	NA	NA	NA	1207.7	0.0275848	0.0489862	TRUE
1588	5	6	168106055	168107203	1149	VMR	G+E		0.0666768	0.037388	0.0038281	NA	1412.35	GxE	1.16238	-0.000956	1443.65	0.0254607	0.0412161	TRUE
1589	2	6	168120556	168120635	80	VMR	G		0.132863	0.0190677	NA	NA	1392.66	NA	NA	NA	1408.43	0.113795	0.0190677	TRUE
1590	5	6	168196493	168197732	1240	VMR	B		0.0471425	0.0210786	0.00399411	NA	1543.32	G	1.07954	0.00359841	1560.54	0.0220698	0.0250727	FALSE
1591	2	6	168216524	168216661	138	VMR	B		0.0844267	0.00533497	0.00823187	0.00468246	1420.3	G+E	0.734796	0.00306989	1430.42	0.0661774	0.0182493	FALSE
1592	2	6	168390888	168391643	756	VMR	G		0.287026	0.0166692	NA	NA	1352.5	NA	NA	NA	1369.38	0.270357	0.0166692	TRUE
1593	2	6	168426653	168426664	12	VMR	B		NA	NA	NA	NA	NA	NA	NA	NA	NA	NA	NA	NA
1594	6	6	168435636	168436353	718	VMR	G+E		0.112957	0.0299756	0.0078733	NA	1765.06	GxE	1.43519	-0.000613	1795.19	0.0751077	0.0378489	TRUE
1595	5	6	168449235	168450911	1677	VMR	B		0.163539	0.00901165	NA	NA	1057.83	NA	NA	NA	1064.59	0.154527	0.00901165	FALSE
1596	2	6	168480823	168480869	47	VMR	B		0.274138	0.00984237	NA	NA	1050.93	NA	NA	NA	1059.93	0.264296	0.00984237	FALSE
1597	4	6	168501903	168502888	986	VMR	G		0.0597729	0.024532	NA	NA	1435.53	NA	NA	NA	1454.57	0.0352409	0.024532	TRUE
1598	3	6	168533375	168534038	664	VMR	G+E		0.113422	0.0992561	0.00291717	NA	1662.25	G	0.304228	0.00250399	1747.36	0.0112488	0.102173	TRUE
1599	3	6	168816659	168817498	840	VMR	G		0.134026	0.0172466	NA	NA	1084.73	NA	NA	NA	1098.84	0.116779	0.0172466	TRUE
1600	2	6	168857803	168858319	517	VMR	B		0.26087	NA	0.00435921	NA	1294.04	NA	NA	NA	1296.84	0.256511	0.00435921	FALSE
1601	2	6	168896266	168896316	51	VMR	B		NA	NA	NA	NA	NA	NA	NA	NA	NA	NA	NA	NA
1602	2	6	168963358	168963504	147	VMR	G		0.0551558	0.0198583	NA	NA	1403.39	NA	NA	NA	1418.38	0.0352975	0.0198583	TRUE
1603	3	6	169091848	169092358	511	VMR	B		0.0918051	NA	0.00621233	NA	1412.52	NA	NA	NA	1416.08	0.0855928	0.00621233	FALSE
1604	2	6	169224886	169224907	22	VMR	G		0.168496	0.0304887	NA	NA	1385.73	NA	NA	NA	1413.15	0.138007	0.0304887	TRUE
1605	2	6	169274032	169274118	87	VMR	G+E		0.178813	0.08126	0.00214198	NA	1433.95	G	0.36393	0.00237949	1508.98	0.0954106	0.083402	TRUE
1606	2	6	169629875	169629902	28	VMR	GxE		0.241717	0.123668	0.00379034	0.0991948	1399.47	G+E	0.0384433	0.0018943	1607.13	0.0150636	0.226653	TRUE
1607	3	6	169653935	169654692	758	VMR	B		NA	NA	NA	NA	NA	NA	NA	NA	NA	NA	NA	NA
1608	3	6	169977394	169977833	440	VMR	G+E		0.172718	0.135136	0.00694613	NA	1752.34	GxE	1.83596	-0.000166	1877.83	0.0306354	0.142082	TRUE
1609	2	6	170054730	170055332	603	VMR	B		0.0289218	0.0093356	NA	NA	1531.6	NA	NA	NA	1537.41	0.0195862	0.0093356	FALSE
1610	2	6	170184790	170184901	112	VMR	B		NA	NA	NA	NA	NA	NA	NA	NA	NA	NA	NA	NA
1611	4	6	170337747	170338591	845	VMR	G+E		0.43718	0.36039	0.00384556	NA	1032.97	GxE	1.76528	-0.000162	1436.69	0.0729445	0.364236	TRUE
1612	2	6	170373755	170374383	629	VMR	B		0.170495	NA	0.00545787	NA	1050	NA	NA	NA	1053.36	0.165037	0.00545787	FALSE
1613	2	6	170401064	170401157	94	VMR	B		0.155843	NA	0.00381709	NA	1072.49	NA	NA	NA	1074.17	0.152026	0.00381709	FALSE
1614	2	6	170418412	170418678	267	VMR	G+E		0.214082	0.17473	0.00745077	NA	1544.95	GxE	0.623521	-0.001323	1711.28	0.0319009	0.182181	TRUE
1615	2	6	170475198	170475845	648	VMR	G		0.238196	0.015656	NA	NA	1214.06	G+E	0.586051	-0.00131728	1228.68	0.22254	0.015656	TRUE
1616	2	6	170481630	170481752	123	VMR	G+E		0.178444	0.0762805	0.00750476	NA	1267.54	GxE	0.840667	-0.00116497	1342.88	0.094659	0.0837853	TRUE
1617	3	6	170482788	170483067	280	VMR	B		0.113991	0.0136708	NA	NA	1391.3	NA	NA	NA	1401.81	0.10032	0.0136708	FALSE
1618	2	6	170539376	170540050	675	VMR	B		NA	NA	NA	NA	NA	NA	NA	NA	NA	NA	NA	NA
1619	6	6	170553133	170555108	1976	VMR	G+E		0.0836579	0.0650244	0.0092267	NA	1422.11	GxE	1.87754	-0.000137	1481.76	0.00940685	0.0742511	TRUE
1620	6	6	170556468	170558063	1596	VMR	GxE		0.0879678	0.066327	0.00318645	0.00352703	1956.59	G+E	0.781281	0.00311009	2013.53	0.0149273	0.0730404	TRUE
1621	4	6	170571686	170571810	125	VMR	G+E		0.0604732	0.0425568	0.00275962	NA	1362.81	G	0.448274	0.00281967	1397.29	0.0151568	0.0453164	TRUE
1622	4	6	170589530	170590788	1259	VMR	G+E		0.0716604	0.025918	0.00681625	NA	1130.85	GxE	0.312112	-0.00191593	1155.16	0.0389262	0.0327343	TRUE
1623	5	6	170595920	170597588	1669	VMR	B		0.0478539	0.0174065	0.0063775	NA	1583.78	GxE	0.446605	-0.00180863	1599.93	0.0240699	0.023784	FALSE
1624	2	6	170863379	170864036	658	VMR	G		0.112758	0.0288317	NA	NA	1173.1	NA	NA	NA	1197.22	0.083926	0.0288317	TRUE
1625	2	7	82380	82501	122	VMR	G		0.13988	0.014728	NA	NA	1236.95	NA	NA	NA	1248.82	0.125152	0.014728	TRUE
1626	2	7	150023	150084	62	VMR	B		0.225635	0.0219226	0.00263513	NA	1625.76	G	0.775278	0.00263492	1647.27	0.201077	0.0245577	FALSE
1627	2	7	178829	179032	204	VMR	B		NA	NA	NA	NA	NA	NA	NA	NA	NA	NA	NA	NA
1628	2	7	183875	184035	161	VMR	G		0.1905	0.11797	NA	NA	1233.34	G+E	0.307954	-0.00167478	1342.49	0.0725303	0.11797	TRUE
1629	2	7	220654	220911	258	VMR	GxE		0.363546	0.280251	0.0140216	0.013031	1352.51	G+E	2.22756	0.00330187	1668.37	0.0562417	0.307304	TRUE
1630	2	7	630473	630581	109	VMR	G+E		0.16815	0.0393507	0.00478469	NA	1796.66	GxE	1.72621	-0.000279	1834.89	0.124015	0.0441354	TRUE
1631	2	7	733065	733198	134	VMR	G		0.15793	0.0694044	NA	NA	1228.42	NA	NA	NA	1291.13	0.0885252	0.0694044	TRUE
1632	3	7	1022213	1022970	758	VMR	G		0.179272	0.0299469	NA	NA	1214.27	NA	NA	NA	1241.55	0.149326	0.0299469	TRUE
1633	4	7	1029594	1031588	1995	VMR	B		NA	NA	NA	NA	NA	NA	NA	NA	NA	NA	NA	NA
1634	2	7	1051703	1052392	690	VMR	G+E		0.20722	0.130785	0.00625402	NA	1154	GxE	1.81933	-0.000175	1280.27	0.0701809	0.137039	TRUE
1635	3	7	1080473	1081250	778	VMR	GxE		0.207646	0.125739	0.013166	0.0186549	1795	G+E	3.36673	0.00522197	1937.17	0.0500866	0.157559	TRUE
1636	2	7	1126406	1126423	18	VMR	B		0.0892572	0.0106579	NA	NA	1128.9	NA	NA	NA	1136.41	0.0785993	0.0106579	FALSE
1637	2	7	1144982	1145852	871	VMR	G+E		0.193224	0.101357	0.00772811	NA	1289.23	GxE	1.9985	-1.49e-06	1388.84	0.0841395	0.109085	TRUE
1638	3	7	1198841	1199455	615	VMR	G+E		0.291302	0.271004	0.00364217	NA	1550.87	G	1.42977	0.00298137	1814.46	0.0166554	0.274646	TRUE
1639	3	7	1216824	1216933	110	VMR	G+E		0.10505	0.0855629	0.00573605	NA	1875.19	GxE	0.663547	-0.00146277	1950.55	0.0137514	0.0912989	TRUE
1640	3	7	1250126	1250246	121	VMR	B		NA	NA	NA	NA	NA	NA	NA	NA	NA	NA	NA	NA
1641	3	7	1265851	1267057	1207	VMR	G+E		0.145955	0.071625	0.00480179	NA	1527.83	GxE	1.71179	-0.000301	1593.86	0.0695284	0.0764268	TRUE
1642	5	7	1328829	1329592	764	VMR	G+E		0.185365	0.0897535	0.00561176	NA	1370.97	GxE	1.98361	-1.63e-05	1457.41	0.0899996	0.0953653	TRUE
1643	3	7	1350803	1351626	824	VMR	B		0.132208	0.00910062	0.00513727	0.00435309	1551.38	G+E	3.09769	0.00543154	1562.7	0.113617	0.018591	FALSE
1644	2	7	1365082	1365766	685	VMR	B		NA	NA	NA	NA	NA	NA	NA	NA	NA	NA	NA	NA
1645	2	7	1398116	1398209	94	VMR	G+E		0.12537	0.044625	0.00307329	NA	1261.27	G	0.630509	0.0028206	1300.66	0.077672	0.0476983	TRUE
1646	2	7	1407471	1407526	56	VMR	GxE		0.23588	0.196487	0.00734643	0.00848765	1460.79	G+E	1.21878	0.00301639	1655.11	0.0235588	0.212321	TRUE
1647	2	7	1545815	1545819	5	VMR	G		0.359095	0.0786069	NA	NA	1550.15	NA	NA	NA	1642.67	0.280488	0.0786069	TRUE
1648	3	7	1596103	1596260	158	VMR	G+E		0.120475	0.0558567	0.00557032	NA	1432.05	GxE	1.44537	-0.000597	1483.21	0.0590476	0.0614271	TRUE
1649	2	7	1636188	1636493	306	VMR	B		0.28479	0.00980573	NA	NA	1363.1	NA	NA	NA	1372.22	0.274985	0.00980573	FALSE
1650	3	7	1641705	1642224	520	VMR	B		0.262688	0.00935266	NA	NA	1199.39	NA	NA	NA	1207.69	0.253335	0.00935266	FALSE
1651	2	7	1708566	1708659	94	VMR	G		0.137535	0.0146941	NA	NA	1089.39	NA	NA	NA	1101.19	0.122841	0.0146941	TRUE
1652	2	7	1748597	1748850	254	VMR	B		NA	NA	NA	NA	NA	NA	NA	NA	NA	NA	NA	NA
1653	2	7	1786484	1786735	252	VMR	B		0.0809067	0.00784624	NA	NA	1282.9	NA	NA	NA	1287.84	0.0730605	0.00784624	FALSE
1654	5	7	1882776	1884392	1617	VMR	GxE		0.158103	0.056545	0.00397582	0.0354465	1738.12	G+E	1.95189	0.00408219	1820.31	0.0621353	0.0959673	TRUE
1655	2	7	1893710	1894688	979	VMR	B		0.402578	0.0105897	NA	NA	1243.33	NA	NA	NA	1255.68	0.391988	0.0105897	FALSE
1656	2	7	1913918	1914073	156	VMR	G+E		0.242629	0.0776009	0.00461952	NA	1648.94	GxE	1.60657	-0.000365	1729.15	0.160408	0.0822205	TRUE
1657	2	7	1949632	1950147	516	VMR	B		0.287764	0.00885906	NA	NA	1202.42	NA	NA	NA	1210.52	0.278905	0.00885906	FALSE
1658	3	7	1980808	1981254	447	VMR	G		0.147994	0.0988046	NA	NA	1420.28	NA	NA	NA	1507.92	0.049189	0.0988046	TRUE
1659	2	7	2028884	2028898	15	VMR	G		0.130589	0.0327693	NA	NA	1326.9	NA	NA	NA	1355.13	0.0978196	0.0327693	TRUE
1660	2	7	2044584	2044678	95	VMR	B		0.0995314	NA	0.00501414	NA	1365.99	NA	NA	NA	1368.52	0.0945173	0.00501414	FALSE
1661	2	7	2059921	2060116	196	VMR	G		0.179115	0.0639031	NA	NA	1454.78	NA	NA	NA	1514.03	0.115212	0.0639031	TRUE
1662	3	7	2113551	2113781	231	VMR	B		0.0673375	0.0145535	0.00189623	0.00412638	1186.42	G+E	1.31978	0.00379747	1198.25	0.0467614	0.0205761	FALSE
1663	2	7	2122577	2123294	718	VMR	B		0.116589	0.0113338	0.00547761	NA	1007.83	GxE	1.95037	-5.37e-05	1019.23	0.0997773	0.0168114	FALSE
1664	2	7	2139243	2139259	17	VMR	G		0.26053	0.0727767	NA	NA	1121.43	NA	NA	NA	1196.12	0.187754	0.0727767	TRUE
1665	2	7	2183958	2184201	244	VMR	B		NA	NA	NA	NA	NA	NA	NA	NA	NA	NA	NA	NA
1666	2	7	2287330	2287495	166	VMR	B		NA	NA	NA	NA	NA	NA	NA	NA	NA	NA	NA	NA
1667	2	7	2316876	2316906	31	VMR	G+E		0.285775	0.135951	0.00407644	NA	1260.34	GxE	1.90462	-8.34e-05	1402.61	0.145747	0.140027	TRUE
1668	2	7	2349605	2349748	144	VMR	B		0.0751296	0.0133605	NA	NA	1109.68	NA	NA	NA	1119.4	0.0617691	0.0133605	FALSE
1669	2	7	2393524	2394357	834	VMR	GxE		0.221016	0.0974058	0.00852082	0.0644587	1338.4	G+E	1.09545	0.00295701	1494.01	0.0506307	0.170385	TRUE
1670	2	7	2518684	2518723	40	VMR	G+E		0.158381	0.0478703	0.0045401	NA	1428.06	GxE	1.23621	-0.000786	1473.41	0.105971	0.0524103	TRUE
1671	2	7	2548137	2548262	126	VMR	B		0.0451788	0.0101551	NA	NA	1674.55	NA	NA	NA	1681.19	0.0350238	0.0101551	FALSE
1672	2	7	2638680	2638694	15	VMR	G+E		0.144258	0.0475106	0.00572449	NA	1477.67	GxE	1.85525	-0.000152	1522.98	0.0910227	0.0532351	TRUE
1673	4	7	2679148	2680532	1385	VMR	B		0.259538	0.00514439	0.00619086	0.00518099	1199.77	G	5.85753	0.00898817	1211.8	0.243022	0.0165162	FALSE
1674	2	7	2686844	2686947	104	VMR	B		0.154279	0.0066894	NA	NA	1171.81	NA	NA	NA	1176.25	0.147589	0.0066894	FALSE
1675	2	7	2774414	2774474	61	VMR	B		0.206384	NA	0.0042876	NA	1066.18	NA	NA	NA	1068.59	0.202097	0.0042876	FALSE
1676	4	7	2802374	2802697	324	VMR	G		0.149972	0.133173	NA	NA	1494.42	G+E	0.515041	-0.00154359	1611.33	0.0167988	0.133173	TRUE
1677	3	7	2962373	2962845	473	VMR	B		0.277563	0.00851197	0.0046022	NA	1423.44	GxE	0.358889	-0.0014497	1434.13	0.264449	0.0131142	FALSE
1678	2	7	2968406	2968559	154	VMR	B		NA	NA	NA	NA	NA	NA	NA	NA	NA	NA	NA	NA
1679	2	7	3280646	3280668	23	VMR	G		0.20756	0.115039	NA	NA	1177.23	NA	NA	NA	1285.98	0.0925212	0.115039	TRUE
1680	2	7	4030653	4030736	84	VMR	B		0.145767	NA	0.00231628	NA	1142.23	NA	NA	NA	1142.44	0.14345	0.00231628	FALSE
1681	2	7	4050875	4051198	324	VMR	G		0.22339	0.153047	NA	NA	1268.84	NA	NA	NA	1413.8	0.0703432	0.153047	TRUE
1682	2	7	4167607	4168039	433	VMR	B		NA	NA	NA	NA	NA	NA	NA	NA	NA	NA	NA	NA
1683	2	7	4175814	4175865	52	VMR	G+E		0.235267	0.153622	0.00171259	NA	1294.28	G	0.0682904	0.00193843	1441.36	0.0799322	0.155334	TRUE
1684	2	7	4211755	4212408	654	VMR	B		0.270604	0.0130664	NA	NA	1178.5	NA	NA	NA	1191.01	0.257537	0.0130664	FALSE
1685	4	7	4308166	4308372	207	VMR	G		0.155885	0.0241049	NA	NA	977.17	NA	NA	NA	998.174	0.13178	0.0241049	TRUE
1686	2	7	4456119	4456131	13	VMR	G		0.22464	0.191124	NA	NA	1557.52	G+E	1.19267	-0.000766	1735.54	0.0335154	0.191124	TRUE
1687	2	7	4652671	4652822	152	VMR	B		0.202028	NA	0.00525726	NA	1111.26	NA	NA	NA	1114.62	0.196771	0.00525726	FALSE
1688	2	7	4832112	4832359	248	VMR	B		0.0437957	0.0108948	NA	NA	1363.21	NA	NA	NA	1370.47	0.0329009	0.0108948	FALSE
1689	2	7	4869981	4870039	59	VMR	B		0.0946493	0.00992487	NA	NA	1376.61	NA	NA	NA	1383.52	0.0847245	0.00992487	FALSE
1690	4	7	4901337	4902015	679	VMR	GxE		0.253473	0.186089	0.0111696	0.0289451	1258.67	G+E	2.75875	0.00436096	1468.91	0.0272691	0.226204	TRUE
1691	6	7	5111576	5112572	997	VMR	B		0.10852	0.00439097	0.00517287	0.00717043	1079.06	G+E	0.214893	0.00242009	1088.25	0.0917853	0.0167343	FALSE
1692	2	7	5269245	5269290	46	VMR	B		0.0827019	0.00552765	0.0122265	0.00425418	1201.7	G+E	0.172934	0.00244294	1215.07	0.0606936	0.0220083	FALSE
1693	4	7	5527669	5528266	598	VMR	G		0.142958	0.0471673	NA	NA	1309.11	NA	NA	NA	1350.88	0.0957904	0.0471673	TRUE
1694	2	7	5862839	5862983	145	VMR	G+E		0.129447	0.0608346	0.00553095	NA	1127.52	GxE	1.92101	-8.42e-05	1183.54	0.0630815	0.0663655	TRUE
1695	2	7	6191807	6191921	115	VMR	B		0.0712098	0.0106956	NA	NA	1202.89	NA	NA	NA	1210.25	0.0605142	0.0106956	FALSE
1696	2	7	6193974	6194677	704	VMR	B		NA	NA	NA	NA	NA	NA	NA	NA	NA	NA	NA	NA
1697	2	7	6661804	6661876	73	VMR	B		0.177537	0.008194	0.002837	NA	1109.21	GxE	0.287069	-0.00172258	1116.1	0.166506	0.011031	FALSE
1698	2	7	9767602	9767724	123	VMR	B		0.126506	0.0100445	NA	NA	1347.68	NA	NA	NA	1355.02	0.116461	0.0100445	FALSE
1699	2	7	11675931	11676034	104	VMR	B		NA	NA	NA	NA	NA	NA	NA	NA	NA	NA	NA	NA
1700	3	7	11872050	11872073	24	VMR	GxE		0.100558	0.0288712	0.0042804	0.0174484	1464.8	G+E	0.358227	0.00259994	1503.52	0.0499575	0.0506001	TRUE
1701	4	7	12443880	12444115	236	VMR	G+E		0.184833	0.143942	0.00346088	NA	1846.35	G	0.371371	0.00236949	1978.15	0.0374298	0.147403	TRUE
1702	7	7	15725862	15727525	1664	VMR	B		NA	NA	NA	NA	NA	NA	NA	NA	NA	NA	NA	NA
1703	2	7	16626224	16626530	307	VMR	G+E		0.165415	0.137304	0.00337908	NA	1566.45	GxE	1.95021	-5.09e-05	1689.72	0.0247317	0.140684	TRUE
1704	2	7	16890973	16891079	107	VMR	G+E		0.0808004	0.0577342	0.00382999	NA	1703.99	GxE	0.531022	-0.00165125	1752.96	0.0192362	0.0615642	TRUE
1705	3	7	18535232	18535767	536	VMR	B		0.104105	0.00965601	0.00638714	NA	1142.81	GxE	1.05161	-0.00103936	1153.31	0.088062	0.0160431	FALSE
1706	2	7	19158041	19158210	170	VMR	B		0.106742	0.0114699	NA	NA	1154.44	NA	NA	NA	1162.86	0.0952717	0.0114699	FALSE
1707	3	7	19812479	19813299	821	VMR	B		0.145743	NA	0.00653413	NA	1287.67	NA	NA	NA	1291.9	0.139209	0.00653413	FALSE
1708	2	7	20830657	20830702	46	VMR	B		0.0897918	0.0108627	0.00524825	NA	1047.93	GxE	1.31409	-0.000764	1058.26	0.0736808	0.0161109	FALSE
1709	4	7	21209165	21209781	617	VMR	G		0.133375	0.0284541	NA	NA	1197.93	NA	NA	NA	1222.33	0.104921	0.0284541	TRUE
1710	3	7	22766657	22767390	734	VMR	G+E		0.390211	0.367595	0.00280436	NA	1743.3	G	1.06962	0.0022954	2127.07	0.0198113	0.3704	TRUE
1711	2	7	22894795	22894828	34	VMR	G+E		0.12398	0.0380648	0.0063969	NA	1558.61	GxE	1.40983	-0.000633	1595.06	0.0795182	0.0444617	TRUE
1712	3	7	23245557	23246105	549	VMR	GxE		0.0535832	0.014722	0.00610754	0.0140025	1920.31	G+E	0.80994	0.00326065	1943.84	0.0187511	0.0348321	TRUE
1713	8	7	24323128	24325371	2244	VMR	B		0.0765704	0.00597948	0.00650083	0.00753951	1028.23	G+E	2.06799	0.00460939	1039.75	0.0565506	0.0200198	FALSE
1714	3	7	24797680	24797786	107	VMR	B		0.0796258	0.00826061	NA	NA	1407.58	NA	NA	NA	1412.88	0.0713652	0.00826061	FALSE
1715	2	7	24874132	24874213	82	VMR	B		0.0403336	0.01408	NA	NA	1052.01	NA	NA	NA	1061.91	0.0262536	0.01408	FALSE
1716	3	7	25900167	25900768	602	VMR	B		NA	NA	NA	NA	NA	NA	NA	NA	NA	NA	NA	NA
1717	2	7	26191489	26191599	111	VMR	B		NA	NA	NA	NA	NA	NA	NA	NA	NA	NA	NA	NA
1718	2	7	26192966	26193032	67	VMR	B		0.0874351	0.00977417	0.00921409	0.00551483	1602.47	G+E	1.55712	0.00398186	1618.12	0.062932	0.0245031	FALSE
1719	2	7	26897597	26897612	16	VMR	G		0.130355	0.0184753	NA	NA	1649.44	NA	NA	NA	1664.62	0.11188	0.0184753	TRUE
1720	3	7	27127448	27128169	722	VMR	G		0.0983947	0.0220394	NA	NA	1100.12	NA	NA	NA	1117.85	0.0763553	0.0220394	TRUE
1721	2	7	27134225	27134369	145	VMR	GxE		0.0777797	0.0129313	0.00526188	0.0118423	1534.81	G+E	2.27076	0.00483341	1554.99	0.0477442	0.0300355	TRUE
1722	7	7	27137922	27138974	1053	VMR	G+E		0.0518461	0.0225802	0.00380727	NA	1539.95	G	1.03199	0.00352526	1558.38	0.0254586	0.0263874	TRUE
1723	6	7	27142275	27143478	1204	VMR	G+E		0.0645591	0.0240028	0.00222807	NA	1376.56	G	0.164677	0.00248178	1395.15	0.0383282	0.0262309	TRUE
1724	2	7	27153212	27153605	394	VMR	B		0.154028	0.0127618	0.0110491	NA	1630.94	GxE	1.13246	-0.000898	1649.62	0.130217	0.0238109	FALSE
1725	13	7	27170241	27171154	914	VMR	G		0.111117	0.0890177	NA	NA	1496.54	G+E	1.02522	-0.00105992	1572.51	0.0220991	0.0890177	TRUE
1726	22	7	27181671	27185512	3842	VMR	G+E		0.132257	0.0945138	0.00516363	NA	1219.3	GxE	1.83193	-0.000178	1304.14	0.0325792	0.0996774	TRUE
1727	7	7	27187372	27188364	993	VMR	G+E		0.150541	0.0362796	0.00570594	NA	1370.58	GxE	1.61695	-0.000398	1405.99	0.108556	0.0419856	TRUE
1728	6	7	27196790	27198189	1400	VMR	G		0.0963427	0.0323114	NA	NA	1185.27	NA	NA	NA	1211.97	0.0640312	0.0323114	TRUE
1729	2	7	27199752	27199956	205	VMR	B		0.141204	0.0107293	0.00352505	NA	1216.83	G	1.14677	0.00331413	1226.28	0.12695	0.0142543	FALSE
1730	2	7	27219224	27219344	121	VMR	G		0.0650429	0.0188998	NA	NA	1192.56	NA	NA	NA	1206.91	0.0461431	0.0188998	TRUE
1731	5	7	27231204	27233141	1938	VMR	G		0.079513	0.0307253	NA	NA	1647.56	NA	NA	NA	1672.39	0.0487877	0.0307253	TRUE
1732	2	7	27260102	27260113	12	VMR	B		NA	NA	NA	NA	NA	NA	NA	NA	NA	NA	NA	NA
1733	4	7	27280914	27281687	774	VMR	B		0.119744	NA	0.00539852	NA	914.92	NA	NA	NA	917.916	0.114346	0.00539852	FALSE
1734	2	7	28448200	28448936	737	VMR	B		0.0781563	0.00866143	NA	NA	1116.45	NA	NA	NA	1122.09	0.0694948	0.00866143	FALSE
1735	2	7	29923339	29923832	494	VMR	B		0.0815584	0.013965	NA	NA	1077.67	NA	NA	NA	1087.99	0.0675934	0.013965	FALSE
1736	2	7	30492160	30492171	12	VMR	B		0.213349	0.0120393	0.0031919	NA	1558.09	GxE	1.42699	-0.000552	1569.75	0.198117	0.0152312	FALSE
1737	2	7	30810858	30810864	7	VMR	B		0.143968	0.00918069	NA	NA	1156.24	NA	NA	NA	1162.96	0.134787	0.00918069	FALSE
1738	3	7	32358064	32358540	477	VMR	G+E		0.0848866	0.055841	0.00641769	NA	1759.92	GxE	0.880534	-0.00125304	1809.69	0.0226279	0.0622587	TRUE
1739	4	7	34118464	34118758	295	VMR	B		NA	NA	NA	NA	NA	NA	NA	NA	NA	NA	NA	NA
1740	2	7	34361052	34361111	60	VMR	B		NA	NA	NA	NA	NA	NA	NA	NA	NA	NA	NA	NA
1741	3	7	35294640	35294949	310	VMR	B		NA	NA	NA	NA	NA	NA	NA	NA	NA	NA	NA	NA
1742	2	7	35300077	35300534	458	VMR	GxE		0.180861	0.098347	0.00492179	0.00418	987.106	G+E	2.53159	0.00455608	1081.81	0.0734123	0.107449	TRUE
1743	2	7	35494345	35494507	163	VMR	G		0.0560251	0.0147871	NA	NA	1370.4	NA	NA	NA	1381.1	0.041238	0.0147871	TRUE
1744	2	7	35577028	35577269	242	VMR	G		0.111013	0.0185113	NA	NA	1121.75	NA	NA	NA	1136.59	0.0925014	0.0185113	TRUE
1745	3	7	37955598	37956963	1366	VMR	B		NA	NA	NA	NA	NA	NA	NA	NA	NA	NA	NA	NA
1746	4	7	38350921	38351468	548	VMR	GxE		0.105518	0.0485616	0.00739743	0.0147698	1496.77	G+E	9.08927	0.0122237	1552.95	0.0347892	0.0707288	TRUE
1747	5	7	39170497	39171113	617	VMR	G		0.165722	0.149892	NA	NA	1629.54	G+E	0.404514	-0.00162764	1762.53	0.0158305	0.149892	TRUE
1748	2	7	39605683	39606071	389	VMR	B		NA	NA	NA	NA	NA	NA	NA	NA	NA	NA	NA	NA
1749	2	7	39649224	39649290	67	VMR	B		0.0905607	NA	0.00337177	NA	1053.36	NA	NA	NA	1054.38	0.0871889	0.00337177	FALSE
1750	2	7	42275601	42275813	213	VMR	B		0.0954964	NA	0.003299	NA	1190.06	NA	NA	NA	1191.04	0.0921974	0.003299	FALSE
1751	3	7	42533001	42533414	414	VMR	G+E		0.150375	0.110338	0.00360201	NA	1418.23	G	0.455086	0.00255697	1517.04	0.036435	0.11394	TRUE
1752	3	7	42896343	42896801	459	VMR	B		0.04174	0.00950648	0.00343399	NA	1663.32	GxE	0	0	1670.28	0.0287995	0.0129405	FALSE
1753	2	7	43288757	43288771	15	VMR	GxE		0.250831	0.180876	0.00909069	0.0177324	1228.93	G+E	4.10111	0.00561551	1422.85	0.0431322	0.207699	TRUE
1754	3	7	44104860	44105166	307	VMR	GxE		0.111539	0.066835	0.00809857	0.025178	1750.48	G+E	0.470758	0.00269094	1831.71	0.0114273	0.100112	TRUE
1755	2	7	44261120	44261162	43	VMR	GxE		0.173336	0.0241068	0.0032261	0.00402917	1691.53	G+E	0.121363	0.00214925	1715.95	0.141974	0.0313621	TRUE
1756	4	7	48129797	48129992	196	VMR	G+E		0.256644	0.116942	0.0036831	NA	1187.08	GxE	1.95405	-4.18e-05	1305.94	0.136019	0.120626	TRUE
1757	3	7	48494156	48494608	453	VMR	G		0.0789869	0.0465923	NA	NA	2120.81	NA	NA	NA	2159.13	0.0323947	0.0465923	TRUE
1758	2	7	50518439	50518573	135	VMR	B		0.193014	0.00327175	0.00620907	0.00404513	1834.95	G+E	0.391384	0.00236553	1842.53	0.179488	0.0135259	FALSE
1759	6	7	51538921	51539678	758	VMR	G+E		0.0937634	0.0522409	0.00428355	NA	1304.16	G	1.05341	0.00339325	1349.6	0.037239	0.0565245	TRUE
1760	2	7	52156170	52156489	320	VMR	B		0.0167505	0.00876664	NA	NA	1223.89	NA	NA	NA	1229.14	0.00798387	0.00876664	FALSE
1761	3	7	52341469	52342265	797	VMR	B		0.0281507	0.0130375	NA	NA	1415.47	NA	NA	NA	1424.35	0.0151133	0.0130375	FALSE
1762	3	7	53286592	53287126	535	VMR	GxE		0.0445316	0.0151056	0.00211571	0.00824087	1425.55	G+E	1.75901	0.00440623	1441.04	0.0190694	0.0254622	TRUE
1763	3	7	54900829	54901015	187	VMR	B		0.0587637	0.0098948	NA	NA	1406.16	NA	NA	NA	1412.7	0.0488689	0.0098948	FALSE
1764	4	7	55072042	55073432	1391	VMR	GxE		0.0723776	0.0022707	0.0160222	0.0104997	1192.75	G+E	9.94323	0.01366	1211.72	0.043585	0.0287926	TRUE
1765	2	7	55145727	55146373	647	VMR	B		NA	NA	NA	NA	NA	NA	NA	NA	NA	NA	NA	NA
1766	3	7	55224863	55225133	271	VMR	B		NA	NA	NA	NA	NA	NA	NA	NA	NA	NA	NA	NA
1767	2	7	55430948	55431084	137	VMR	G+E		0.216312	0.0953944	0.00586337	NA	1207.7	GxE	0.977656	-0.00098	1302.98	0.115054	0.101258	TRUE
1768	4	7	55516724	55517538	815	VMR	GxE		0.0910408	0.0151335	0.0115654	0.00639532	1370.48	G+E	2.72803	0.00527546	1393.69	0.0579465	0.0330943	TRUE
1769	3	7	55955076	55955621	546	VMR	G+E		0.127807	0.0434571	0.00381971	NA	1465.21	GxE	0.793759	-0.00128678	1504.34	0.0805299	0.0472768	TRUE
1770	3	7	56242181	56243297	1117	VMR	B		0.0635581	0.0157045	0.00602294	NA	1815.29	GxE	1.91273	-0.0001	1830.03	0.0418306	0.0217275	FALSE
1771	5	7	56515510	56516129	620	VMR	G+E		0.0839089	0.0201451	0.00943846	NA	1599.47	GxE	1.99192	-9.06e-06	1621.44	0.0543254	0.0295835	TRUE
1772	2	7	56551007	56551640	634	VMR	B		0.051004	0.00757583	NA	NA	1209.11	NA	NA	NA	1213.61	0.0434282	0.00757583	FALSE
1773	2	7	57247707	57247891	185	VMR	B		0.247782	0.00352527	0.00532073	0.00424752	1094.68	G+E	2.6773	0.00431878	1102.78	0.234689	0.0130935	FALSE
1774	2	7	57484153	57484635	483	VMR	B		0.0651084	0.0111904	0.00985961	NA	1560.09	GxE	1.85804	-0.000162	1574.28	0.0440584	0.02105	FALSE
1775	2	7	63361127	63361617	491	VMR	B		0.121596	0.0126432	0.00651959	NA	1670.81	GxE	0.00179913	-0.00214576	1684.44	0.102433	0.0191628	FALSE
1776	4	7	63386616	63387147	532	VMR	B		0.115596	0.00218137	0.0104855	0.00369043	1727.09	G+E	1.00361	0.0032574	1736.06	0.0992391	0.0163573	FALSE
1777	2	7	63498133	63498261	129	VMR	G+E		0.0546862	0.0272755	0.00445105	NA	1336.57	GxE	1.35217	-0.000749	1359.54	0.0229596	0.0317266	TRUE
1778	5	7	63505714	63506261	548	VMR	G+E		0.0551394	0.0210101	0.00729256	NA	1769.48	GxE	0.530939	-0.00169744	1789.59	0.0268367	0.0283027	TRUE
1779	3	7	63560590	63560973	384	VMR	GxE		0.104727	0.0469734	0.0151818	0.011057	1393.75	G+E	0.395872	0.00262926	1451.97	0.0315152	0.0732121	TRUE
1780	2	7	63642083	63642709	627	VMR	G+E		0.0583099	0.0240731	0.00797842	NA	1320.27	GxE	0.398439	-0.00184418	1343.62	0.0262583	0.0320515	TRUE
1781	2	7	64034943	64035529	587	VMR	G+E		0.0696762	0.0246244	0.00330559	NA	1815.85	GxE	0.0612478	-0.00220505	1836.01	0.0417462	0.02793	TRUE
1782	2	7	64043012	64043193	182	VMR	G+E		0.0667806	0.0236568	0.00248394	NA	1929.93	GxE	0.125162	-0.00213908	1948.5	0.0406398	0.0261408	TRUE
1783	2	7	64407607	64408298	692	VMR	B		0.0903604	0.00760961	0.0103883	NA	1264.38	GxE	1.79863	-0.000224	1276.39	0.0723625	0.0179979	FALSE
1784	2	7	65196762	65196881	120	VMR	GxE		0.15796	0.0736127	0.0118929	0.00933569	1326.32	G+E	0.0909892	0.00215783	1407.52	0.0631187	0.0948413	TRUE
1785	2	7	71799177	71799220	44	VMR	B		0.122721	0.0107367	NA	NA	1232.09	NA	NA	NA	1240.03	0.111984	0.0107367	FALSE
1786	2	7	73002385	73002468	84	VMR	B		0.0750265	0.00770203	NA	NA	1475.06	NA	NA	NA	1479.84	0.0673245	0.00770203	FALSE
1787	2	7	73021344	73021662	319	VMR	B		0.144513	0.00765926	0.00392396	NA	1045.84	GxE	1.59999	-0.000419	1052.83	0.13293	0.0115832	FALSE
1788	2	7	73096937	73097722	786	VMR	G		0.183989	0.0484818	NA	NA	1116.9	NA	NA	NA	1162.05	0.135507	0.0484818	TRUE
1789	2	7	73245457	73245752	296	VMR	GxE		0.14741	0.0129069	0.0105344	0.00423676	1577.11	G+E	0.172633	0.00227029	1597.22	0.119732	0.027678	TRUE
1790	3	7	73256416	73257066	651	VMR	G		0.27405	0.215717	NA	NA	1412.74	G+E	0.00458395	-0.00177088	1623.3	0.0583326	0.215717	TRUE
1791	2	7	73894999	73895109	111	VMR	G+E		0.2819	0.176007	0.00195346	NA	1040.12	G	0.125675	0.00187079	1217.01	0.103939	0.17796	TRUE
1792	2	7	75443075	75443193	119	VMR	B		0.194286	0.0123711	NA	NA	1292.64	NA	NA	NA	1303.09	0.181915	0.0123711	FALSE
1793	5	7	79083997	79084127	131	VMR	B		0.0935299	0.0136955	0.00376615	0.00412225	1101.07	G+E	0.0131069	0.00223632	1114.3	0.071946	0.0215838	FALSE
1794	2	7	81240445	81240603	159	VMR	G		0.126947	0.0948341	NA	NA	1083.9	NA	NA	NA	1166.15	0.0321128	0.0948341	TRUE
1795	2	7	81399399	81399458	60	VMR	B		0.376569	0.00773704	NA	NA	1126.63	NA	NA	NA	1134.71	0.368832	0.00773704	FALSE
1796	3	7	82073573	82073751	179	VMR	B		0.0676112	0.0121834	NA	NA	1352.41	NA	NA	NA	1361.02	0.0554278	0.0121834	FALSE
1797	2	7	87105293	87105398	106	VMR	G+E		0.236425	0.130109	0.00455003	NA	1473.48	GxE	1.07096	-0.000868	1602.17	0.101767	0.134659	TRUE
1798	2	7	88389282	88389342	61	VMR	B		0.0693436	0.0124469	NA	NA	1167.28	NA	NA	NA	1176.14	0.0568968	0.0124469	FALSE
1799	2	7	89840731	89840899	169	VMR	B		0.0958073	0.0110013	NA	NA	1461.74	NA	NA	NA	1469.62	0.084806	0.0110013	FALSE
1800	4	7	90895894	90896701	808	VMR	G		0.166691	0.108602	NA	NA	1785.62	G+E	1.62346	-0.000384	1883.7	0.0580895	0.108602	TRUE
1801	2	7	91808223	91808805	583	VMR	B		0.108473	0.00813694	NA	NA	1216.24	NA	NA	NA	1221.66	0.100336	0.00813694	FALSE
1802	4	7	94023308	94023743	436	VMR	G+E		0.113076	0.0572596	0.00332004	NA	1196.01	GxE	1.4875	-0.000556	1245.99	0.0524968	0.0605797	TRUE
1803	7	7	94953653	94954144	492	VMR	GxE		0.142562	0.0590734	0.00550629	0.0443051	1449.09	G+E	3.83099	0.00614149	1540.76	0.0336771	0.108885	TRUE
1804	10	7	95025611	95026248	638	VMR	B		NA	NA	NA	NA	NA	NA	NA	NA	NA	NA	NA	NA
1805	3	7	95402267	95402733	467	VMR	GxE		0.154598	0.0723246	0.00461308	0.00513044	1879.37	G+E	1.53746	0.00366837	1949.06	0.0725294	0.0820681	TRUE
1806	3	7	96631384	96632460	1077	VMR	G		0.0847931	0.0531044	NA	NA	1195.66	NA	NA	NA	1239.74	0.0316887	0.0531044	TRUE
1807	5	7	96654152	96655566	1415	VMR	B		0.117598	0.00780089	NA	NA	857.841	NA	NA	NA	863.032	0.109797	0.00780089	FALSE
1808	2	7	97663876	97663914	39	VMR	B		0.0338971	0.010612	0.00386217	NA	1184.82	G	1.09637	0.00366841	1192.97	0.019423	0.0144742	FALSE
1809	2	7	98029266	98029285	20	VMR	G		0.166475	0.145898	NA	NA	1921.82	NA	NA	NA	2051.61	0.0205766	0.145898	TRUE
1810	3	7	98099917	98100419	503	VMR	G		0.092427	0.0552606	NA	NA	1132.17	NA	NA	NA	1178.46	0.0371664	0.0552606	TRUE
1811	2	7	98287347	98287427	81	VMR	B		NA	NA	NA	NA	NA	NA	NA	NA	NA	NA	NA	NA
1812	3	7	98335163	98335450	288	VMR	G		0.178238	0.0888716	NA	NA	1336.51	NA	NA	NA	1418.4	0.0893668	0.0888716	TRUE
1813	2	7	98424232	98424289	58	VMR	B		NA	NA	NA	NA	NA	NA	NA	NA	NA	NA	NA	NA
1814	2	7	98559116	98559146	31	VMR	B		0.0699915	NA	0.00578665	NA	1104.99	NA	NA	NA	1108.06	0.0642048	0.00578665	FALSE
1815	2	7	98636086	98636096	11	VMR	B		NA	NA	NA	NA	NA	NA	NA	NA	NA	NA	NA	NA
1816	2	7	98990626	98991138	513	VMR	G		0.110899	0.0344938	NA	NA	1545.27	NA	NA	NA	1574.37	0.0764053	0.0344938	TRUE
1817	3	7	99140791	99141212	422	VMR	B		NA	NA	NA	NA	NA	NA	NA	NA	NA	NA	NA	NA
1818	6	7	99516603	99517369	767	VMR	B		0.0800872	0.00823519	NA	NA	1087.42	NA	NA	NA	1092.7	0.071852	0.00823519	FALSE
1819	3	7	99775425	99775558	134	VMR	G		0.160272	0.107354	NA	NA	1471.64	G+E	0.404155	-0.00163864	1567.93	0.0529184	0.107354	TRUE
1820	2	7	100199764	100199952	189	VMR	B		NA	NA	NA	NA	NA	NA	NA	NA	NA	NA	NA	NA
1821	2	7	100330109	100330587	479	VMR	G+E		0.336505	0.266057	0.00173182	NA	1063.14	G	0.106414	0.00171285	1336.14	0.0687165	0.267789	TRUE
1822	2	7	100463508	100463583	76	VMR	B		NA	NA	NA	NA	NA	NA	NA	NA	NA	NA	NA	NA
1823	2	7	100769605	100769933	329	VMR	G+E		0.219737	0.132982	0.00293106	NA	1122.59	GxE	0.754552	-0.00118854	1249.78	0.0838241	0.135913	TRUE
1824	2	7	101005832	101005910	79	VMR	G+E		0.136973	0.0775133	0.00302547	NA	1215.43	GxE	1.39303	-0.000641	1284.32	0.0564346	0.0805388	TRUE
1825	2	7	101274027	101274037	11	VMR	GxE		0.139693	0.0728787	0.0100561	0.0084291	1801.18	G+E	0.420838	0.00255294	1877.64	0.0483295	0.0913639	TRUE
1826	2	7	101398152	101398177	26	VMR	B		0.14514	0.00789154	0.002807	NA	1325.51	G	0.545611	0.00266773	1331.67	0.134441	0.0106985	FALSE
1827	2	7	101688675	101688730	56	VMR	B		0.432627	0.0133334	0.00213608	0.00262544	1025.13	G	0.361533	0.003037	1044.78	0.414532	0.0180949	FALSE
1828	2	7	101936230	101936430	201	VMR	B		0.075487	0.0166814	0.00754317	NA	1068.88	GxE	0.417995	-0.00178846	1086.01	0.0512624	0.0242246	FALSE
1829	4	7	105221998	105222180	183	VMR	B		NA	NA	NA	NA	NA	NA	NA	NA	NA	NA	NA	NA
1830	2	7	105662809	105662884	76	VMR	B		0.128049	0.0089922	0.00749743	NA	1504.71	GxE	1.23479	-0.000816	1516.02	0.111559	0.0164896	FALSE
1831	4	7	106301118	106301767	650	VMR	B		0.109481	0.0171067	0.0039205	NA	1092.07	G	1.66589	0.00400475	1107.13	0.0884542	0.0210272	FALSE
1832	2	7	106809317	106809543	227	VMR	B		0.248666	NA	0.00307954	NA	1098.79	NA	NA	NA	1100.13	0.245586	0.00307954	FALSE
1833	2	7	107220368	107220372	5	VMR	B		0.0902253	NA	0.00746144	NA	1351.69	NA	NA	NA	1356.37	0.0827639	0.00746144	FALSE
1834	3	7	112262557	112262597	41	VMR	G		0.363121	0.210156	NA	NA	1438.06	G+E	1.23425	-0.000597	1669.03	0.152965	0.210156	TRUE
1835	3	7	112430614	112430779	166	VMR	B		0.0632408	0.0104633	NA	NA	1316.93	NA	NA	NA	1324	0.0527775	0.0104633	FALSE
1836	2	7	112580305	112580528	224	VMR	B		0.10282	0.010193	NA	NA	1460.7	NA	NA	NA	1467.93	0.0926266	0.010193	FALSE
1837	2	7	112725899	112726396	498	VMR	G+E		0.169027	0.0119682	0.0136638	NA	1069.6	GxE	1.78831	-0.000215	1090.42	0.143395	0.025632	TRUE
1838	8	7	116138462	116139425	964	VMR	G		0.0989422	0.0495253	NA	NA	1206.62	G+E	0.0790379	-0.00211611	1248.33	0.049417	0.0495253	TRUE
1839	2	7	116962452	116962626	175	VMR	B		0.0866212	0.0140643	NA	NA	1296.89	NA	NA	NA	1307.38	0.0725569	0.0140643	FALSE
1840	4	7	117067416	117067745	330	VMR	B		0.133848	0.00534454	NA	NA	1105.39	NA	NA	NA	1108.42	0.128503	0.00534454	FALSE
1841	3	7	117854304	117854765	462	VMR	B		0.105265	0.0195028	0.00201903	0.00356583	1311.33	G	2.54979	0.00720181	1327.93	0.0801773	0.0250876	FALSE
1842	5	7	127880619	127881344	726	VMR	G+E		0.104952	0.0246754	0.00364784	NA	1169.97	G	1.09975	0.00340232	1191.42	0.0766291	0.0283233	TRUE
1843	7	7	127910927	127912372	1446	VMR	G		0.187876	0.138188	NA	NA	1216.97	NA	NA	NA	1343.35	0.0496876	0.138188	TRUE
1844	2	7	128354965	128354967	3	VMR	G+E		0.275786	0.241886	0.0050052	NA	2107.79	GxE	0.813476	-0.00105101	2343.45	0.0288945	0.246891	TRUE
1845	2	7	128485007	128485107	101	VMR	B		0.247765	0.00839421	NA	NA	1232.31	NA	NA	NA	1239.38	0.23937	0.00839421	FALSE
1846	5	7	128488819	128489556	738	VMR	B		0.163723	NA	0.00305593	NA	1175.91	NA	NA	NA	1176.89	0.160667	0.00305593	FALSE
1847	4	7	128550623	128550902	280	VMR	G		0.270545	0.115977	NA	NA	1175.65	NA	NA	NA	1294.19	0.154568	0.115977	TRUE
1848	2	7	128696150	128696180	31	VMR	B		0.0867051	NA	0.00815819	NA	2166.4	NA	NA	NA	2171.67	0.0785469	0.00815819	FALSE
1849	2	7	129007916	129008407	492	VMR	B		0.259043	0.0158481	0.0063103	NA	1088.31	GxE	1.65531	-0.000313	1108.39	0.236885	0.0221584	FALSE
1850	2	7	134918320	134918653	334	VMR	B		NA	NA	NA	NA	NA	NA	NA	NA	NA	NA	NA	NA
1851	3	7	134930779	134931444	666	VMR	B		0.211085	0.00871315	0.0042133	NA	1181.73	GxE	1.5366	-0.000447	1191.01	0.198159	0.0129264	FALSE
1852	3	7	135346500	135347071	572	VMR	G		0.14974	0.0449432	NA	NA	1392.57	NA	NA	NA	1432.65	0.104797	0.0449432	TRUE
1853	3	7	136553728	136554731	1004	VMR	B		NA	NA	NA	NA	NA	NA	NA	NA	NA	NA	NA	NA
1854	5	7	137028165	137028617	453	VMR	B		0.0795794	0.00997748	NA	NA	929.616	NA	NA	NA	936.425	0.0696019	0.00997748	FALSE
1855	2	7	139256124	139256534	411	VMR	G+E		0.159041	0.0232301	0.00253377	NA	1184.5	G	0.05063	0.00211342	1205.15	0.133277	0.0257638	TRUE
1856	3	7	140103726	140103973	248	VMR	G+E		0.119933	0.0440025	0.00437346	NA	1540.06	GxE	1.06457	-0.00100706	1579.78	0.0715574	0.048376	TRUE
1857	2	7	140227195	140227273	79	VMR	GxE		0.252537	0.0186025	0.00646958	0.00413393	1239.3	G+E	0.195164	0.00201103	1264.62	0.223331	0.029206	TRUE
1858	2	7	142428231	142428317	87	VMR	G+E		0.356107	0.204308	0.00225992	NA	1010.42	G	1.16771	0.00250138	1233.75	0.149539	0.206568	TRUE
1859	3	7	142494148	142494439	292	VMR	G		0.135298	0.019464	NA	NA	1609.53	G+E	0.780718	-0.00128951	1625.72	0.115834	0.019464	TRUE
1860	2	7	143582308	143582499	192	VMR	G+E		0.10618	0.0732176	0.00467577	NA	1429.83	GxE	1.6132	-0.000423	1494.09	0.0282865	0.0778934	TRUE
1861	2	7	144533376	144533454	79	VMR	GxE		0.142195	0.0448986	0.00329448	0.00487947	1448.37	G+E	0.876935	0.00302595	1491.42	0.0891227	0.0530725	TRUE
1862	2	7	148921410	148921808	399	VMR	B		0.224551	0.00622718	0.00501327	0.00405404	1117.55	G+E	0.275338	0.00216263	1127.51	0.209257	0.0152945	FALSE
1863	2	7	148979110	148979267	158	VMR	B		0.169306	0.0080757	0.00796859	NA	1094.1	GxE	0.743544	-0.00127654	1105.73	0.153262	0.0160443	FALSE
1864	3	7	149158172	149158187	16	VMR	B		0.0694599	NA	0.00633445	NA	1418.37	NA	NA	NA	1421.91	0.0631255	0.00633445	FALSE
1865	2	7	149194095	149194140	46	VMR	G		0.125853	0.0479202	NA	NA	1101.7	NA	NA	NA	1143.31	0.0779324	0.0479202	TRUE
1866	2	7	149389669	149389941	273	VMR	B		0.0304639	NA	0.00813746	NA	1511.94	NA	NA	NA	1516.77	0.0223264	0.00813746	FALSE
1867	3	7	149484880	149485740	861	VMR	G+E		0.150177	0.134787	0.00266959	NA	1963.61	G	1.25285	0.00339028	2082.1	0.0127198	0.137457	TRUE
1868	12	7	150019955	150021518	1564	VMR	G		0.070818	0.0248415	NA	NA	1222.2	NA	NA	NA	1241.76	0.0459766	0.0248415	TRUE
1869	2	7	150038598	150038898	301	VMR	G		0.0988777	0.0535274	NA	NA	1423.43	G+E	0.427121	-0.00173316	1468.58	0.0453503	0.0535274	TRUE
1870	2	7	150147553	150147783	231	VMR	B		0.239651	0.0124098	NA	NA	1082.38	NA	NA	NA	1093.61	0.227241	0.0124098	FALSE
1871	2	7	150253908	150254026	119	VMR	G		0.143233	0.0296889	NA	NA	1431.05	NA	NA	NA	1456.88	0.113544	0.0296889	TRUE
1872	2	7	150264311	150264767	457	VMR	G		0.27938	0.24526	NA	NA	1410.92	G+E	0.837928	-0.00102425	1648.25	0.0341201	0.24526	TRUE
1873	2	7	150497065	150497157	93	VMR	G		0.202541	0.0624218	NA	NA	1378.23	NA	NA	NA	1437.8	0.14012	0.0624218	TRUE
1874	2	7	150498594	150498843	250	VMR	G		0.350673	0.328178	NA	NA	1354.17	G+E	0.530647	-0.00116675	1686.38	0.0224949	0.328178	TRUE
1875	3	7	150554420	150555302	883	VMR	GxE		0.201017	0.0141891	0.00517749	0.00596788	1279.04	G+E	2.21443	0.00413214	1298.54	0.175682	0.0253345	TRUE
1876	2	7	150755657	150755834	178	VMR	G+E		0.120624	0.0238047	0.00428294	NA	1234.56	GxE	1.37145	-0.000676	1256.25	0.0925358	0.0280877	TRUE
1877	2	7	150768318	150768388	71	VMR	B		NA	NA	NA	NA	NA	NA	NA	NA	NA	NA	NA	NA
1878	2	7	150889404	150889435	32	VMR	B		0.229165	NA	0.00346792	NA	1223.87	NA	NA	NA	1225.54	0.225697	0.00346792	FALSE
1879	2	7	151082220	151082230	11	VMR	B		0.203487	NA	0.00557138	NA	1401.03	NA	NA	NA	1404.72	0.197916	0.00557138	FALSE
1880	2	7	151217883	151217947	65	VMR	G		0.128466	0.0543715	NA	NA	1352.23	NA	NA	NA	1399.67	0.0740945	0.0543715	TRUE
1881	2	7	151491573	151491913	341	VMR	B		0.271358	NA	0.00424555	NA	1553.11	NA	NA	NA	1555.85	0.267112	0.00424555	FALSE
1882	2	7	151542128	151542804	677	VMR	B		0.322233	0.00760414	NA	NA	1168.28	NA	NA	NA	1175.4	0.314629	0.00760414	FALSE
1883	2	7	154542060	154542235	176	VMR	B		0.18094	NA	0.00308633	NA	1349.17	NA	NA	NA	1350.24	0.177854	0.00308633	FALSE
1884	2	7	155165723	155165891	169	VMR	B		NA	NA	NA	NA	NA	NA	NA	NA	NA	NA	NA	NA
1885	2	7	155276050	155276169	120	VMR	B		0.0960441	0.0120705	0.00263676	NA	1149.95	G	0.465077	0.00273156	1159.14	0.0813368	0.0147072	FALSE
1886	2	7	155284331	155284448	118	VMR	G		0.0417	0.0165886	NA	NA	1439.44	NA	NA	NA	1451.46	0.0251114	0.0165886	TRUE
1887	5	7	155324691	155325815	1125	VMR	G		0.0416859	0.0221822	NA	NA	1660.58	NA	NA	NA	1677.28	0.0195037	0.0221822	TRUE
1888	2	7	155534636	155534649	14	VMR	B		0.110261	0.0105449	NA	NA	1293.05	NA	NA	NA	1300.67	0.0997163	0.0105449	FALSE
1889	2	7	155556590	155556652	63	VMR	B		NA	NA	NA	NA	NA	NA	NA	NA	NA	NA	NA	NA
1890	3	7	155579788	155579830	43	VMR	B		0.0560262	0.0145751	0.00300968	NA	1372.88	G	0.613495	0.00302451	1383.96	0.0384414	0.0175848	FALSE
1891	2	7	155584080	155584248	169	VMR	G		0.113398	0.0351598	NA	NA	1264.82	NA	NA	NA	1294.6	0.0782377	0.0351598	TRUE
1892	4	7	155897302	155898435	1134	VMR	B		0.22916	0.0122215	NA	NA	1122.26	NA	NA	NA	1133.11	0.216938	0.0122215	FALSE
1893	2	7	155963049	155963075	27	VMR	B		0.150713	0.00948362	NA	NA	1104.14	NA	NA	NA	1111.21	0.141229	0.00948362	FALSE
1894	2	7	156259194	156259207	14	VMR	G+E		0.128693	0.0563823	0.00596749	NA	1477.45	GxE	1.80055	-0.000213	1529.92	0.0663434	0.0623498	TRUE
1895	2	7	156296491	156296983	493	VMR	B		0.202445	0.00755544	NA	NA	1027.67	NA	NA	NA	1033.38	0.19489	0.00755544	FALSE
1896	2	7	156315663	156315727	65	VMR	B		0.237849	NA	0.00389308	NA	1084.01	NA	NA	NA	1086.18	0.233956	0.00389308	FALSE
1897	3	7	156400779	156400990	212	VMR	G		0.0811476	0.062651	NA	NA	2022.7	NA	NA	NA	2074.59	0.0184966	0.062651	TRUE
1898	2	7	156761107	156761192	86	VMR	B		0.107762	0.0138309	0.00449989	NA	1092.03	GxE	0.905297	-0.00119471	1104.65	0.0894313	0.0183307	FALSE
1899	2	7	156871073	156871088	16	VMR	G+E		0.119413	0.0572268	0.00466489	NA	1589.07	G	0.966032	0.00320269	1640.56	0.0575214	0.0618916	TRUE
1900	2	7	157009442	157009485	44	VMR	B		0.165948	NA	0.00304623	NA	1310	NA	NA	NA	1310.98	0.162902	0.00304623	FALSE
1901	2	7	157084627	157085556	930	VMR	B		NA	NA	NA	NA	NA	NA	NA	NA	NA	NA	NA	NA
1902	2	7	157224017	157224035	19	VMR	B		0.229158	0.0123078	NA	NA	1275.24	NA	NA	NA	1286.18	0.216851	0.0123078	FALSE
1903	2	7	157260021	157260426	406	VMR	G+E		0.18374	0.0724126	0.00332921	NA	1102.37	GxE	0.260408	-0.00173617	1170.87	0.107998	0.0757418	TRUE
1904	2	7	157320369	157320516	148	VMR	G		0.236689	0.0147415	NA	NA	1118.4	NA	NA	NA	1132.03	0.221947	0.0147415	TRUE
1905	2	7	157341829	157342543	715	VMR	B		0.146988	0.0130071	0.00649732	NA	985.495	GxE	1.53168	-0.000489	999.966	0.127483	0.0195044	FALSE
1906	4	7	157368901	157369960	1060	VMR	G+E		0.352104	0.319519	0.00165252	NA	1368.31	G	0.204512	0.00175058	1693.23	0.0309321	0.321172	TRUE
1907	4	7	157405965	157406737	773	VMR	B		0.221037	NA	0.00874103	NA	1572.27	NA	NA	NA	1579.39	0.212296	0.00874103	FALSE
1908	2	7	157411039	157411142	104	VMR	B		0.168944	0.00882803	NA	NA	1301.03	NA	NA	NA	1307.66	0.160116	0.00882803	FALSE
1909	5	7	157453790	157454068	279	VMR	G+E		0.129971	0.0718824	0.00863439	NA	1564.9	GxE	1.92813	-7.65e-05	1633.21	0.0494543	0.0805168	TRUE
1910	2	7	157463692	157463734	43	VMR	B		0.124819	0.0111209	NA	NA	1100.02	NA	NA	NA	1108.34	0.113698	0.0111209	FALSE
1911	7	7	157474856	157476887	2032	VMR	G		0.102212	0.0376532	NA	NA	1433.46	NA	NA	NA	1465.03	0.0645588	0.0376532	TRUE
1912	2	7	157622032	157622221	190	VMR	B		0.171736	0.00990017	0.0042273	NA	1198.81	GxE	1.13206	-0.000879	1208.63	0.157608	0.0141275	FALSE
1913	2	7	157644471	157644555	85	VMR	G+E		0.158761	0.0351906	0.00537289	NA	1135.1	GxE	1.98915	-1.12e-05	1169.57	0.118197	0.0405635	TRUE
1914	2	7	157653809	157654102	294	VMR	B		0.22528	0.0067634	NA	NA	971.514	NA	NA	NA	976.616	0.218517	0.0067634	FALSE
1915	3	7	157667853	157668141	289	VMR	G		0.0539738	0.0205387	NA	NA	1318.88	NA	NA	NA	1334.43	0.0334351	0.0205387	TRUE
1916	3	7	157670677	157670732	56	VMR	B		0.0747393	0.0143532	NA	NA	1768.29	NA	NA	NA	1778.86	0.0603861	0.0143532	FALSE
1917	3	7	157754600	157754746	147	VMR	GxE		0.119089	0.0736916	0.00632526	0.0136055	1416.88	G+E	1.14241	0.00339476	1493.4	0.0254666	0.0936223	TRUE
1918	2	7	157801381	157801404	24	VMR	G		0.0578055	0.0280468	NA	NA	1020.99	NA	NA	NA	1042.96	0.0297587	0.0280468	TRUE
1919	3	7	157867015	157867300	286	VMR	B		NA	NA	NA	NA	NA	NA	NA	NA	NA	NA	NA	NA
1920	2	7	157890968	157891327	360	VMR	B		NA	NA	NA	NA	NA	NA	NA	NA	NA	NA	NA	NA
1921	2	7	157929653	157929675	23	VMR	B		NA	NA	NA	NA	NA	NA	NA	NA	NA	NA	NA	NA
1922	2	7	157985113	157985748	636	VMR	B		NA	NA	NA	NA	NA	NA	NA	NA	NA	NA	NA	NA
1923	5	7	158045980	158046222	243	VMR	GxE		0.163259	0.116789	0.00686288	0.0042646	2055.03	G+E	0.0632872	0.00211581	2165.25	0.0353423	0.127917	TRUE
1924	2	7	158072999	158073619	621	VMR	B		NA	NA	NA	NA	NA	NA	NA	NA	NA	NA	NA	NA
1925	2	7	158110570	158110685	116	VMR	GxE		0.0724749	0.0158852	0.00147418	0.0198461	1614.01	G+E	0.159765	0.00245519	1640.14	0.0352694	0.0372055	TRUE
1926	2	7	158250911	158250978	68	VMR	G		0.369911	0.35535	NA	NA	1896.87	GxE	0.399744	-0.00277049	2260.26	0.014561	0.35535	TRUE
1927	2	7	158263204	158263277	74	VMR	G		0.419349	0.101552	NA	NA	1072.6	NA	NA	NA	1202.28	0.317796	0.101552	TRUE
1928	3	7	158277675	158278040	366	VMR	B		0.264748	0.00801253	0.0031496	NA	1457.9	GxE	0.887376	-0.00100062	1466.21	0.253586	0.0111621	FALSE
1929	2	7	158293463	158293697	235	VMR	B		0.0619907	0.0116453	0.00366695	0.00627987	1168.77	G+E	3.17265	0.00595764	1181.37	0.0403985	0.0215922	FALSE
1930	5	7	158362729	158363414	686	VMR	B		NA	NA	NA	NA	NA	NA	NA	NA	NA	NA	NA	NA
1931	2	7	158741244	158741284	41	VMR	G		0.0891183	0.0332237	NA	NA	1340.4	NA	NA	NA	1367.67	0.0558945	0.0332237	TRUE
1932	7	7	158750244	158751591	1348	VMR	B		0.0728375	0.0215195	0.00301866	NA	2221.77	G	0.459639	0.0027955	2239.12	0.0482994	0.0245381	FALSE
1933	4	7	158789723	158790115	393	VMR	G+E		0.263516	0.23561	0.00862136	NA	1533.98	GxE	1.30354	-0.000628	1763.97	0.0192842	0.244232	TRUE
1934	2	7	158817176	158817404	229	VMR	B		0.272556	0.0122117	0.0023886	NA	1289.41	GxE	0.515234	-0.00132081	1301.65	0.257956	0.0146003	FALSE
1935	4	7	158854564	158855406	843	VMR	GxE		0.183642	0.07605	0.00377371	0.00348228	974.799	G+E	1.53577	0.00354065	1048.19	0.100336	0.083306	TRUE
1936	2	7	158954960	158954987	28	VMR	G+E		0.258154	0.170477	0.00177552	NA	1530.25	G	0.191333	0.00199243	1696.84	0.0859009	0.172253	TRUE
1937	4	8	216578	216788	211	VMR	B		0.0262296	NA	0.00678079	NA	2079.42	NA	NA	NA	2083.09	0.0194488	0.00678079	FALSE
1938	2	8	436693	436813	121	VMR	B		NA	NA	NA	NA	NA	NA	NA	NA	NA	NA	NA	NA
1939	2	8	496327	496440	114	VMR	B		0.128964	NA	0.00633223	NA	1388.19	NA	NA	NA	1392.11	0.122631	0.00633223	FALSE
1940	3	8	514736	514821	86	VMR	B		NA	NA	NA	NA	NA	NA	NA	NA	NA	NA	NA	NA
1941	3	8	528084	528139	56	VMR	B		NA	NA	NA	NA	NA	NA	NA	NA	NA	NA	NA	NA
1942	3	8	582908	583185	278	VMR	B		NA	NA	NA	NA	NA	NA	NA	NA	NA	NA	NA	NA
1943	2	8	599963	600429	467	VMR	B		NA	NA	NA	NA	NA	NA	NA	NA	NA	NA	NA	NA
1944	2	8	602097	602158	62	VMR	B		NA	NA	NA	NA	NA	NA	NA	NA	NA	NA	NA	NA
1945	2	8	671480	672007	528	VMR	B		0.076668	NA	0.00201601	NA	1622.57	NA	NA	NA	1622.35	0.074652	0.00201601	FALSE
1946	4	8	674434	674959	526	VMR	B		0.0536885	NA	0.00689317	NA	1982.03	NA	NA	NA	1985.96	0.0467954	0.00689317	FALSE
1947	3	8	689392	690059	668	VMR	B		0.0346735	NA	0.00541226	NA	1698.63	NA	NA	NA	1701.2	0.0292612	0.00541226	FALSE
1948	2	8	703701	703870	170	VMR	B		NA	NA	NA	NA	NA	NA	NA	NA	NA	NA	NA	NA
1949	2	8	816998	817044	47	VMR	B		0.0442267	NA	0.00420274	NA	1928.63	NA	NA	NA	1930.22	0.040024	0.00420274	FALSE
1950	2	8	832917	833012	96	VMR	B		0.0434599	NA	0.00610667	NA	1382.01	NA	NA	NA	1385.21	0.0373532	0.00610667	FALSE
1951	4	8	854013	855862	1850	VMR	B		NA	NA	NA	NA	NA	NA	NA	NA	NA	NA	NA	NA
1952	2	8	884842	885217	376	VMR	B		NA	NA	NA	NA	NA	NA	NA	NA	NA	NA	NA	NA
1953	2	8	1012324	1012465	142	VMR	B		NA	NA	NA	NA	NA	NA	NA	NA	NA	NA	NA	NA
1954	2	8	1105655	1105957	303	VMR	B		NA	NA	NA	NA	NA	NA	NA	NA	NA	NA	NA	NA
1955	2	8	1273604	1273808	205	VMR	B		NA	NA	NA	NA	NA	NA	NA	NA	NA	NA	NA	NA
1956	6	8	1320357	1321883	1527	VMR	B		0.0668319	NA	0.00507101	NA	1705.03	NA	NA	NA	1707.46	0.0617609	0.00507101	FALSE
1957	5	8	1365049	1365659	611	VMR	B		NA	NA	NA	NA	NA	NA	NA	NA	NA	NA	NA	NA
1958	2	8	1444021	1444085	65	VMR	B		NA	NA	NA	NA	NA	NA	NA	NA	NA	NA	NA	NA
1959	2	8	1471446	1471564	119	VMR	B		0.0979941	NA	0.00401561	NA	1080.77	NA	NA	NA	1082.4	0.0939785	0.00401561	FALSE
1960	2	8	1494546	1495332	787	VMR	B		0.0636433	NA	0.00226469	NA	1246.15	NA	NA	NA	1246.12	0.0613786	0.00226469	FALSE
1961	2	8	1500367	1500400	34	VMR	B		0.236322	NA	0.00682053	NA	1452.59	NA	NA	NA	1457.85	0.229502	0.00682053	FALSE
1962	6	8	1764329	1765421	1093	VMR	B		0.0740759	NA	0.00400098	NA	1368.71	NA	NA	NA	1370.23	0.0700749	0.00400098	FALSE
1963	4	8	1808270	1809920	1651	VMR	B		0.234332	NA	0.00675673	NA	1053.98	NA	NA	NA	1059.16	0.227576	0.00675673	FALSE
1964	3	8	1811760	1812709	950	VMR	B		NA	NA	NA	NA	NA	NA	NA	NA	NA	NA	NA	NA
1965	2	8	1830065	1830352	288	VMR	B		NA	NA	NA	NA	NA	NA	NA	NA	NA	NA	NA	NA
1966	2	8	1857688	1857839	152	VMR	B		NA	NA	NA	NA	NA	NA	NA	NA	NA	NA	NA	NA
1967	7	8	1897969	1900992	3024	VMR	B		0.0342275	NA	0.00410289	NA	1227.97	NA	NA	NA	1229.44	0.0301246	0.00410289	FALSE
1968	2	8	1940413	1940523	111	VMR	B		0.241028	NA	0.00568295	NA	1167.88	NA	NA	NA	1171.97	0.235345	0.00568295	FALSE
1969	2	8	1948874	1948999	126	VMR	B		NA	NA	NA	NA	NA	NA	NA	NA	NA	NA	NA	NA
1970	2	8	1981465	1981678	214	VMR	B		0.19204	NA	0.0028906	NA	1080.15	NA	NA	NA	1081.07	0.189149	0.0028906	FALSE
1971	3	8	1992555	1992746	192	VMR	B		NA	NA	NA	NA	NA	NA	NA	NA	NA	NA	NA	NA
1972	4	8	2046752	2047010	259	VMR	B		0.203674	NA	0.00733893	NA	1006.31	NA	NA	NA	1011.81	0.196335	0.00733893	FALSE
1973	2	8	2075209	2075820	612	VMR	B		NA	NA	NA	NA	NA	NA	NA	NA	NA	NA	NA	NA
1974	2	8	2176944	2177425	482	VMR	B		NA	NA	NA	NA	NA	NA	NA	NA	NA	NA	NA	NA
1975	2	8	2480426	2480483	58	VMR	B		NA	NA	NA	NA	NA	NA	NA	NA	NA	NA	NA	NA
1976	4	8	2585235	2586225	991	VMR	B		0.026183	NA	0.0119536	NA	1697.69	NA	NA	NA	1705.66	0.0142293	0.0119536	FALSE
1977	2	8	2591207	2591411	205	VMR	B		NA	NA	NA	NA	NA	NA	NA	NA	NA	NA	NA	NA
1978	3	8	3429382	3429480	99	VMR	B		0.0648042	NA	0.00505342	NA	1358.4	NA	NA	NA	1360.8	0.0597508	0.00505342	FALSE
1979	6	8	6419438	6420770	1333	VMR	G+E		0.184722	0.117401	0.00524378	NA	1605.13	GxE	0.927965	-0.00106907	1715.63	0.0620771	0.122645	TRUE
1980	2	8	6481582	6481608	27	VMR	B		NA	NA	NA	NA	NA	NA	NA	NA	NA	NA	NA	NA
1981	2	8	6940591	6940624	34	VMR	G		0.41299	0.391922	NA	NA	1409.09	NA	NA	NA	1824.92	0.0210682	0.391922	TRUE
1982	2	8	8176460	8176714	255	VMR	B		NA	NA	NA	NA	NA	NA	NA	NA	NA	NA	NA	NA
1983	2	8	8559999	8560934	936	VMR	B		0.056475	0.0142806	NA	NA	1413.88	NA	NA	NA	1424.16	0.0421944	0.0142806	FALSE
1984	2	8	9009105	9009401	297	VMR	B		0.0774885	0.0131041	NA	NA	1353.5	NA	NA	NA	1363.03	0.0643844	0.0131041	FALSE
1985	2	8	9791350	9791557	208	VMR	G		0.0939869	0.0159079	NA	NA	1240.88	NA	NA	NA	1253.1	0.0780789	0.0159079	TRUE
1986	2	8	10261972	10262628	657	VMR	B		0.18545	0.00427126	0.0012425	0.00654881	1111.75	G	0.685299	0.00468467	1117.76	0.173387	0.0120626	FALSE
1987	2	8	10273666	10273890	225	VMR	B		0.190062	NA	0.00383652	NA	1104.88	NA	NA	NA	1106.74	0.186226	0.00383652	FALSE
1988	2	8	10386039	10386222	184	VMR	GxE		0.0839238	0.0277608	0.00650487	0.00542802	1380.07	G+E	1.49379	0.00392586	1408.73	0.0442301	0.0396937	TRUE
1989	2	8	10448863	10449096	234	VMR	B		0.0759356	0.00527335	NA	NA	1554.54	NA	NA	NA	1557.19	0.0706622	0.00527335	FALSE
1990	2	8	10583827	10584169	343	VMR	B		0.0498826	0.00615015	0.00611576	NA	1247.57	GxE	1.82412	-0.000205	1254.05	0.0376167	0.0122659	FALSE
1991	2	8	10589093	10589359	267	VMR	B		0.0528216	NA	0.00229004	NA	1538.4	NA	NA	NA	1538.37	0.0505316	0.00229004	FALSE
1992	2	8	10897293	10897405	113	VMR	B		0.151446	0.00118588	0.00378112	0.00460219	1076.24	E	0.376863	0.0045581	1079.41	0.141877	0.00956918	FALSE
1993	3	8	11141415	11141680	266	VMR	B		NA	NA	NA	NA	NA	NA	NA	NA	NA	NA	NA	NA
1994	3	8	11203882	11204132	251	VMR	B		NA	NA	NA	NA	NA	NA	NA	NA	NA	NA	NA	NA
1995	2	8	11619852	11619866	15	VMR	B		0.0439392	NA	0.00642847	NA	2396.14	NA	NA	NA	2399.62	0.0375107	0.00642847	FALSE
1996	2	8	11843807	11843816	10	VMR	B		0.0387867	NA	0.00516535	NA	1308.42	NA	NA	NA	1310.79	0.0336214	0.00516535	FALSE
1997	2	8	12244544	12244565	22	VMR	B		NA	NA	NA	NA	NA	NA	NA	NA	NA	NA	NA	NA
1998	4	8	16859636	16859924	289	VMR	B		0.0857201	0.012494	0.00806755	0.00264111	1087.4	G+E	0.156427	0.00241638	1101.87	0.0625174	0.0232027	FALSE
1999	2	8	19095314	19095448	135	VMR	B		0.134237	0.0132223	0.00314635	NA	1071.57	G	0.76007	0.00292975	1082.87	0.117868	0.0163687	FALSE
[truncated: 7,645 more rows]
