# Supplementary material for: RAMEN: Dissecting individual, additive and interactive gene-environment contributions to DNA methylome variability in cord blood
Source: Genome Biol. 2025 Dec 10;26:421. doi: 10.1186/s13059-025-03864-4 (PMC12690895; doi:10.1186/s13059-025-03864-4)
Supplement: Supplementary file 5 — Additional file 5. Results of the genome-exposome contribution analysis to methylome variability in PREDO II cord blood samples. [file 13059_2025_3864_MOESM5_ESM.xls]

## Sheet: supp_data_4
VML_index	n_VMPs	seqnames	start	end	width	VML_type	model_group	variables	tot_r_squared	g_r_squared	e_r_squared	gxe_r_squared	AIC	second_winner	delta_aic	delta_r_squared	baseline_AIC	baseline_rsquared	R2_difference	pass_R2threshold_permutation
1	2	1	564501	564504	4	VMR	GxE		0.448175	0.1057	0.136452	0.127907	260.141	G+E	38.2425	0.17513	329.066	0.0781153	0.370059	TRUE
2	2	1	714177	714621	445	VMR	B		0.33966	0.0950002	0.0128653	NA	402.797	G	0.796307	0.0127692	420.887	0.231795	0.107865	FALSE
3	2	1	720026	720220	195	VMR	B		NA	NA	NA	NA	NA	NA	NA	NA	NA	NA	NA	NA
4	2	1	845311	845810	500	VMR	B		0.223903	0.128887	0.0254075	0.0200885	178.095	G+E	1.17308	0.0170519	201.687	0.0495202	0.174383	FALSE
5	2	1	861265	861317	53	VMR	B		0.144435	0.0527782	0.018427	NA	174.226	G	1.09448	0.0183273	181.898	0.0732299	0.0712052	FALSE
6	9	1	870791	872385	1595	VMR	G		0.197565	0.117576	NA	NA	265.467	NA	NA	NA	283.43	0.079989	0.117576	TRUE
7	3	1	911601	912055	455	VMR	G		0.265531	0.232744	NA	NA	340.908	NA	NA	NA	379.098	0.0327863	0.232744	TRUE
8	3	1	1003126	1003417	292	VMR	B		0.208963	0.0675751	0.0256511	NA	260.115	GxE	1.59353	-0.00219921	272.381	0.115737	0.0932262	FALSE
9	2	1	1015392	1015447	56	VMR	G+E		0.469901	0.400919	0.0128863	NA	410.323	G	1.53514	0.0129921	490.559	0.056096	0.413805	TRUE
10	2	1	1076296	1076431	136	VMR	B		0.2539	0.0968028	0.0277382	NA	273.236	GxE	1.68037	-0.00163162	291.774	0.129359	0.124541	FALSE
11	2	1	1100035	1100126	92	VMR	B		0.341933	0.0840694	0.0183411	0.0138268	188.71	G+E	0.615777	0.0118964	206.458	0.225696	0.116237	FALSE
12	9	1	1108820	1110107	1288	VMR	G+E		0.309587	0.177064	0.0460591	NA	261.53	GxE	0.593822	-0.0066177	298.415	0.0864632	0.223124	TRUE
13	3	1	1141927	1142215	289	VMR	GxE		0.336819	0.127062	0.0374542	0.0712164	117.952	G+E	0.395707	0.0109719	156.357	0.101087	0.235732	TRUE
14	4	1	1148315	1149501	1187	VMR	B		0.19241	NA	0.0211971	NA	179.738	NA	NA	NA	181.521	0.171213	0.0211971	FALSE
15	2	1	1173264	1174190	927	VMR	B		0.440162	0.0543783	NA	NA	113.93	NA	NA	NA	125.464	0.385783	0.0543783	FALSE
16	2	1	1181769	1181956	188	VMR	B		0.260627	0.0705294	0.0488199	0.0295096	105.157	G+E	4.30153	0.0326109	125.938	0.111768	0.148859	FALSE
17	5	1	1229004	1229589	586	VMR	B		0.257273	0.0534143	0.0398054	NA	213.165	GxE	1.58981	-0.00208377	226.428	0.164053	0.0932196	FALSE
18	2	1	1286917	1287259	343	VMR	B		0.184019	0.0861908	NA	NA	267.384	NA	NA	NA	280.045	0.0978285	0.0861908	FALSE
19	9	1	1289806	1291064	1259	VMR	B		0.128076	0.0641305	NA	NA	333.102	NA	NA	NA	341.464	0.0639452	0.0641305	FALSE
20	2	1	1361729	1362340	612	VMR	B		0.193783	0.0447551	NA	NA	296.582	NA	NA	NA	302.47	0.149028	0.0447551	FALSE
21	2	1	1374310	1374669	360	VMR	B		NA	NA	NA	NA	NA	NA	NA	NA	NA	NA	NA	NA
22	2	1	1475209	1475265	57	VMR	G		0.656598	0.402013	NA	NA	96.8994	NA	NA	NA	208.055	0.254586	0.402013	TRUE
23	2	1	1510437	1510984	548	VMR	G+E		0.330214	0.203599	0.0319472	NA	87.6346	GxE	1.99912	-4.02427e-06	127.631	0.0946676	0.235546	TRUE
24	7	1	1563500	1565541	2042	VMR	B		0.238449	0.0666723	NA	NA	248.199	NA	NA	NA	258.452	0.171777	0.0666723	FALSE
25	2	1	1713676	1714140	465	VMR	B		0.284605	0.033631	NA	NA	139.951	NA	NA	NA	144.658	0.250974	0.033631	FALSE
26	3	1	1875780	1875870	91	VMR	G		0.489572	0.387702	NA	NA	216.795	NA	NA	NA	297.294	0.101871	0.387702	TRUE
27	2	1	1913544	1914124	581	VMR	B		0.303295	0.0727139	NA	NA	299.126	NA	NA	NA	311.62	0.230581	0.0727139	FALSE
28	3	1	2043761	2043853	93	VMR	GxE		0.488809	0.2814	0.0276586	0.0210933	330.846	G+E	0.338339	0.00825316	397.591	0.158658	0.330151	TRUE
29	2	1	2046702	2047581	880	VMR	B		0.323401	0.0816968	0.0308923	0.0207867	155.016	G+E	2.131	0.0194175	175.285	0.190025	0.133376	FALSE
30	2	1	2071316	2071402	87	VMR	G		0.300159	0.23	NA	NA	220.925	NA	NA	NA	260.412	0.0701591	0.23	TRUE
31	7	1	2120978	2121724	747	VMR	B		0.146996	0.0839859	0.0146803	NA	310.933	G	0.159213	0.0127089	322.913	0.0483299	0.0986662	FALSE
32	4	1	2344183	2345368	1186	VMR	B		0.247002	0.0588522	0.0250942	NA	70.6318	GxE	0.642855	-0.00696707	82.0633	0.163055	0.0839464	FALSE
33	2	1	2391241	2391317	77	VMR	G+E		0.401385	0.166972	0.0376036	NA	191.953	GxE	1.60758	-0.00160681	230.873	0.196809	0.204576	TRUE
34	2	1	2410885	2411378	494	VMR	B		0.552295	NA	0.0220425	NA	146.433	NA	NA	NA	151.45	0.530253	0.0220425	FALSE
35	2	1	2415344	2415453	110	VMR	G		0.768987	0.679656	NA	NA	199.434	NA	NA	NA	397.703	0.0893303	0.679656	TRUE
36	2	1	2437200	2437658	459	VMR	B		0.393136	0.0519955	NA	NA	142.283	NA	NA	NA	152.285	0.34114	0.0519955	FALSE
37	4	1	2705733	2706261	529	VMR	B		0.154801	0.0753603	NA	NA	208.274	NA	NA	NA	218.744	0.0794412	0.0753603	FALSE
38	2	1	2863801	2863815	15	VMR	G		0.575891	0.376979	NA	NA	171.397	G+E	0.98745	-0.00293113	262.25	0.198912	0.376979	TRUE
39	3	1	2885134	2885244	111	VMR	G		0.179643	0.13189	NA	NA	170.362	NA	NA	NA	190.129	0.0477531	0.13189	TRUE
40	2	1	2886654	2886868	215	VMR	G		0.400709	0.120203	NA	NA	195.185	NA	NA	NA	219.874	0.280506	0.120203	TRUE
41	2	1	2928616	2928964	349	VMR	B		0.233822	0.0523668	NA	NA	174.66	NA	NA	NA	182.313	0.181455	0.0523668	FALSE
42	2	1	2948464	2948512	49	VMR	B		NA	NA	NA	NA	NA	NA	NA	NA	NA	NA	NA	NA
43	4	1	2980038	2980399	362	VMR	B		0.182742	0.0792699	NA	NA	329.841	G+E	0.464848	-0.00854824	341.356	0.103472	0.0792699	FALSE
44	4	1	2990031	2990678	648	VMR	B		0.186671	0.096209	0.0180988	NA	126.657	G	0.379857	0.0133662	141.857	0.072363	0.114308	FALSE
45	4	1	2995257	2995604	348	VMR	GxE		0.414929	0.158327	0.0197956	0.133109	142.882	G+E	2.02137	0.016339	199.158	0.103697	0.311232	TRUE
46	2	1	3039059	3039210	152	VMR	GxE		0.373811	0.223984	0.0830888	0.029553	418.964	G+E	0.637717	0.0114159	475.774	0.0371849	0.336626	TRUE
47	2	1	3077798	3077835	38	VMR	B		0.196333	0.022562	0.045146	0.0252344	294.931	G+E	0.737724	0.0152122	304.908	0.10339	0.0929425	FALSE
48	3	1	3104999	3105252	254	VMR	GxE		0.717727	0.355154	0.0240385	0.242034	216.07	G+E	4.63809	0.0131302	379.927	0.0965005	0.621226	TRUE
49	2	1	3164415	3164642	228	VMR	B		0.152732	0.0663142	NA	NA	145.256	NA	NA	NA	154.258	0.0864179	0.0663142	FALSE
50	2	1	3229739	3229921	183	VMR	B		NA	NA	NA	NA	NA	NA	NA	NA	NA	NA	NA	NA
51	2	1	3239992	3240227	236	VMR	B		NA	NA	NA	NA	NA	NA	NA	NA	NA	NA	NA	NA
52	3	1	3514921	3514990	70	VMR	B		0.411136	0.0750503	0.0107354	0.0132783	227.677	G+E	0.225893	0.00904651	244.379	0.312072	0.099064	FALSE
53	2	1	3574999	3575147	149	VMR	B		0.267559	0.0860991	0.0320372	NA	175.695	GxE	1.37296	-0.00313894	193.527	0.149423	0.118136	FALSE
54	2	1	3585521	3585587	67	VMR	B		0.339642	0.087267	0.0204544	NA	206.344	GxE	0.855951	-0.00515432	224.406	0.23192	0.107721	FALSE
55	2	1	3600852	3600879	28	VMR	G+E		0.384631	0.274096	0.0410881	NA	178.51	GxE	1.07415	-0.00388998	234.89	0.0694476	0.315184	TRUE
56	3	1	3623102	3624292	1191	VMR	B		0.217441	NA	0.0476036	NA	188.031	NA	NA	NA	194.653	0.169837	0.0476036	FALSE
57	4	1	3774827	3775105	279	VMR	B		0.234554	0.0975027	0.0171995	0.0527117	218.135	G	0.504294	0.0239831	241.013	0.0671398	0.167414	FALSE
58	2	1	3797503	3797612	110	VMR	B		0.345478	0.0643619	0.00527165	0.0467386	176.481	G	1.00965	0.0228481	194.373	0.229106	0.116372	FALSE
59	2	1	4087182	4087676	495	VMR	B		0.28297	0.0632319	NA	NA	200.829	G+E	0.32576	-0.0081755	211.168	0.219738	0.0632319	FALSE
60	2	1	4660171	4660565	395	VMR	B		0.240433	0.117035	0.0200365	NA	207.32	GxE	1.10686	-0.0046324	227.542	0.103362	0.137071	FALSE
61	2	1	4697919	4698416	498	VMR	B		0.239963	0.0723452	NA	NA	140.919	NA	NA	NA	152.194	0.167617	0.0723452	FALSE
62	2	1	6131984	6132879	896	VMR	B		NA	NA	NA	NA	NA	NA	NA	NA	NA	NA	NA	NA
63	3	1	6169384	6170117	734	VMR	B		0.340358	0.134078	0.0207327	0.0447452	186.731	G+E	4.86839	0.0317736	219.319	0.140802	0.199556	FALSE
64	5	1	6187633	6188136	504	VMR	GxE		0.394022	0.256004	0.0227258	0.0781447	216.17	G+E	5.91171	0.0337439	277.777	0.0371475	0.356875	TRUE
65	2	1	6265802	6266753	952	VMR	B		0.205572	0.0657427	0.0352041	0.030347	178.973	G+E	7.44765	0.0531072	195.304	0.0742778	0.131294	FALSE
66	3	1	6295368	6296630	1263	VMR	B		0.183673	0.131909	0.0204672	NA	206.839	G	0.810911	0.0158689	227.826	0.0312968	0.152377	FALSE
67	2	1	6341230	6341327	98	VMR	B		0.318844	0.0725209	NA	NA	199.581	NA	NA	NA	212.352	0.246323	0.0725209	FALSE
68	2	1	6438350	6438368	19	VMR	B		NA	NA	NA	NA	NA	NA	NA	NA	NA	NA	NA	NA
69	2	1	6445632	6445804	173	VMR	B		0.124125	NA	0.0298831	NA	260.163	NA	NA	NA	263.062	0.0942415	0.0298831	FALSE
70	2	1	6514605	6514663	59	VMR	B		0.211123	0.0642366	0.0488046	NA	278.032	GxE	0	0	293.583	0.0980817	0.113041	FALSE
71	3	1	6531152	6531727	576	VMR	B		0.184439	NA	0.042172	NA	207.878	NA	NA	NA	213.238	0.142267	0.042172	FALSE
72	2	1	6639738	6639754	17	VMR	B		0.293636	0.0353959	0.0698432	0.0790554	159.171	G+E	14.2641	0.0832375	187.018	0.109341	0.184295	FALSE
73	2	1	6664103	6664134	32	VMR	G+E		0.271867	0.192416	0.0290793	NA	167.621	GxE	1.17256	-0.00411494	202.397	0.0503712	0.221496	TRUE
74	2	1	7308117	7308366	250	VMR	G		0.276846	0.100435	NA	NA	186.947	NA	NA	NA	203.934	0.176411	0.100435	TRUE
75	2	1	7501620	7501799	180	VMR	B		0.53771	0.161266	0.021104	NA	92.6401	GxE	1.62942	-0.0011719	137.19	0.35534	0.18237	FALSE
76	2	1	7598094	7598988	895	VMR	G+E		0.395614	0.279262	0.0193268	NA	352.086	GxE	0.840596	-0.0047805	406.702	0.0970254	0.298589	TRUE
77	2	1	7830855	7831052	198	VMR	B		0.333949	0.132872	0.0289628	0.0370573	148.84	G+E	9.68498	0.0554981	180.989	0.135056	0.198892	FALSE
78	5	1	7887199	7887560	362	VMR	G		0.302021	0.106865	NA	NA	304.22	NA	NA	NA	323.019	0.195156	0.106865	TRUE
79	2	1	8013974	8014163	190	VMR	B		NA	NA	NA	NA	NA	NA	NA	NA	NA	NA	NA	NA
80	2	1	8021937	8021945	9	VMR	G		0.287547	0.207112	NA	NA	511.079	NA	NA	NA	546.336	0.0804349	0.207112	TRUE
81	2	1	8273949	8273977	29	VMR	B		0.493967	0.0531563	0.0210612	NA	125.036	GxE	0.0142055	-0.00683613	141.017	0.41975	0.0742175	FALSE
82	2	1	8383899	8384350	452	VMR	B		0.34287	0.0378879	0.0538992	0.0324922	120.896	G+E	5.83383	0.0362223	140.186	0.21859	0.124279	FALSE
83	3	1	8484670	8484703	34	VMR	G		0.535604	0.249357	NA	NA	180.899	NA	NA	NA	241.649	0.286247	0.249357	TRUE
84	2	1	8772712	8772984	273	VMR	B		0.349594	0.0402886	0.0278684	0.045528	120.677	G	9.5056	0.0630358	138.196	0.235909	0.113685	FALSE
85	2	1	8935061	8936009	949	VMR	G+E		0.807474	0.557675	0.00269789	NA	89.0622	G	1.9726	0.00531049	284.162	0.2471	0.560373	TRUE
86	2	1	9146291	9146369	79	VMR	G		0.5637	0.288245	NA	NA	99.3102	NA	NA	NA	171.363	0.275455	0.288245	TRUE
87	2	1	9241615	9242147	533	VMR	B		NA	NA	NA	NA	NA	NA	NA	NA	NA	NA	NA	NA
88	4	1	9258678	9258836	159	VMR	B		0.290745	0.0839387	0.0256083	0.0170545	170.472	G+E	0.430101	0.011904	188.452	0.164144	0.126601	FALSE
89	4	1	9555342	9555557	216	VMR	GxE		0.630534	0.0542688	0.252343	0.221401	59.9332	G+E	109.257	0.422166	183.513	0.102521	0.528013	TRUE
90	3	1	9908227	9908304	78	VMR	G+E		0.754513	0.557657	0.0158235	NA	85.4343	GxE	1.98962	-1.74564e-05	257.335	0.181032	0.57348	TRUE
91	2	1	10488258	10488281	24	VMR	B		0.133915	NA	0.0102968	NA	237.294	NA	NA	NA	237.019	0.123619	0.0102968	FALSE
92	2	1	10508703	10509682	980	VMR	GxE		0.329452	0.164773	0.0379705	0.0289459	159.599	G+E	0.187765	0.0101236	196.929	0.0977625	0.23169	TRUE
93	2	1	10567686	10567799	114	VMR	GxE		0.390105	0.148646	0.027423	0.142281	201.437	G	5.10795	0.039259	256.759	0.0717545	0.31835	TRUE
94	2	1	10690564	10690588	25	VMR	B		0.452128	0.072192	NA	NA	215.796	NA	NA	NA	231.868	0.379936	0.072192	FALSE
95	3	1	10698719	10699604	886	VMR	G		0.218401	0.140857	NA	NA	376.9	NA	NA	NA	399.092	0.0775443	0.140857	TRUE
96	5	1	10710847	10711695	849	VMR	B		0.237202	0.0412761	NA	NA	186.804	NA	NA	NA	192.498	0.195926	0.0412761	FALSE
97	2	1	10732519	10732558	40	VMR	G		0.6129	0.331807	NA	NA	61.1731	G+E	1.55978	-0.00116542	149.554	0.281093	0.331807	TRUE
98	2	1	10977175	10977926	752	VMR	G+E		0.52187	0.207298	0.0169279	NA	142.606	G	0.123534	0.0070051	194.752	0.297645	0.224226	TRUE
99	3	1	11332969	11333412	444	VMR	B		0.246384	0.0808922	0.0249606	0.0570773	135.032	G+E	1.76779	0.0197015	157.609	0.0834536	0.16293	FALSE
100	3	1	11561662	11562134	473	VMR	B		NA	NA	NA	NA	NA	NA	NA	NA	NA	NA	NA	NA
101	2	1	11919018	11919875	858	VMR	B		NA	NA	NA	NA	NA	NA	NA	NA	NA	NA	NA	NA
102	2	1	12533120	12533615	496	VMR	B		NA	NA	NA	NA	NA	NA	NA	NA	NA	NA	NA	NA
103	4	1	12656114	12656375	262	VMR	G+E		0.502055	0.228971	0.0244687	NA	134.335	GxE	1.96124	-0.000132162	190.404	0.248615	0.25344	TRUE
104	2	1	12915664	12916036	373	VMR	B		0.221163	NA	0.0510258	NA	183.061	NA	NA	NA	190.326	0.170137	0.0510258	FALSE
105	2	1	13839913	13840712	800	VMR	B		0.134007	0.0506474	NA	NA	165.186	NA	NA	NA	171.485	0.0833595	0.0506474	FALSE
106	4	1	14026817	14027581	765	VMR	B		0.368394	0.1687	0.03224	NA	125.232	GxE	1.48903	-0.00220662	161.561	0.167454	0.20094	FALSE
107	2	1	15058641	15059627	987	VMR	GxE		0.544676	0.28011	0.0423688	0.0374281	191.151	G+E	0.0520046	0.00644469	270.191	0.184769	0.359907	TRUE
108	4	1	15573050	15573636	587	VMR	GxE		0.465562	0.297146	0.0371672	0.022593	106.585	G+E	0.394392	0.00883703	175.266	0.108656	0.356906	TRUE
109	2	1	15801542	15801888	347	VMR	B		0.332106	0.149699	0.0199334	NA	185.03	GxE	1.1013	-0.0040986	214.073	0.162473	0.169632	FALSE
110	2	1	16068979	16069014	36	VMR	B		0.378564	0.097462	0.0193272	0.0544866	160.828	G+E	1.17972	0.0136826	190.368	0.207288	0.171276	FALSE
111	3	1	16085237	16085642	406	VMR	B		NA	NA	NA	NA	NA	NA	NA	NA	NA	NA	NA	NA
112	7	1	16163479	16164122	644	VMR	GxE		0.496511	0.104468	0.0177301	0.128995	196.975	G+E	0.612997	0.00909218	250.066	0.245318	0.251193	TRUE
113	2	1	16472728	16473143	416	VMR	B		0.33776	0.065626	0.0228619	NA	204.74	GxE	0.589583	-0.0063667	219.051	0.249272	0.0884879	FALSE
114	5	1	16533063	16534349	1287	VMR	B		0.272383	0.0971999	0.0358429	NA	174.736	GxE	1.22591	-0.00384761	195.253	0.13934	0.133043	FALSE
115	3	1	16554558	16554984	427	VMR	G		0.254093	0.162875	NA	NA	148.77	NA	NA	NA	175.606	0.0912188	0.162875	TRUE
116	3	1	16847129	16847214	86	VMR	G+E		0.389984	0.196742	0.0367776	NA	295.148	GxE	1.97587	-0.000100793	338.469	0.156465	0.233519	TRUE
117	2	1	16861570	16861818	249	VMR	B		0.290953	0.0455579	0.0155449	0.0580159	142.386	G+E	1.35831	0.0164986	159.058	0.171834	0.119119	FALSE
118	2	1	17004633	17004834	202	VMR	B		0.175773	0.0479269	0.0231486	0.0272724	348.328	G	0.952684	0.0284395	358.786	0.0774254	0.0983479	FALSE
119	2	1	17012568	17012728	161	VMR	B		0.086764	0.0622524	NA	NA	333.008	NA	NA	NA	340.636	0.0245117	0.0622524	FALSE
120	2	1	17180456	17180565	110	VMR	B		0.234048	0.0715336	NA	NA	163.835	NA	NA	NA	174.87	0.162515	0.0715336	FALSE
121	6	1	17215477	17216201	725	VMR	G		0.245632	0.113738	NA	NA	225.266	NA	NA	NA	243.77	0.131894	0.113738	TRUE
122	2	1	17287205	17287670	466	VMR	B		0.145884	0.0555059	NA	NA	212.525	NA	NA	NA	219.718	0.0903781	0.0555059	FALSE
123	4	1	18807272	18807594	323	VMR	B		0.24329	0.126008	0.0177373	NA	182.907	GxE	1.86325	-0.000708426	204.299	0.0995449	0.143745	FALSE
124	5	1	18809030	18809656	627	VMR	G		0.244297	0.10064	NA	NA	411.567	NA	NA	NA	427.82	0.143657	0.10064	TRUE
125	3	1	18884374	18884508	135	VMR	B		0.258689	0.15675	0.017877	NA	213.087	GxE	0	0	239.97	0.0840622	0.174627	FALSE
126	3	1	18902086	18902229	144	VMR	G		0.706748	0.690422	NA	NA	212.591	NA	NA	NA	387.29	0.0163263	0.690422	TRUE
127	6	1	19110562	19111089	528	VMR	G		0.624059	0.55509	NA	NA	385.094	NA	NA	NA	515.495	0.0689694	0.55509	TRUE
128	2	1	19181150	19181419	270	VMR	B		0.261967	0.0518186	0.0264172	0.0210474	191.711	G+E	1.36916	0.0172292	204.138	0.162684	0.0992832	FALSE
129	2	1	19274958	19275238	281	VMR	B		0.369275	0.138058	0.0155019	NA	295.433	GxE	1.82226	-0.000767394	323.246	0.215716	0.15356	FALSE
130	6	1	19600471	19600817	347	VMR	B		0.155744	0.090175	0.0273255	NA	487.909	GxE	1.62844	-0.00214587	502.933	0.0382437	0.1175	FALSE
131	2	1	19615443	19615453	11	VMR	B		0.203863	0.127197	0.0257043	NA	224.572	GxE	1.44683	-0.00301073	246.221	0.0509626	0.152901	FALSE
132	2	1	19858840	19859237	398	VMR	G		0.570398	0.392944	NA	NA	59.5757	NA	NA	NA	152.409	0.177454	0.392944	TRUE
133	3	1	19970256	19970708	453	VMR	B		0.162282	0.0822705	NA	NA	266.674	NA	NA	NA	278.352	0.0800114	0.0822705	FALSE
134	7	1	19971709	19972628	920	VMR	G		0.28946	0.133569	NA	NA	204.024	NA	NA	NA	227.173	0.155892	0.133569	TRUE
135	2	1	19974130	19974176	47	VMR	G+E		0.310799	0.25935	0.00967441	NA	213.42	G	0.488525	0.0118479	257.534	0.0417742	0.269024	TRUE
136	2	1	19992024	19992564	541	VMR	G		0.359758	0.320594	NA	NA	133.371	NA	NA	NA	190.641	0.0391642	0.320594	TRUE
137	2	1	20005414	20005744	331	VMR	B		0.606357	0.0273458	NA	NA	94.1674	NA	NA	NA	101.973	0.579011	0.0273458	FALSE
138	5	1	20568553	20569715	1163	VMR	B		NA	NA	NA	NA	NA	NA	NA	NA	NA	NA	NA	NA
139	2	1	20757813	20758218	406	VMR	B		0.200662	0.0742256	0.0338872	NA	126.551	GxE	1.86682	-0.000728799	141.072	0.092549	0.108113	FALSE
140	3	1	20915334	20915490	157	VMR	GxE		0.561275	0.279637	0.013604	0.0240089	115.317	G	3.04499	0.021689	188.761	0.244025	0.31725	TRUE
141	2	1	21023073	21023132	60	VMR	G		0.694302	0.61914	NA	NA	249.338	NA	NA	NA	408.963	0.0751617	0.61914	TRUE
142	2	1	21268308	21268389	82	VMR	B		0.300007	0.0292467	0.0429351	0.0301545	133.365	G+E	0.361737	0.0114154	147.286	0.197671	0.102336	FALSE
143	3	1	21864549	21864896	348	VMR	G		0.232763	0.15387	NA	NA	177.505	NA	NA	NA	202.191	0.0788932	0.15387	TRUE
144	2	1	21901166	21901260	95	VMR	B		0.415774	0.162888	0.0267315	NA	191.484	GxE	1.92466	-0.000301393	228.522	0.226154	0.18962	FALSE
145	2	1	22149967	22150598	632	VMR	B		0.325995	0.0886118	NA	NA	92.2003	NA	NA	NA	108.234	0.237383	0.0886118	FALSE
146	5	1	23279531	23280477	947	VMR	B		0.21753	0.063844	0.0444282	NA	271.817	GxE	1.80579	-0.00104017	286.738	0.109257	0.108272	FALSE
147	3	1	23763081	23763279	199	VMR	G+E		0.343152	0.266082	0.0179581	NA	188.248	G	1.02971	0.013773	236.716	0.0591117	0.28404	TRUE
148	3	1	23809994	23810942	949	VMR	B		NA	NA	NA	NA	NA	NA	NA	NA	NA	NA	NA	NA
149	2	1	24195347	24195587	241	VMR	GxE		0.391944	0.196757	0.0356125	0.0246092	133.934	G+E	12.6026	0.0639619	179.399	0.134966	0.256978	TRUE
150	4	1	24229232	24229581	350	VMR	G		0.509406	0.263618	NA	NA	241.707	NA	NA	NA	302.495	0.245788	0.263618	TRUE
151	2	1	24743029	24743100	72	VMR	B		0.172079	0.0651089	0.0376393	NA	138.323	GxE	0.384863	-0.00910847	151.403	0.0693307	0.102748	FALSE
152	2	1	24829455	24829462	8	VMR	B		NA	NA	NA	NA	NA	NA	NA	NA	NA	NA	NA	NA
153	2	1	24861708	24861872	165	VMR	B		NA	NA	NA	NA	NA	NA	NA	NA	NA	NA	NA	NA
154	4	1	24866714	24868592	1879	VMR	G		0.262054	0.0957791	NA	NA	200.132	NA	NA	NA	215.949	0.166275	0.0957791	TRUE
155	2	1	25240932	25240938	7	VMR	B		0.695128	0.0310642	NA	NA	165.835	NA	NA	NA	178.001	0.664064	0.0310642	FALSE
156	2	1	25594486	25594507	22	VMR	G		0.29714	0.257128	NA	NA	384.065	NA	NA	NA	427.582	0.0400115	0.257128	TRUE
157	2	1	25595812	25596433	622	VMR	B		0.210948	0.071602	0.00857822	0.0968388	593.277	G+E	2.51313	0.024772	616.828	0.0339289	0.177019	FALSE
158	4	1	26488129	26488988	860	VMR	G		0.196288	0.11665	NA	NA	124.337	NA	NA	NA	142.124	0.0796374	0.11665	TRUE
159	3	1	26503776	26504019	244	VMR	G		0.406422	0.197701	NA	NA	125.616	G+E	0.724925	-0.00516137	165.589	0.208721	0.197701	TRUE
160	2	1	26527909	26527928	20	VMR	GxE		0.398746	0.109585	0.0626911	0.0385317	398.097	G+E	5.30152	0.0308335	435.979	0.187938	0.210808	TRUE
161	2	1	26547234	26547377	144	VMR	G		0.48563	0.237598	NA	NA	58.5257	NA	NA	NA	111.969	0.248031	0.237598	TRUE
162	2	1	26645161	26645313	153	VMR	B		0.350198	0.12404	0.0242737	NA	115.835	G	1.99813	0.0180404	141.85	0.201884	0.148314	FALSE
163	2	1	26737247	26737262	16	VMR	B		NA	NA	NA	NA	NA	NA	NA	NA	NA	NA	NA	NA
164	3	1	27189349	27190088	740	VMR	B		0.151977	NA	0.0526792	NA	213.888	NA	NA	NA	220.687	0.0992979	0.0526792	FALSE
165	3	1	27560835	27561776	942	VMR	B		0.0728736	0.0363612	NA	NA	249.473	NA	NA	NA	253.089	0.0365125	0.0363612	FALSE
166	7	1	27675934	27677860	1927	VMR	B		0.177063	0.0794015	NA	NA	271.818	NA	NA	NA	283.266	0.0976615	0.0794015	FALSE
167	2	1	27902069	27902555	487	VMR	B		0.440772	0.0522885	0.0298066	NA	215.853	GxE	1.91529	-0.000324389	231.852	0.358677	0.082095	FALSE
168	3	1	28098848	28099116	269	VMR	B		NA	NA	NA	NA	NA	NA	NA	NA	NA	NA	NA	NA
169	2	1	28261706	28262080	375	VMR	G+E		0.654391	0.496252	0.00750772	NA	150.361	GxE	0.533251	-0.00345468	277.642	0.150632	0.50376	TRUE
170	2	1	29102029	29102153	125	VMR	G+E		0.589149	0.515217	0.0107864	NA	191.094	G	1.62651	0.010333	307.441	0.0631457	0.526004	TRUE
171	3	1	29189486	29189789	304	VMR	B		0.120178	0.0540903	NA	NA	304.688	NA	NA	NA	311.399	0.066088	0.0540903	FALSE
172	2	1	29460817	29461070	254	VMR	B		0.237507	0.0569487	NA	NA	154.211	NA	NA	NA	162.728	0.180559	0.0569487	FALSE
173	2	1	31280143	31280493	351	VMR	G		0.329615	0.171944	NA	NA	133.532	NA	NA	NA	164.866	0.157671	0.171944	TRUE
174	4	1	31654453	31655009	557	VMR	B		0.127653	0.0685246	NA	NA	363.689	NA	NA	NA	372.73	0.0591283	0.0685246	FALSE
175	2	1	32052538	32052651	114	VMR	B		NA	NA	NA	NA	NA	NA	NA	NA	NA	NA	NA	NA
176	2	1	32253906	32254559	654	VMR	B		0.0763391	NA	0.0275282	NA	138.835	NA	NA	NA	141.122	0.0488109	0.0275282	FALSE
177	2	1	33514858	33515278	421	VMR	G		0.229095	0.125195	NA	NA	135.658	NA	NA	NA	155.629	0.1039	0.125195	TRUE
178	4	1	34642396	34643124	729	VMR	B		0.210631	0.0678499	0.0350454	NA	131.964	GxE	1.4259	-0.00309788	145.853	0.107735	0.102895	FALSE
179	2	1	35063756	35064337	582	VMR	G		0.764909	0.684203	NA	NA	53.3336	NA	NA	NA	250.424	0.0807059	0.684203	TRUE
180	2	1	35121781	35122551	771	VMR	G+E		0.767628	0.593426	0.0122206	NA	64.83	GxE	1.59216	-0.000648215	248.104	0.161981	0.605647	TRUE
181	4	1	35586358	35586588	231	VMR	B		0.16864	0.0490258	NA	NA	304.59	NA	NA	NA	310.955	0.119614	0.0490258	FALSE
182	4	1	36039173	36039885	713	VMR	B		0.429822	0.0552315	0.0199924	NA	177.868	GxE	0	0	191.961	0.354598	0.0752239	FALSE
183	2	1	36108225	36108233	9	VMR	B		0.219046	0.0679376	0.0354098	0.049861	188.055	G+E	0.478483	0.0133706	208.209	0.065838	0.153208	FALSE
184	2	1	36549197	36549740	544	VMR	B		NA	NA	NA	NA	NA	NA	NA	NA	NA	NA	NA	NA
185	2	1	36642875	36642995	121	VMR	G		0.286501	0.199762	NA	NA	264.583	NA	NA	NA	298.622	0.0867393	0.199762	TRUE
186	2	1	36786615	36786777	163	VMR	B		0.196901	0.0450034	NA	NA	173.546	NA	NA	NA	179.507	0.151898	0.0450034	FALSE
187	2	1	36851558	36851860	303	VMR	B		NA	NA	NA	NA	NA	NA	NA	NA	NA	NA	NA	NA
188	2	1	37513479	37513490	12	VMR	G		0.614167	0.529608	NA	NA	88.6234	NA	NA	NA	212.768	0.0845587	0.529608	TRUE
189	6	1	38156462	38157962	1501	VMR	G		0.344519	0.312094	NA	NA	403.279	NA	NA	NA	458.135	0.0324251	0.312094	TRUE
190	2	1	38218191	38218194	4	VMR	B		NA	NA	NA	NA	NA	NA	NA	NA	NA	NA	NA	NA
191	2	1	38230244	38231146	903	VMR	B		0.174278	0.0653582	NA	NA	106.652	G+E	0.342638	-0.00932043	115.773	0.10892	0.0653582	FALSE
192	2	1	38461540	38461687	148	VMR	G		0.516898	0.449305	NA	NA	226.295	NA	NA	NA	320.296	0.0675929	0.449305	TRUE
193	5	1	39249262	39249604	343	VMR	G+E		0.325632	0.215024	0.0479552	NA	281.885	GxE	1.99984	-7.3531e-07	325.959	0.0626528	0.262979	TRUE
194	4	1	39281613	39282003	391	VMR	G+E		0.468145	0.390692	0.0140852	NA	290.063	G	1.12378	0.011502	368.687	0.0633676	0.404777	TRUE
195	2	1	39981352	39981410	59	VMR	B		0.148349	0.0693934	NA	NA	137.65	NA	NA	NA	147.087	0.0789558	0.0693934	FALSE
196	2	1	40075124	40075810	687	VMR	GxE		0.579936	0.403768	0.0398023	0.040638	232.551	G	0.616254	0.0134939	338.492	0.0957279	0.484208	TRUE
197	3	1	40157407	40158394	988	VMR	B		0.166893	0.0772477	NA	NA	165.994	NA	NA	NA	176.94	0.0896453	0.0772477	FALSE
198	5	1	40598394	40599011	618	VMR	B		0.319997	0.11243	0.0256782	NA	243.785	GxE	1.46853	-0.00247087	266.78	0.181889	0.138108	FALSE
199	4	1	40782785	40783234	450	VMR	B		0.197039	0.0824119	0.0233279	NA	82.0614	GxE	1.99101	-4.94659e-05	96.123	0.0912992	0.10574	FALSE
200	2	1	41200781	41200811	31	VMR	GxE		0.69968	0.517427	0.0231246	0.0727373	95.8425	G+E	4.09553	0.0128038	252.276	0.0863914	0.613289	TRUE
201	4	1	41487317	41487578	262	VMR	G+E		0.346918	0.278535	0.0214458	NA	176.558	GxE	1.99664	-1.50308e-05	227.742	0.0469375	0.299981	TRUE
202	2	1	41847267	41847297	31	VMR	G+E		0.587185	0.435622	0.029482	NA	102.523	GxE	0.786871	-0.00341591	208.688	0.12208	0.465104	TRUE
203	2	1	42336647	42336652	6	VMR	G		0.321162	0.235739	NA	NA	161.488	NA	NA	NA	203.007	0.0854227	0.235739	TRUE
204	12	1	42383598	42385941	2344	VMR	G		0.301775	0.156807	NA	NA	238.125	NA	NA	NA	265.704	0.144968	0.156807	TRUE
205	4	1	42611607	42612518	912	VMR	G		0.226989	0.110638	NA	NA	234.731	NA	NA	NA	252.261	0.116351	0.110638	TRUE
206	2	1	43282582	43283267	686	VMR	B		0.21277	0.0301587	0.0369735	0.103973	163.993	G+E	4.67839	0.0368461	186.708	0.0416647	0.171105	FALSE
207	2	1	43428475	43429380	906	VMR	B		0.418485	0.111038	0.00669504	NA	113.383	G	0.243096	0.00900319	136.301	0.300752	0.117733	FALSE
208	4	1	43814306	43815035	730	VMR	B		NA	NA	NA	NA	NA	NA	NA	NA	NA	NA	NA	NA
209	6	1	43919813	43920264	452	VMR	G		0.21799	0.106159	NA	NA	85.4551	NA	NA	NA	102.04	0.111831	0.106159	TRUE
210	2	1	43996401	43996436	36	VMR	B		0.204616	0.0538087	0.0427541	0.0424047	228.428	G+E	5.37935	0.0412348	245.938	0.0656481	0.138967	FALSE
211	2	1	44031756	44031826	71	VMR	B		0.147397	0.0424069	0.016814	0.0655771	252.554	G+E	2.17416	0.0247279	266.498	0.0225989	0.124798	FALSE
212	4	1	45187551	45187946	396	VMR	B		0.174222	0.082718	NA	NA	184.761	GxE	0.0300235	-0.0221517	196.699	0.0915042	0.082718	FALSE
213	3	1	45965343	45966115	773	VMR	B		0.206412	0.0304114	0.0239312	0.0316921	134.243	G+E	1.93711	0.0216915	143.27	0.120377	0.0860347	FALSE
214	2	1	46088541	46089045	505	VMR	B		0.359243	0.0674125	0.01871	NA	272.073	GxE	0	0	286.485	0.273121	0.0861225	FALSE
215	3	1	46668781	46669345	565	VMR	B		0.144869	0.067488	NA	NA	156.274	NA	NA	NA	165.364	0.0773806	0.067488	FALSE
216	2	1	47134286	47134311	26	VMR	B		0.265772	0.0311935	0.0393692	0.0275773	167.475	G+E	2.27098	0.0217959	179.792	0.167632	0.09814	FALSE
217	2	1	47488961	47489195	235	VMR	G		0.478287	0.335691	NA	NA	84.4142	NA	NA	NA	154.946	0.142596	0.335691	TRUE
218	2	1	47694517	47694919	403	VMR	G		0.344724	0.191762	NA	NA	156.353	NA	NA	NA	191.829	0.152962	0.191762	TRUE
219	2	1	47799633	47799827	195	VMR	B		0.316044	0.165089	0.0247575	NA	118.723	GxE	1.93894	-0.000286001	150.487	0.126197	0.189846	FALSE
220	2	1	48191436	48191880	445	VMR	B		0.279983	0.0619837	0.0117841	0.0146052	177.802	G+E	0.590684	0.0128903	188.705	0.19161	0.088373	FALSE
221	2	1	48452534	48452740	207	VMR	GxE		0.306272	0.108604	0.0219755	0.0992108	165.928	G+E	0.460527	0.0117904	201.7	0.0764819	0.22979	TRUE
222	4	1	50574383	50574591	209	VMR	B		0.489436	0.040145	0.0193249	NA	127.145	GxE	1.60362	-0.00138425	139.232	0.429966	0.0594699	FALSE
223	2	1	51047845	51048074	230	VMR	B		NA	NA	NA	NA	NA	NA	NA	NA	NA	NA	NA	NA
224	2	1	53271653	53272227	575	VMR	B		NA	NA	NA	NA	NA	NA	NA	NA	NA	NA	NA	NA
225	5	1	53392650	53393825	1176	VMR	G+E		0.413948	0.317494	0.00753332	NA	164.774	G	0.715919	0.0110039	225.192	0.0889208	0.325027	TRUE
226	3	1	53925299	53925368	70	VMR	B		0.327895	0.0623524	NA	NA	358.614	NA	NA	NA	369.567	0.265542	0.0623524	FALSE
227	2	1	54872978	54872983	6	VMR	B		NA	NA	NA	NA	NA	NA	NA	NA	NA	NA	NA	NA
228	2	1	54953486	54953632	147	VMR	G		0.212711	0.112998	NA	NA	187.203	NA	NA	NA	204.784	0.0997126	0.112998	TRUE
229	3	1	55246954	55247356	403	VMR	B		0.326251	0.0179741	0.0511677	0.024029	164.361	G+E	0.0858693	0.0096948	177.272	0.23308	0.0931708	FALSE
230	5	1	55267125	55267293	169	VMR	B		NA	NA	NA	NA	NA	NA	NA	NA	NA	NA	NA	NA
231	4	1	55271681	55271927	247	VMR	GxE		0.633302	0.229156	0.0255929	0.018273	204.136	G+E	0.278295	0.00576711	279.384	0.36028	0.273022	TRUE
232	3	1	55505877	55506014	138	VMR	B		NA	NA	NA	NA	NA	NA	NA	NA	NA	NA	NA	NA
233	2	1	55522013	55522104	92	VMR	G		0.579088	0.444758	NA	NA	378.557	NA	NA	NA	481.834	0.13433	0.444758	TRUE
234	2	1	56432132	56432183	52	VMR	G+E		0.56911	0.42559	0.0189467	NA	74.4033	GxE	0.866751	-0.00333162	173.897	0.124573	0.444537	TRUE
235	3	1	58089001	58089357	357	VMR	G		0.203431	0.0930938	NA	NA	181.419	NA	NA	NA	195.556	0.110337	0.0930938	TRUE
236	2	1	58898672	58898793	122	VMR	G		0.550661	0.50672	NA	NA	111.096	NA	NA	NA	219.332	0.0439412	0.50672	TRUE
237	12	1	59042065	59044110	2046	VMR	G		0.478421	0.37967	NA	NA	181.091	G+E	0.563568	-0.00510643	258.942	0.0987512	0.37967	TRUE
238	2	1	59280290	59280370	81	VMR	B		0.384914	0.0634166	0.0421833	NA	156.301	GxE	0.551235	-0.00607335	175.433	0.279314	0.1056	FALSE
239	4	1	60280088	60280716	629	VMR	B		0.157038	0.0445766	0.0420708	NA	157.373	GxE	1.03407	-0.00555859	167.658	0.0703903	0.0866474	FALSE
240	6	1	60392328	60392933	606	VMR	B		0.191444	0.0608362	NA	NA	166.631	NA	NA	NA	175.223	0.130608	0.0608362	FALSE
241	2	1	61517807	61517876	70	VMR	B		NA	NA	NA	NA	NA	NA	NA	NA	NA	NA	NA	NA
242	4	1	62107430	62107624	195	VMR	G+E		0.419364	0.264238	0.0267	NA	320.885	GxE	1.97467	-0.000100727	376.187	0.128425	0.290938	TRUE
243	2	1	62207459	62207676	218	VMR	B		0.274006	0.111536	0.0244654	0.0281184	89.8672	G+E	1.29447	0.0165682	113.623	0.109886	0.16412	FALSE
244	3	1	62660421	62660556	136	VMR	G		0.38852	0.325858	NA	NA	107.712	NA	NA	NA	168.077	0.0626621	0.325858	TRUE
245	2	1	63066639	63067173	535	VMR	B		0.31639	0.049737	NA	NA	152.26	NA	NA	NA	160.513	0.266653	0.049737	FALSE
246	2	1	63539613	63540205	593	VMR	GxE		0.43061	0.211853	0.0643901	0.0477671	125.315	G+E	2.45917	0.0176588	185.084	0.106599	0.32401	TRUE
247	2	1	63715396	63715627	232	VMR	B		0.204085	0.0600798	NA	NA	201.745	NA	NA	NA	210.369	0.144005	0.0600798	FALSE
248	8	1	64058523	64059385	863	VMR	G		0.39994	0.170843	NA	NA	184.233	GxE	1.47449	-0.0102906	218.811	0.229097	0.170843	TRUE
249	3	1	65613385	65613819	435	VMR	B		NA	NA	NA	NA	NA	NA	NA	NA	NA	NA	NA	NA
250	2	1	66036294	66036871	578	VMR	B		0.303018	0.0299479	0.050982	NA	168.935	GxE	0.927651	-0.00510047	180.974	0.222089	0.0809299	FALSE
251	2	1	67072952	67073316	365	VMR	G		0.365771	0.337165	NA	NA	250.701	NA	NA	NA	310.944	0.0286059	0.337165	TRUE
252	9	1	67600172	67601159	988	VMR	GxE		0.325999	0.143274	0.0186464	0.131831	231.367	G	0.186656	0.0196073	278.182	0.0322474	0.293751	TRUE
253	2	1	68084465	68084471	7	VMR	B		0.267154	0.0751782	0.00989925	0.015981	185.524	G+E	1.29759	0.0167406	198.384	0.166095	0.101058	FALSE
254	2	1	68962176	68962284	109	VMR	B		NA	NA	NA	NA	NA	NA	NA	NA	NA	NA	NA	NA
255	3	1	71532959	71534275	1317	VMR	B		NA	NA	NA	NA	NA	NA	NA	NA	NA	NA	NA	NA
256	2	1	71716217	71716414	198	VMR	B		0.271925	0.0401854	NA	NA	187.143	NA	NA	NA	192.987	0.231739	0.0401854	FALSE
257	2	1	72035249	72035775	527	VMR	B		NA	NA	NA	NA	NA	NA	NA	NA	NA	NA	NA	NA
258	2	1	73240259	73240262	4	VMR	B		NA	NA	NA	NA	NA	NA	NA	NA	NA	NA	NA	NA
259	2	1	74215371	74215395	25	VMR	B		0.277073	0.0384873	0.0232338	NA	167.781	GxE	1.77466	-0.00111493	175.742	0.215352	0.0617211	FALSE
260	6	1	75139364	75140289	926	VMR	G		0.463149	0.371198	NA	NA	107.225	NA	NA	NA	181.959	0.0919516	0.371198	TRUE
261	14	1	75198211	75199496	1286	VMR	B		0.229346	0.16248	0.0338732	NA	322.838	G	0.140446	0.0113815	351.975	0.0329921	0.196354	FALSE
262	4	1	75590483	75591353	871	VMR	B		NA	NA	NA	NA	NA	NA	NA	NA	NA	NA	NA	NA
263	5	1	75592950	75593865	916	VMR	B		NA	NA	NA	NA	NA	NA	NA	NA	NA	NA	NA	NA
264	4	1	76189707	76190839	1133	VMR	GxE		0.885985	0.677723	0.0325731	0.128751	102.937	G+E	5.5344	0.00603825	406.946	0.0469384	0.839047	TRUE
265	2	1	76253445	76253688	244	VMR	G		0.454954	0.364006	NA	NA	103.226	G+E	1.36382	-0.00236983	175.91	0.0909481	0.364006	TRUE
266	4	1	76262505	76262857	353	VMR	B		0.39855	0.171639	0.0149021	NA	144.141	GxE	1.99998	-9.43493e-08	179.582	0.212009	0.186541	FALSE
267	3	1	76620177	76620334	158	VMR	B		0.1977	0.0732445	0.0283028	0.034989	177.521	G+E	0.880077	0.0159837	194.466	0.061164	0.136536	FALSE
268	2	1	77230619	77230959	341	VMR	G		0.181875	0.0970587	NA	NA	170.348	NA	NA	NA	184.716	0.0848167	0.0970587	TRUE
269	2	1	77525085	77525228	144	VMR	B		0.368025	0.190544	0.00825342	NA	310.277	G	0.127091	0.00927471	346.209	0.169228	0.198797	FALSE
270	2	1	78392195	78392479	285	VMR	G+E		0.290184	0.190735	0.0305698	NA	138.785	G	0.976889	0.0146215	174.407	0.0688787	0.221305	TRUE
271	4	1	84326185	84326669	485	VMR	B		0.180148	0.0532659	NA	NA	221.792	NA	NA	NA	228.982	0.126882	0.0532659	FALSE
272	3	1	84629943	84630309	367	VMR	B		0.314477	0.081663	0.0469086	NA	169.391	GxE	1.67748	-0.0015127	190.487	0.185905	0.128572	FALSE
273	2	1	85462885	85462892	8	VMR	G		0.574759	0.461149	NA	NA	61.6118	NA	NA	NA	166.849	0.11361	0.461149	TRUE
274	2	1	85464290	85464704	415	VMR	G		0.443168	0.245654	NA	NA	69.7196	NA	NA	NA	121.075	0.197514	0.245654	TRUE
275	2	1	86044103	86044176	74	VMR	G		0.444033	0.241702	NA	NA	83.5564	NA	NA	NA	134.26	0.202332	0.241702	TRUE
276	3	1	86045461	86045527	67	VMR	B		0.181231	0.0768234	0.0173496	NA	134.818	G	0.130604	0.0120361	146.713	0.0870578	0.094173	FALSE
277	2	1	86888585	86888624	40	VMR	G+E		0.441553	0.240583	0.0169103	NA	82.3057	GxE	0.405165	-0.00606702	133.666	0.18406	0.257493	TRUE
278	3	1	90308620	90309605	986	VMR	B		0.17351	0.0629441	0.0299992	NA	125.234	GxE	1.992	-4.5266e-05	136.793	0.0805663	0.0929433	FALSE
279	2	1	91305655	91305677	23	VMR	B		0.343692	0.0623201	0.0287636	NA	106.158	GxE	1.80097	-0.000894095	121.132	0.252608	0.0910837	FALSE
280	2	1	92012655	92012736	82	VMR	G+E		0.507921	0.303391	0.015197	NA	239.162	GxE	1.4716	-0.00177771	308.048	0.189333	0.318588	TRUE
281	2	1	92232149	92232791	643	VMR	GxE		0.445507	0.189384	0.0371755	0.154348	412.879	G+E	11.1428	0.0522307	483.225	0.0645993	0.380907	TRUE
282	5	1	92414221	92414737	517	VMR	GxE		0.360243	0.138239	0.0797779	0.0414368	267.983	G+E	4.01193	0.0268936	311.686	0.100789	0.259454	TRUE
283	9	1	92945668	92947961	2294	VMR	B		0.313672	0.0969373	0.0194692	0.0281639	237.951	G+E	1.00778	0.0142858	259.859	0.169102	0.14457	FALSE
284	2	1	93912688	93912802	115	VMR	GxE		0.544249	0.153909	0.0297731	0.0646547	179.279	G+E	0.486366	0.00782785	236.783	0.295913	0.248336	TRUE
285	4	1	94057587	94057789	203	VMR	G		0.785137	0.674047	NA	NA	86.8674	NA	NA	NA	292.187	0.11109	0.674047	TRUE
286	2	1	94662450	94662723	274	VMR	B		0.212582	0.0503936	NA	NA	189.978	NA	NA	NA	197.035	0.162188	0.0503936	FALSE
287	2	1	94702724	94703098	375	VMR	B		0.138485	NA	0.016214	NA	138.562	NA	NA	NA	139.285	0.122271	0.016214	FALSE
288	6	1	95698917	95699583	667	VMR	G		0.347757	0.150233	NA	NA	173.513	G+E	1.48039	-0.00231721	201.777	0.197524	0.150233	TRUE
289	2	1	98386723	98386766	44	VMR	B		NA	NA	NA	NA	NA	NA	NA	NA	NA	NA	NA	NA
290	4	1	99468973	99469634	662	VMR	G+E		0.316086	0.180044	0.0396411	NA	175.849	GxE	0.28654	-0.00797951	212.518	0.0964008	0.219686	TRUE
291	3	1	99470967	99471370	404	VMR	G+E		0.350293	0.235407	0.0381647	NA	275.677	GxE	1.9828	-7.65442e-05	322.983	0.0767208	0.273572	TRUE
292	2	1	100111387	100111849	463	VMR	B		0.254388	0.130176	0.0366378	NA	199.116	GxE	1.9719	-0.000143509	224.593	0.0875742	0.166814	FALSE
293	2	1	100458793	100459183	391	VMR	B		0.315576	0.0699697	0.0226952	0.0243953	146.318	G+E	0.589848	0.0122491	163.369	0.198516	0.11706	FALSE
294	2	1	100466553	100466941	389	VMR	B		0.254164	0.0514606	0.0451563	NA	181.477	GxE	0.544351	-0.00739918	195.262	0.157548	0.0966169	FALSE
295	3	1	100495709	100495946	238	VMR	B		0.281712	0.0645683	0.0596301	NA	165.989	GxE	1.98318	-8.27493e-05	185.274	0.157514	0.124198	FALSE
296	2	1	100643882	100643930	49	VMR	B		0.399621	0.114208	0.0309284	NA	149.429	GxE	1.35185	-0.00265941	177.04	0.254484	0.145137	FALSE
297	4	1	101003634	101004474	841	VMR	B		0.257982	0.174869	0.0256672	NA	486.489	GxE	0.917068	-0.00548345	517.415	0.0574451	0.200537	FALSE
298	2	1	101185299	101185311	13	VMR	G		0.296331	0.159253	NA	NA	128.072	NA	NA	NA	155.858	0.137078	0.159253	TRUE
299	2	1	102312608	102312610	3	VMR	G		0.241841	0.190293	NA	NA	323.504	NA	NA	NA	354.199	0.0515473	0.190293	TRUE
300	3	1	103573989	103574619	631	VMR	B		0.0709524	NA	0.0207141	NA	148.874	NA	NA	NA	150.094	0.0502382	0.0207141	FALSE
301	2	1	104095907	104095954	48	VMR	B		0.247375	0.0287885	0.0435201	0.0198698	186.602	G+E	0.105164	0.0109307	197.47	0.155197	0.0921784	FALSE
302	4	1	104158753	104160257	1505	VMR	B		0.158401	0.0752553	0.0309797	NA	199.385	GxE	0.0591716	-0.0111136	212.741	0.0521661	0.106235	FALSE
303	3	1	106623546	106623781	236	VMR	B		0.196802	0.0263504	0.0173985	0.0396706	177.963	G+E	1.92281	0.0218733	186.389	0.113383	0.0834195	FALSE
304	6	1	108023249	108023486	238	VMR	B		0.104927	NA	0.0261696	NA	240.363	NA	NA	NA	242.571	0.078757	0.0261696	FALSE
305	9	1	108735312	108736858	1547	VMR	B		0.249961	0.115791	0.0203644	0.0646858	495.265	G+E	0.878543	0.0149345	523.905	0.04912	0.200841	FALSE
306	2	1	109102305	109102539	235	VMR	B		0.151866	0.0732766	NA	NA	137.925	NA	NA	NA	148.024	0.0785899	0.0732766	FALSE
307	3	1	109506193	109506288	96	VMR	B		NA	NA	NA	NA	NA	NA	NA	NA	NA	NA	NA	NA
308	2	1	109632082	109632151	70	VMR	B		0.311099	0.147965	0.0168209	NA	227.672	GxE	0.186565	-0.00850377	254.985	0.146313	0.164786	FALSE
309	2	1	109817136	109817496	361	VMR	G		0.506789	0.407994	NA	NA	169.968	GxE	1.00728	-0.010007	255.977	0.098795	0.407994	TRUE
310	2	1	109941060	109941072	13	VMR	B		0.293006	0.112858	0.0400784	NA	164.196	GxE	0.518939	-0.00713568	188.787	0.140069	0.152936	FALSE
311	4	1	110230269	110230473	205	VMR	B		0.177859	0.115764	0.00735122	0.0217772	589.847	G+E	0.543553	0.0144485	607.546	0.0329663	0.144893	FALSE
312	5	1	110254709	110254896	188	VMR	G		0.357317	0.261293	NA	NA	442.749	NA	NA	NA	490.557	0.0960239	0.261293	TRUE
313	2	1	110282525	110283223	699	VMR	G		0.354202	0.2029	NA	NA	148.055	NA	NA	NA	185.945	0.151302	0.2029	TRUE
314	2	1	110438516	110438564	49	VMR	G		0.426293	0.174442	NA	NA	131.255	G+E	1.31655	-0.00267935	168.016	0.251851	0.174442	TRUE
315	2	1	111323341	111323421	81	VMR	B		0.288631	0.0683859	0.0376284	NA	210.85	GxE	1.58406	-0.00202372	227.131	0.182617	0.106014	FALSE
316	2	1	111813690	111814146	457	VMR	B		0.192837	0.0906419	NA	NA	95.2737	NA	NA	NA	108.812	0.102195	0.0906419	FALSE
317	9	1	113285118	113287238	2121	VMR	B		0.180881	0.0370596	NA	NA	126.714	NA	NA	NA	131.175	0.143821	0.0370596	FALSE
318	2	1	113498913	113499045	133	VMR	GxE		0.738047	0.103778	0.297447	0.278585	-9.92632	G+E	154.546	0.503445	170.894	0.0582375	0.67981	TRUE
319	2	1	114326231	114326408	178	VMR	B		NA	NA	NA	NA	NA	NA	NA	NA	NA	NA	NA	NA
320	2	1	115825602	115825641	40	VMR	G+E		0.487129	0.38493	0.00871447	NA	480.721	G	0.441006	0.00864689	559.88	0.0934846	0.393644	TRUE
321	2	1	116382984	116383238	255	VMR	B		0.406468	0.107872	0.00862824	NA	140.532	G	0.333543	0.00956274	162.698	0.289968	0.1165	FALSE
322	2	1	116384534	116385108	575	VMR	G+E		0.292046	0.208799	0.0100558	NA	242.205	G	0.609267	0.0127661	277.533	0.0731907	0.218855	TRUE
323	4	1	117317903	117318185	283	VMR	B		0.195696	0.0653283	NA	NA	215.743	NA	NA	NA	225.144	0.130368	0.0653283	FALSE
324	2	1	117529954	117530009	56	VMR	G+E		0.673991	0.61178	0.0109275	NA	232.315	GxE	0.570435	-0.00317655	384.27	0.0512837	0.622708	TRUE
325	2	1	117544206	117544416	211	VMR	B		0.324008	0.106749	0.0262271	NA	462.189	GxE	1.43823	-0.00259604	484.407	0.191032	0.132976	FALSE
326	2	1	119539738	119540044	307	VMR	G		0.281686	0.0936242	NA	NA	109.213	NA	NA	NA	125.1	0.188062	0.0936242	TRUE
327	2	1	120165303	120165357	55	VMR	G		0.438342	0.340212	NA	NA	486.424	NA	NA	NA	553.566	0.0981296	0.340212	TRUE
328	2	1	120174149	120174361	213	VMR	B		0.217461	0.0631052	NA	NA	249.656	NA	NA	NA	258.979	0.154356	0.0631052	FALSE
329	4	1	120439036	120439138	103	VMR	G		0.211552	0.0987824	NA	NA	152.037	NA	NA	NA	167.27	0.112769	0.0987824	TRUE
330	6	1	144930572	144932953	2382	VMR	B		0.386558	0.0935114	0.0304708	NA	173.025	GxE	0.46069	-0.00643368	195.9	0.262575	0.123982	FALSE
331	2	1	145385391	145385677	287	VMR	GxE		0.388488	0.147118	0.0124766	0.116707	299.79	G+E	0.777846	0.0117462	348.223	0.112186	0.276302	TRUE
332	2	1	145714010	145714143	134	VMR	B		0.231868	0.0948052	0.0281901	NA	166.499	GxE	1.0558	-0.0049516	184.184	0.108873	0.122995	FALSE
333	4	1	146543992	146544645	654	VMR	G+E		0.299886	0.176749	0.0277863	NA	73.6991	GxE	1.98847	-5.52767e-05	107.119	0.0953509	0.204535	TRUE
334	2	1	146548469	146548657	189	VMR	G		0.369997	0.273767	NA	NA	362.032	GxE	0.120934	-0.0165181	412.716	0.0962301	0.273767	TRUE
335	9	1	146549940	146552390	2451	VMR	GxE		0.410026	0.195774	0.0103246	0.143448	383.801	G	0.495426	0.0184482	445.733	0.0604793	0.349547	TRUE
336	2	1	146649842	146649851	10	VMR	G		0.273713	0.185204	NA	NA	126.794	NA	NA	NA	157.956	0.088509	0.185204	TRUE
337	2	1	146714019	146714368	350	VMR	G		0.259348	0.205267	NA	NA	144.175	NA	NA	NA	177.89	0.0540817	0.205267	TRUE
338	2	1	147752823	147752860	38	VMR	G		0.142115	0.0997772	NA	NA	201.278	NA	NA	NA	215.342	0.0423373	0.0997772	TRUE
339	7	1	147781212	147782472	1261	VMR	G		0.427036	0.205718	NA	NA	188.322	NA	NA	NA	231.112	0.221318	0.205718	TRUE
340	5	1	147801025	147801721	697	VMR	B		0.200541	0.103886	0.0199165	NA	285.647	GxE	0.608061	-0.00758569	302.668	0.0767379	0.123803	FALSE
341	2	1	148855262	148855367	106	VMR	B		0.234794	0.0551513	0.0603364	NA	181.665	GxE	1.90901	-0.000476727	198.187	0.119306	0.115488	FALSE
342	2	1	149069731	149069813	83	VMR	B		0.133513	NA	0.0193293	NA	275.052	NA	NA	NA	276.273	0.114184	0.0193293	FALSE
343	3	1	149137747	149138398	652	VMR	B		0.183522	NA	0.0248408	NA	312.004	NA	NA	NA	314.38	0.158681	0.0248408	FALSE
344	3	1	149145020	149145243	224	VMR	B		0.15004	0.0357382	0.0176033	NA	331.497	G	0.356316	0.0138289	336.383	0.0966984	0.0533415	FALSE
345	5	1	149146472	149146991	520	VMR	B		0.106289	0.0433355	NA	NA	382.969	NA	NA	NA	387.882	0.062953	0.0433355	FALSE
346	2	1	149153467	149153931	465	VMR	B		NA	NA	NA	NA	NA	NA	NA	NA	NA	NA	NA	NA
347	3	1	149162430	149162518	89	VMR	B		0.119432	0.0189093	NA	NA	258.146	NA	NA	NA	259.248	0.100522	0.0189093	FALSE
348	3	1	149169973	149170214	242	VMR	B		0.165207	0.0404958	0.0203023	0.0110004	203.421	G+E	1.23123	0.0186813	209.467	0.0934087	0.0717985	FALSE
349	2	1	149174971	149175127	157	VMR	B		0.169954	NA	0.0299299	NA	350.656	NA	NA	NA	353.828	0.140024	0.0299299	FALSE
350	2	1	149212246	149212475	230	VMR	B		0.17031	0.0299951	0.0157341	0.0171198	409.163	G+E	0.756714	0.0158147	413.823	0.107461	0.0628489	FALSE
351	6	1	149215043	149216067	1025	VMR	B		0.122846	0.0328151	0.0364052	NA	196.022	GxE	1.99598	-2.414e-05	203.111	0.0536262	0.0692203	FALSE
352	4	1	149230278	149231370	1093	VMR	B		0.195857	0.0219208	0.0471282	0.0211696	190.776	G+E	4.57471	0.0370401	200.301	0.105638	0.0902186	FALSE
353	3	1	150947832	150947949	118	VMR	B		0.193248	0.0780821	0.0113356	0.00974099	198.354	G	1.07885	0.028558	209.279	0.0940895	0.0991587	FALSE
354	4	1	151104367	151105469	1103	VMR	B		0.285187	0.03987	0.0122484	0.0571225	245.604	G+E	0.356028	0.0116286	260.367	0.175946	0.109241	FALSE
355	2	1	151810586	151810589	4	VMR	B		NA	NA	NA	NA	NA	NA	NA	NA	NA	NA	NA	NA
356	3	1	152079713	152081002	1290	VMR	B		0.10339	0.0463328	NA	NA	260.205	NA	NA	NA	265.561	0.0570571	0.0463328	FALSE
357	2	1	152082925	152083029	105	VMR	B		NA	NA	NA	NA	NA	NA	NA	NA	NA	NA	NA	NA
358	7	1	152161237	152162025	789	VMR	G		0.178113	0.116758	NA	NA	379.07	NA	NA	NA	396.464	0.0613549	0.116758	TRUE
359	2	1	152488262	152488269	8	VMR	B		NA	NA	NA	NA	NA	NA	NA	NA	NA	NA	NA	NA
360	3	1	152539753	152540601	849	VMR	B		0.2146	0.0438405	NA	NA	146.54	NA	NA	NA	152.47	0.170759	0.0438405	FALSE
361	4	1	152571909	152573463	1555	VMR	G		0.420574	0.371286	NA	NA	534.054	NA	NA	NA	604.35	0.0492884	0.371286	TRUE
362	4	1	152768167	152768476	310	VMR	G		0.225373	0.152759	NA	NA	414.889	NA	NA	NA	439.168	0.072614	0.152759	TRUE
363	8	1	153233279	153234809	1531	VMR	B		0.227698	0.0527457	0.0581168	NA	321.009	GxE	1.97546	-0.000129786	336.593	0.116835	0.110862	FALSE
364	3	1	153582521	153582683	163	VMR	GxE		0.502922	0.169456	0.0152334	0.193204	358.155	G+E	2.33565	0.0149827	434.71	0.125029	0.377893	TRUE
365	2	1	153589781	153590243	463	VMR	GxE		0.509925	0.160992	0.013661	0.181102	416.626	G+E	1.72698	0.0126713	490.307	0.15417	0.355755	TRUE
366	14	1	153599487	153600156	670	VMR	GxE		0.473984	0.129992	0.0149259	0.157121	299.965	G+E	2.93258	0.018075	360.212	0.171945	0.302039	TRUE
367	9	1	154127088	154128041	954	VMR	B		0.24428	0.0532632	0.0520116	0.0426824	260.6	G	2.91917	0.036677	280.705	0.0963232	0.147957	FALSE
368	2	1	154192162	154192205	44	VMR	G		0.448903	0.398975	NA	NA	154.737	NA	NA	NA	232.252	0.0499284	0.398975	TRUE
369	4	1	154839813	154840889	1077	VMR	G+E		0.449312	0.346288	0.0295345	NA	305.032	GxE	1.99438	-2.1203e-05	376.99	0.0734894	0.375822	TRUE
370	2	1	155107785	155107961	177	VMR	B		NA	NA	NA	NA	NA	NA	NA	NA	NA	NA	NA	NA
371	2	1	155113081	155113381	301	VMR	G+E		0.385787	0.274149	0.0272113	NA	142.535	GxE	0.577877	-0.00595374	196.819	0.0844265	0.301361	TRUE
372	2	1	155290641	155290961	321	VMR	B		0.423547	0.0399887	NA	NA	188.285	NA	NA	NA	196.077	0.383559	0.0399887	FALSE
373	2	1	156261005	156261403	399	VMR	B		0.424942	0.0511834	0.0145551	0.0216638	93.7925	G+E	5.17465	0.0289651	108.45	0.33754	0.0874023	FALSE
374	2	1	156551787	156551873	87	VMR	G		0.323599	0.301034	NA	NA	307.105	NA	NA	NA	358.854	0.0225643	0.301034	TRUE
375	2	1	156906485	156906550	66	VMR	G		0.309561	0.201545	NA	NA	296.115	G+E	0.25263	-0.00821412	331.508	0.108016	0.201545	TRUE
376	2	1	157164556	157164983	428	VMR	G		0.190524	0.103383	NA	NA	117.896	NA	NA	NA	133.444	0.0871413	0.103383	TRUE
377	2	1	157948875	157948893	19	VMR	B		NA	NA	NA	NA	NA	NA	NA	NA	NA	NA	NA	NA
378	3	1	158119489	158119610	122	VMR	B		NA	NA	NA	NA	NA	NA	NA	NA	NA	NA	NA	NA
379	2	1	158147446	158147849	404	VMR	G+E		0.29454	0.211151	0.0168306	NA	191.214	G	0.896918	0.0141375	228.098	0.0665586	0.227982	TRUE
380	2	1	158550115	158550705	591	VMR	B		NA	NA	NA	NA	NA	NA	NA	NA	NA	NA	NA	NA
381	2	1	159046391	159046937	547	VMR	B		0.298146	0.076419	NA	NA	198.487	NA	NA	NA	211.577	0.221727	0.076419	FALSE
382	2	1	159439981	159440267	287	VMR	G+E		0.322517	0.277	0.0224607	NA	214.825	GxE	0.592265	-0.00650092	264.268	0.0230559	0.299461	TRUE
383	3	1	159770136	159770368	233	VMR	G		0.281044	0.222674	NA	NA	173.625	NA	NA	NA	211.018	0.0583702	0.222674	TRUE
384	2	1	159825595	159825761	167	VMR	B		0.337815	0.0687336	0.0371403	0.0580621	192.652	G+E	1.94669	0.0181444	218.946	0.173879	0.163936	FALSE
385	3	1	159869927	159870086	160	VMR	B		0.25627	0.031477	NA	NA	245.652	NA	NA	NA	249.704	0.224793	0.031477	FALSE
386	4	1	159891638	159893182	1545	VMR	G		0.688551	0.613237	NA	NA	198.678	NA	NA	NA	355.558	0.0753142	0.613237	TRUE
387	7	1	161008127	161008920	794	VMR	B		0.130263	0.0682505	NA	NA	242.994	NA	NA	NA	252.023	0.0620122	0.0682505	FALSE
388	2	1	161195743	161196208	466	VMR	B		NA	NA	NA	NA	NA	NA	NA	NA	NA	NA	NA	NA
389	2	1	161337603	161337679	77	VMR	G		0.658174	0.525562	NA	NA	101.199	G+E	0.491689	-0.00351319	235.152	0.132612	0.525562	TRUE
390	2	1	161349006	161349116	111	VMR	G		0.739177	0.657555	NA	NA	324.573	NA	NA	NA	506.353	0.081622	0.657555	TRUE
391	3	1	161368787	161369009	223	VMR	G		0.607174	0.420635	NA	NA	205.907	NA	NA	NA	310.185	0.186538	0.420635	TRUE
392	2	1	161397752	161398185	434	VMR	G+E		0.380477	0.251466	0.0234691	NA	230.723	GxE	0.73304	-0.00535285	280.344	0.105541	0.274935	TRUE
393	2	1	161442697	161442738	42	VMR	B		0.195491	0.0709246	NA	NA	232.23	NA	NA	NA	242.565	0.124566	0.0709246	FALSE
394	2	1	161493932	161494097	166	VMR	G		0.212667	0.105513	NA	NA	263.845	G+E	0.937197	-0.00571056	280.207	0.107154	0.105513	TRUE
395	3	1	161575716	161576629	914	VMR	G		0.244069	0.183528	NA	NA	263.959	G+E	0.341936	-0.00853624	293.693	0.0605415	0.183528	TRUE
396	2	1	161691014	161691911	898	VMR	B		0.502425	0.141035	0.0131629	NA	122.295	GxE	1.708	-0.000994155	157.708	0.348227	0.154198	FALSE
397	4	1	162381929	162383000	1072	VMR	G		0.681787	0.561715	NA	NA	268.171	NA	NA	NA	414.67	0.120072	0.561715	TRUE
398	6	1	162467080	162467499	420	VMR	G+E		0.455758	0.33172	0.0250259	NA	138.41	GxE	1.2741	-0.00269921	208.009	0.0990118	0.356746	TRUE
399	2	1	162946659	162946721	63	VMR	B		0.357939	0.0953057	0.0294122	0.0373743	357.051	G+E	6.97493	0.0407072	383.917	0.195847	0.162092	FALSE
400	4	1	163038581	163039012	432	VMR	G		0.323607	0.154962	NA	NA	114.61	NA	NA	NA	142.728	0.168645	0.154962	TRUE
401	2	1	163172914	163173085	172	VMR	G		0.245276	0.146685	NA	NA	299.882	NA	NA	NA	323.813	0.0985915	0.146685	TRUE
402	2	1	163309444	163309861	418	VMR	B		0.198649	0.0412401	0.0328063	NA	167.678	GxE	1.98645	-7.43881e-05	176.582	0.124603	0.0740465	FALSE
403	2	1	163892623	163892861	239	VMR	B		NA	NA	NA	NA	NA	NA	NA	NA	NA	NA	NA	NA
404	5	1	164545553	164545866	314	VMR	G		0.315033	0.0940691	NA	NA	183.863	NA	NA	NA	200.651	0.220963	0.0940691	TRUE
405	2	1	165414701	165415170	470	VMR	B		0.259785	0.152269	0.0144602	0.0141212	120.402	G+E	2.93368	0.025441	146.317	0.0789342	0.180851	FALSE
406	2	1	165567492	165567783	292	VMR	B		0.111866	NA	0.0298685	NA	157.578	NA	NA	NA	160.407	0.0819975	0.0298685	FALSE
407	2	1	166832572	166833123	552	VMR	B		0.22463	0.0456566	0.0313893	0.0154091	185.364	G+E	0.257925	0.0120845	195.811	0.132175	0.0924549	FALSE
408	4	1	166890293	166890436	144	VMR	B		0.386674	0.0403127	0.0440699	0.0288306	128.977	G+E	8.33414	0.0449856	147.709	0.273461	0.113213	FALSE
409	2	1	166944183	166944531	349	VMR	B		0.159274	NA	0.0491989	NA	136.709	NA	NA	NA	143.012	0.110075	0.0491989	FALSE
410	2	1	167090618	167090646	29	VMR	B		NA	NA	NA	NA	NA	NA	NA	NA	NA	NA	NA	NA
411	2	1	167408709	167408841	133	VMR	B		0.592815	0.0107106	0.00728911	0.0230786	196.066	G+E	1.84845	0.0108758	204.098	0.551737	0.0410783	FALSE
412	2	1	167525175	167525416	242	VMR	G+E		0.806428	0.733249	0.00375736	NA	125.337	G	1.33832	0.00447706	350.58	0.0694215	0.737006	TRUE
413	2	1	167789345	167789609	265	VMR	B		0.121443	NA	0.0413155	NA	100.255	NA	NA	NA	104.964	0.0801272	0.0413155	FALSE
414	4	1	169677313	169677921	609	VMR	B		0.28476	0.0593101	0.00870419	0.0705982	215.892	G+E	1.09211	0.0153095	235.755	0.146147	0.138613	FALSE
415	2	1	171221026	171221979	954	VMR	G+E		0.462781	0.250767	0.00987542	NA	80.8138	G	0.117962	0.00785001	134.561	0.202139	0.260642	TRUE
416	2	1	172327995	172328377	383	VMR	G		0.269489	0.0958802	NA	NA	208.487	NA	NA	NA	224.492	0.173609	0.0958802	TRUE
417	2	1	172612396	172612842	447	VMR	GxE		0.520452	0.346177	0.0428569	0.0260648	190.775	G+E	2.18204	0.0139349	275.819	0.105353	0.415099	TRUE
418	6	1	173174650	173174920	271	VMR	B		0.249798	NA	0.0220187	NA	171.029	NA	NA	NA	173.252	0.22778	0.0220187	FALSE
419	2	1	173836803	173837504	702	VMR	B		0.251343	0.0547284	0.0390086	0.0243793	184.828	G+E	4.26713	0.0328362	200.217	0.133227	0.118116	FALSE
420	2	1	174959074	174959080	7	VMR	B		0.197485	0.062925	0.0365273	NA	195.578	GxE	0.329062	-0.00913225	208.635	0.0980333	0.0994522	FALSE
421	6	1	175162310	175162550	241	VMR	B		0.260465	0.146098	0.0188006	NA	255.219	GxE	1.09835	-0.00455305	280.607	0.0955668	0.164898	FALSE
422	2	1	175568377	175568710	334	VMR	B		0.208372	0.0732641	NA	NA	172.233	NA	NA	NA	183.156	0.135107	0.0732641	FALSE
423	2	1	175985758	175986331	574	VMR	B		0.304365	0.0696404	NA	NA	119.401	NA	NA	NA	131.331	0.234724	0.0696404	FALSE
424	3	1	176522180	176522505	326	VMR	B		0.192752	0.0365032	0.0611556	0.0359459	143.089	G+E	3.8516	0.0330112	159.45	0.0591473	0.133605	FALSE
425	3	1	177001736	177001903	168	VMR	B		0.16495	0.0760143	NA	NA	254.425	NA	NA	NA	265.145	0.0889353	0.0760143	FALSE
426	2	1	177140609	177140812	204	VMR	B		NA	NA	NA	NA	NA	NA	NA	NA	NA	NA	NA	NA
427	2	1	178006917	178007283	367	VMR	G		0.379752	0.250048	NA	NA	210.683	NA	NA	NA	258.136	0.129704	0.250048	TRUE
428	2	1	178064351	178064623	273	VMR	B		0.256581	0.0744256	0.0104429	NA	135.386	GxE	0.368375	-0.00826184	147.169	0.171712	0.0848684	FALSE
429	2	1	178455912	178456093	182	VMR	B		0.298931	NA	0.0118034	NA	266.61	NA	NA	NA	267.048	0.287128	0.0118034	FALSE
430	2	1	179262488	179262564	77	VMR	B		NA	NA	NA	NA	NA	NA	NA	NA	NA	NA	NA	NA
431	2	1	179334658	179334675	18	VMR	G+E		0.732812	0.584936	0.0151748	NA	130.442	G	0.268942	0.00418473	298.347	0.132701	0.600111	TRUE
432	3	1	179555635	179555662	28	VMR	B		0.188623	0.0485039	NA	NA	350.569	NA	NA	NA	357.046	0.14012	0.0485039	FALSE
433	7	1	179560700	179561347	648	VMR	B		0.18144	0.0484155	NA	NA	162.909	NA	NA	NA	169.298	0.133025	0.0484155	FALSE
434	2	1	180886483	180886670	188	VMR	G+E		0.468713	0.394715	0.0195102	NA	346.533	GxE	1.65136	-0.00126716	426.691	0.0544877	0.414225	TRUE
435	5	1	180922916	180923683	768	VMR	B		0.169646	0.0617977	NA	NA	348.796	NA	NA	NA	357.277	0.107848	0.0617977	FALSE
436	3	1	182025618	182026435	818	VMR	B		0.303391	0.00487117	0.0683901	0.0438521	239.291	G+E	5.58233	0.0371334	255.978	0.186278	0.117113	FALSE
437	2	1	182038423	182038433	11	VMR	G+E		0.245838	0.181346	0.0236035	NA	534.588	GxE	0.0540215	-0.00998525	565.687	0.0408885	0.20495	TRUE
438	3	1	182140097	182140416	320	VMR	B		0.474731	0.0996718	0.0250161	NA	240.945	GxE	0.154789	-0.0065968	268.042	0.350044	0.124688	FALSE
439	6	1	182921660	182922502	843	VMR	B		0.250926	0.0202934	0.0124836	0.0579383	216.814	G+E	0.725606	0.0141155	227.503	0.160211	0.0907153	FALSE
440	2	1	182991134	182991254	121	VMR	G+E		0.497536	0.325076	0.0459621	NA	109.868	GxE	1.02822	-0.00333331	186.604	0.126498	0.371038	TRUE
441	3	1	185234498	185234665	168	VMR	B		NA	NA	NA	NA	NA	NA	NA	NA	NA	NA	NA	NA
442	4	1	186367492	186369020	1529	VMR	B		0.303524	0.0391127	0.0521125	0.036969	187.723	G+E	7.12561	0.044922	206.39	0.17533	0.128194	FALSE
443	2	1	191843335	191843399	65	VMR	B		NA	NA	NA	NA	NA	NA	NA	NA	NA	NA	NA	NA
444	2	1	192757387	192757598	212	VMR	B		0.447477	0.035436	0.0316508	NA	164.209	GxE	1.84598	-0.000582573	176.94	0.38039	0.0670869	FALSE
445	2	1	196742702	196743277	576	VMR	GxE		0.337362	0.115248	0.087976	0.0651013	346.275	G+E	8.75425	0.050652	389.914	0.0690361	0.268326	TRUE
446	2	1	197898217	197898229	13	VMR	B		0.201739	NA	0.0293724	NA	166.808	NA	NA	NA	170.084	0.172367	0.0293724	FALSE
447	2	1	198498227	198498832	606	VMR	B		NA	NA	NA	NA	NA	NA	NA	NA	NA	NA	NA	NA
448	2	1	198741166	198741194	29	VMR	B		0.192976	0.038758	NA	NA	166.085	NA	NA	NA	170.933	0.154218	0.038758	FALSE
449	2	1	198901839	198902062	224	VMR	B		0.296623	0.0671489	0.0142502	NA	219.977	GxE	0.169831	-0.00876209	231.965	0.215224	0.0813991	FALSE
450	2	1	200003267	200003342	76	VMR	G		0.383875	0.237164	NA	NA	195.86	NA	NA	NA	241.404	0.146711	0.237164	TRUE
451	2	1	200010626	200010788	163	VMR	B		0.20034	0.0648477	NA	NA	219.763	NA	NA	NA	229.147	0.135493	0.0648477	FALSE
452	3	1	200272112	200272215	104	VMR	G		0.453278	0.354951	NA	NA	246.964	NA	NA	NA	318.009	0.098327	0.354951	TRUE
453	2	1	201123894	201123919	26	VMR	G		0.408384	0.328876	NA	NA	147.289	NA	NA	NA	209.829	0.0795088	0.328876	TRUE
454	2	1	201368914	201368946	33	VMR	B		0.140041	NA	0.0254828	NA	116.866	NA	NA	NA	119.129	0.114559	0.0254828	FALSE
455	2	1	201617042	201617056	15	VMR	B		0.236312	0.0516012	0.0257773	0.0363178	186.615	G+E	1.26604	0.0172763	200.878	0.122615	0.113696	FALSE
456	2	1	201618209	201618284	76	VMR	B		0.171238	0.0818617	0.0333173	NA	224.574	GxE	1.99091	-5.16205e-05	239.573	0.0560588	0.115179	FALSE
457	2	1	201619295	201619787	493	VMR	B		0.197927	0.0427311	0.0578038	0.032474	158.398	G+E	2.84923	0.0270873	174.799	0.0649181	0.133009	FALSE
458	3	1	201708419	201708718	300	VMR	GxE		0.586734	0.375561	0.0071262	0.00779063	139.993	G+E	1.27402	0.00937209	231.111	0.196255	0.390478	TRUE
459	5	1	201857591	201857787	197	VMR	G+E		0.327726	0.224172	0.0143404	NA	155.674	GxE	1.65672	-0.00157881	196.006	0.0892141	0.238512	TRUE
460	3	1	202128508	202129566	1059	VMR	G		0.153629	0.0974363	NA	NA	211.268	NA	NA	NA	225.177	0.056193	0.0974363	TRUE
461	5	1	202172778	202172912	135	VMR	G		0.228713	0.150672	NA	NA	350.74	NA	NA	NA	374.793	0.0780403	0.150672	TRUE
462	4	1	202311052	202311492	441	VMR	B		0.180848	0.0501101	NA	NA	102.264	NA	NA	NA	108.933	0.130738	0.0501101	FALSE
463	6	1	202777719	202779497	1779	VMR	B		0.366288	0.169222	0.0258003	NA	204.519	GxE	1.02983	-0.00419707	239.691	0.171266	0.195022	FALSE
464	4	1	203044726	203045229	504	VMR	B		0.177026	0.0904185	NA	NA	319.057	NA	NA	NA	332.277	0.0866075	0.0904185	FALSE
465	2	1	203051472	203052423	952	VMR	G		0.279078	0.189748	NA	NA	322.425	G+E	1.15837	-0.00414386	354.538	0.0893302	0.189748	TRUE
466	8	1	203320386	203320732	347	VMR	G		0.386832	0.299606	NA	NA	232.676	NA	NA	NA	288.762	0.0872256	0.299606	TRUE
467	2	1	205181237	205181261	25	VMR	G		0.675086	0.247132	NA	NA	98.1497	NA	NA	NA	178.736	0.427954	0.247132	TRUE
468	3	1	205497713	205498530	818	VMR	B		0.244065	0.0786464	0.015545	0.0365429	284.144	G+E	0.174494	0.011343	301.434	0.113331	0.130734	FALSE
469	2	1	205562754	205562970	217	VMR	G		0.307338	0.098142	NA	NA	115.758	NA	NA	NA	133.105	0.209196	0.098142	TRUE
470	13	1	205818484	205819609	1126	VMR	GxE		0.697836	0.471224	0.0347711	0.130768	451.71	G+E	3.29999	0.0111705	611.24	0.0610731	0.636762	TRUE
471	3	1	206306094	206306307	214	VMR	B		0.487154	0.0659188	NA	NA	234.145	NA	NA	NA	249.8	0.421236	0.0659188	FALSE
472	2	1	206680868	206681158	291	VMR	B		NA	NA	NA	NA	NA	NA	NA	NA	NA	NA	NA	NA
473	2	1	206904547	206904553	7	VMR	GxE		0.363014	0.161806	0.019402	0.121696	282.389	G+E	2.35438	0.0192839	333.185	0.0601086	0.302905	TRUE
474	5	1	207224102	207224740	639	VMR	B		0.243904	0.0315317	0.0148935	0.022772	165.15	G+E	0.145991	0.0111956	171.936	0.174707	0.0691971	FALSE
475	4	1	207842726	207842927	202	VMR	G		0.198485	0.116648	NA	NA	366.546	NA	NA	NA	384.383	0.081837	0.116648	TRUE
476	6	1	208131213	208133116	1904	VMR	B		0.236598	0.0804054	0.0135338	0.0687848	312.098	G	0.637104	0.0246356	334.309	0.0738739	0.162724	FALSE
477	2	1	208425580	208425702	123	VMR	G+E		0.484684	0.215539	0.0443017	NA	219.92	GxE	1.6686	-0.00116839	275.53	0.224843	0.259841	TRUE
478	2	1	209405050	209405064	15	VMR	G		0.201135	0.0974819	NA	NA	415.987	NA	NA	NA	430.797	0.103653	0.0974819	TRUE
479	5	1	209848479	209849006	528	VMR	B		0.219169	NA	0.0206447	NA	212.271	NA	NA	NA	214.081	0.198524	0.0206447	FALSE
480	4	1	209921031	209922102	1072	VMR	B		0.214467	0.0635293	0.0185155	0.0396772	108.758	G+E	1.70463	0.0201873	123.791	0.0927451	0.121722	FALSE
481	6	1	209979283	209979779	497	VMR	G		0.750366	0.670485	NA	NA	91.5163	G+E	0.57376	-0.00242674	279.974	0.0798809	0.670485	TRUE
482	3	1	210000883	210001082	200	VMR	GxE		0.260503	0.0812565	0.0162052	0.113103	279.414	G+E	6.03527	0.0418398	309.996	0.0499387	0.210564	TRUE
483	3	1	210124940	210125754	815	VMR	B		0.318536	0.0410052	NA	NA	168.944	NA	NA	NA	175.475	0.277531	0.0410052	FALSE
484	2	1	210547868	210547956	89	VMR	G		0.50356	0.252169	NA	NA	137.677	G+E	0.897032	-0.00373627	195.647	0.251391	0.252169	TRUE
485	4	1	211555733	211556576	844	VMR	G		0.273099	0.210634	NA	NA	304.674	NA	NA	NA	339.826	0.0624647	0.210634	TRUE
486	3	1	211652549	211652741	193	VMR	GxE		0.255772	0.151521	0.0093205	0.0456525	257.749	G	0.382138	0.0226764	287.501	0.049278	0.206494	TRUE
487	2	1	212003989	212004185	197	VMR	B		0.210124	0.0652124	NA	NA	134.404	NA	NA	NA	143.986	0.144912	0.0652124	FALSE
488	5	1	212688417	212688997	581	VMR	G		0.23106	0.122902	NA	NA	264.061	NA	NA	NA	283.709	0.108158	0.122902	TRUE
489	2	1	213224442	213224980	539	VMR	B		0.11656	0.0629161	NA	NA	81.6403	NA	NA	NA	89.6844	0.0536439	0.0629161	FALSE
490	2	1	213245419	213246273	855	VMR	B		0.277985	0.0570428	0.0396697	NA	126.369	GxE	0.991931	-0.00496804	140.722	0.181273	0.0967125	FALSE
491	2	1	214360574	214360954	381	VMR	B		0.133216	0.0305722	0.0421191	NA	224.205	GxE	0.910642	-0.00644332	231.963	0.0605245	0.0726913	FALSE
492	2	1	214398181	214398483	303	VMR	G+E		0.372901	0.193479	0.0161606	NA	186.863	GxE	0	0	224.97	0.163261	0.209639	TRUE
493	2	1	215179070	215179151	82	VMR	B		0.0965588	NA	0.0160421	NA	162.099	NA	NA	NA	162.668	0.0805167	0.0160421	FALSE
494	3	1	217306590	217306763	174	VMR	G+E		0.400758	0.204765	0.00722595	NA	214.567	G	0.405882	0.00995651	254.789	0.188767	0.211991	TRUE
495	2	1	217665004	217665201	198	VMR	B		0.216619	NA	0.0373453	NA	167.739	NA	NA	NA	172.538	0.179274	0.0373453	FALSE
496	2	1	218098422	218098486	65	VMR	B		0.269155	0.0555754	0.0324999	0.0387795	232.158	G+E	5.8911	0.0405882	249.526	0.1423	0.126855	FALSE
497	2	1	220291627	220291666	40	VMR	B		0.269298	0.0565562	NA	NA	151.46	NA	NA	NA	160.345	0.212742	0.0565562	FALSE
498	2	1	220983660	220983793	134	VMR	B		0.191267	0.0412774	0.00906755	0.0599045	293.933	G	1.80533	0.0328052	306.591	0.0810171	0.110249	FALSE
499	2	1	220998889	220998978	90	VMR	B		0.19337	0.0499024	0.0266036	NA	136.744	GxE	1.06804	-0.00513258	145.974	0.116864	0.076506	FALSE
500	10	1	221060360	221066979	6620	VMR	G		0.4587	0.39269	NA	NA	71.6908	NA	NA	NA	149.333	0.0660099	0.39269	TRUE
501	2	1	221068935	221069136	202	VMR	B		0.448982	0.152593	0.0108664	0.0266439	322.558	G+E	8.9579	0.0429477	359.832	0.258879	0.190103	FALSE
502	2	1	221509067	221509312	246	VMR	G+E		0.561882	0.434638	0.00416307	NA	212.825	G	0.748301	0.00832524	310.138	0.123081	0.438801	TRUE
503	2	1	222011220	222011253	34	VMR	G		0.57795	0.443549	NA	NA	47.4121	NA	NA	NA	150.284	0.1344	0.443549	TRUE
504	2	1	222987845	222988171	327	VMR	G		0.18474	0.102753	NA	NA	240.676	NA	NA	NA	256.007	0.0819864	0.102753	TRUE
505	4	1	223566643	223566794	152	VMR	B		0.358442	0.0855638	0.0414139	0.072115	154.592	G+E	4.38981	0.0287018	188.053	0.159349	0.199093	FALSE
506	2	1	224363449	224363575	127	VMR	B		0.241632	NA	0.0339405	NA	203.038	NA	NA	NA	207.43	0.207692	0.0339405	FALSE
507	2	1	226099128	226099147	20	VMR	G		0.333482	0.219833	NA	NA	172.209	NA	NA	NA	211.825	0.113649	0.219833	TRUE
508	2	1	226251515	226251595	81	VMR	B		0.0901985	NA	0.037758	NA	262.334	NA	NA	NA	266.271	0.0524404	0.037758	FALSE
509	2	1	226593346	226594323	978	VMR	B		0.291942	0.117095	0.0726745	NA	178.628	GxE	1.98242	-8.52481e-05	209.296	0.102172	0.18977	FALSE
510	2	1	226927217	226927327	111	VMR	B		0.153566	0.0785915	0.0195786	NA	344.713	GxE	0.222755	-0.0102411	356.734	0.055396	0.0981702	FALSE
511	2	1	227506868	227507059	192	VMR	G		0.459922	0.32164	NA	NA	152.781	G+E	0.880048	-0.00412704	218.995	0.138282	0.32164	TRUE
512	10	1	227746191	227749377	3187	VMR	B		NA	NA	NA	NA	NA	NA	NA	NA	NA	NA	NA	NA
513	2	1	227840020	227840041	22	VMR	B		0.160589	NA	0.032665	NA	186.728	NA	NA	NA	190.302	0.127924	0.032665	FALSE
514	3	1	228075423	228075749	327	VMR	G+E		0.459512	0.293481	0.0202277	NA	266.866	GxE	0.810424	-0.00438589	329.688	0.145803	0.313709	TRUE
515	3	1	228246780	228247135	356	VMR	B		NA	NA	NA	NA	NA	NA	NA	NA	NA	NA	NA	NA
516	2	1	228248599	228248785	187	VMR	B		0.206455	0.0705703	0.0682095	NA	133.51	GxE	0.948544	-0.00569438	153.041	0.0676755	0.13878	FALSE
517	5	1	228361641	228362509	869	VMR	G		0.382769	0.357679	NA	NA	184.715	G+E	0.48056	-0.00639029	249.452	0.0250898	0.357679	TRUE
518	2	1	228401758	228402036	279	VMR	G+E		0.73693	0.651479	0.00421163	NA	100.035	GxE	1.84826	-0.000273278	278.624	0.0812395	0.655691	TRUE
519	2	1	228464137	228464232	96	VMR	B		0.205866	0.111398	0.0301509	NA	327.664	GxE	1.56752	-0.00234891	347.611	0.0643169	0.141549	FALSE
520	3	1	228653055	228653136	82	VMR	B		0.170008	NA	0.031976	NA	205.651	NA	NA	NA	209.171	0.138032	0.031976	FALSE
521	6	1	228657381	228659093	1713	VMR	B		0.184201	0.0385845	NA	NA	242.639	NA	NA	NA	247.386	0.145616	0.0385845	FALSE
522	5	1	228742687	228744111	1425	VMR	B		0.174855	0.0585803	NA	NA	201.439	NA	NA	NA	209.452	0.116275	0.0585803	FALSE
523	2	1	228756711	228756714	4	VMR	GxE		0.330992	0.128174	0.0231758	0.0704316	357.609	G+E	4.74056	0.031611	393.411	0.10921	0.221782	TRUE
524	3	1	228785051	228785987	937	VMR	B		0.219832	0.0516583	NA	NA	157.601	NA	NA	NA	164.962	0.168174	0.0516583	FALSE
525	4	1	228890801	228891036	236	VMR	B		0.223785	0.0372953	0.0138139	0.0576234	194.731	G+E	3.34949	0.0289683	207.871	0.115052	0.108733	FALSE
526	6	1	230415225	230415902	678	VMR	B		0.197534	0.1021	0.063766	NA	235.664	GxE	0.652545	-0.007372	259.095	0.0316684	0.165866	FALSE
527	4	1	230468464	230468773	310	VMR	G+E		0.488248	0.361877	0.0248917	NA	128.123	GxE	0.991193	-0.00352383	206.307	0.10148	0.386768	TRUE
528	3	1	230849801	230850050	250	VMR	B		0.231615	0.108502	0.0301582	0.0401334	172.314	G+E	4.88882	0.0371242	196.857	0.0528211	0.178794	FALSE
529	2	1	231155945	231155948	4	VMR	B		0.20471	0.065495	NA	NA	137.341	NA	NA	NA	146.895	0.139215	0.065495	FALSE
530	5	1	231176985	231177201	217	VMR	G+E		0.31934	0.170451	0.0621113	NA	125.801	GxE	0.705179	-0.00600984	164.712	0.0867777	0.232562	TRUE
531	2	1	231295786	231295910	125	VMR	B		0.329243	0.0768229	0.0142655	NA	103.848	G	0.206267	0.0102131	118.439	0.238155	0.0910883	FALSE
532	2	1	231299352	231299396	45	VMR	B		0.278942	0.0853397	NA	NA	205.351	NA	NA	NA	219.682	0.193603	0.0853397	FALSE
533	5	1	232940990	232941775	786	VMR	B		0.148958	0.0841801	NA	NA	220.757	NA	NA	NA	232.528	0.0647775	0.0841801	FALSE
534	2	1	234039978	234040045	68	VMR	B		0.222493	0.105903	0.0350735	NA	127.129	GxE	1.74644	-0.00134912	147.457	0.0815162	0.140977	FALSE
535	5	1	234367145	234367586	442	VMR	B		0.164483	0.0661967	NA	NA	337.353	NA	NA	NA	346.485	0.0982866	0.0661967	FALSE
536	2	1	234450854	234450897	44	VMR	GxE		0.297692	0.114138	0.0264337	0.0648455	391.947	G+E	0.277022	0.0110391	423.407	0.0922745	0.205418	TRUE
537	2	1	234680454	234680511	58	VMR	B		NA	NA	NA	NA	NA	NA	NA	NA	NA	NA	NA	NA
538	3	1	235092818	235092860	43	VMR	GxE		0.421556	0.172309	0.0257988	0.0252895	268.842	G+E	8.62762	0.0436764	310.521	0.198159	0.223397	TRUE
539	2	1	235099122	235099151	30	VMR	B		0.110173	NA	0.0243121	NA	195.393	NA	NA	NA	197.329	0.0858607	0.0243121	FALSE
540	3	1	235105604	235105948	345	VMR	G		0.225569	0.167576	NA	NA	312.827	NA	NA	NA	339.426	0.0579932	0.167576	TRUE
541	4	1	235805286	235806070	785	VMR	G		0.192952	0.12633	NA	NA	238.989	NA	NA	NA	258.222	0.0666224	0.12633	TRUE
542	2	1	236135477	236135584	108	VMR	G		0.258533	0.148742	NA	NA	232.931	NA	NA	NA	257.624	0.10979	0.148742	TRUE
543	2	1	236713693	236713707	15	VMR	B		0.171239	NA	0.0388717	NA	192.536	NA	NA	NA	197.228	0.132367	0.0388717	FALSE
544	5	1	240160972	240161447	476	VMR	B		0.0933241	0.0508195	NA	NA	341.127	NA	NA	NA	347.09	0.0425046	0.0508195	FALSE
545	2	1	240476462	240476592	131	VMR	G		0.237478	0.140647	NA	NA	178.708	NA	NA	NA	201.423	0.0968302	0.140647	TRUE
546	3	1	240656217	240656737	521	VMR	B		0.132049	NA	0.0163231	NA	267.056	NA	NA	NA	267.777	0.115726	0.0163231	FALSE
547	2	1	240774736	240774809	74	VMR	B		0.156549	0.0627291	0.0456796	NA	215.701	GxE	1.09893	-0.00518949	229.355	0.0481398	0.108409	FALSE
548	3	1	242012044	242012182	139	VMR	G		0.303681	0.194979	NA	NA	134.294	NA	NA	NA	168.337	0.108702	0.194979	TRUE
549	2	1	242161780	242161806	27	VMR	B		NA	NA	NA	NA	NA	NA	NA	NA	NA	NA	NA	NA
550	3	1	242220538	242220925	388	VMR	B		0.162524	0.0684595	NA	NA	170.399	NA	NA	NA	179.871	0.0940644	0.0684595	FALSE
551	2	1	243264842	243265016	175	VMR	B		0.228014	0.160143	0.0156026	NA	344.168	G	0.477632	0.0132125	370.113	0.0522678	0.175746	FALSE
552	2	1	243495962	243496008	47	VMR	B		0.17153	0.0580866	0.0348185	NA	201.504	GxE	1.63752	-0.00205434	213.022	0.0786249	0.0929051	FALSE
553	2	1	243596439	243597200	762	VMR	G		0.494721	0.357988	NA	NA	150.69	NA	NA	NA	226.89	0.136734	0.357988	TRUE
554	2	1	243636778	243637243	466	VMR	G		0.161716	0.130008	NA	NA	264.909	NA	NA	NA	283.959	0.0317085	0.130008	TRUE
555	2	1	245134786	245135120	335	VMR	B		0.131322	0.0707213	NA	NA	206.023	NA	NA	NA	215.451	0.0606004	0.0707213	FALSE
556	2	1	245397978	245397981	4	VMR	G+E		0.708812	0.578669	0.0144616	NA	86.7214	GxE	1.275	-0.00144239	244.905	0.115682	0.593131	TRUE
557	3	1	245710332	245710401	70	VMR	B		NA	NA	NA	NA	NA	NA	NA	NA	NA	NA	NA	NA
558	2	1	245851610	245851802	193	VMR	B		0.170646	0.0620762	NA	NA	278.892	NA	NA	NA	287.43	0.10857	0.0620762	FALSE
559	2	1	246859889	246860007	119	VMR	GxE		0.452415	0.147743	0.042044	0.135567	215	G+E	3.84778	0.0223777	277.087	0.127062	0.325353	TRUE
560	4	1	246952215	246952889	675	VMR	B		0.351413	0.139942	0.0226186	NA	262.473	GxE	1.79837	-0.000895104	291.126	0.188852	0.16256	FALSE
561	2	1	247171572	247171728	157	VMR	GxE		0.584367	0.45861	0.0325551	0.0302823	142.601	G+E	0.630306	0.00755582	255.294	0.0629196	0.521447	TRUE
562	3	1	247242514	247243185	672	VMR	B		0.187141	0.0430755	NA	NA	166.714	NA	NA	NA	172.253	0.144066	0.0430755	FALSE
563	3	1	247511364	247511469	106	VMR	B		0.360228	0.0663298	NA	NA	191.142	NA	NA	NA	203.544	0.293898	0.0663298	FALSE
564	3	1	247537159	247537369	211	VMR	G		0.165644	0.103718	NA	NA	383.222	NA	NA	NA	398.328	0.0619263	0.103718	TRUE
565	2	1	247579608	247580074	467	VMR	B		0.350543	0.112678	0.0180429	NA	146.953	GxE	0.382112	-0.00715718	169.728	0.219822	0.130721	FALSE
566	2	1	247611448	247611502	55	VMR	G+E		0.483519	0.335796	0.0311182	NA	317.523	GxE	1.2839	-0.00252704	391.887	0.116604	0.366915	TRUE
567	3	1	247616296	247616686	391	VMR	G		0.466024	0.24549	NA	NA	349.085	NA	NA	NA	402.311	0.220533	0.24549	TRUE
568	4	1	247681439	247681781	343	VMR	B		0.406604	0.165302	0.0123075	0.0181677	310.232	G	1.68115	0.0235453	345.86	0.210827	0.195777	FALSE
569	5	1	247694041	247694531	491	VMR	G		0.387646	0.320651	NA	NA	351.34	NA	NA	NA	410.82	0.0669953	0.320651	TRUE
570	7	1	247802703	247803166	464	VMR	B		0.372944	0.0914987	0.00536692	0.00885579	257.14	G	0.933145	0.0215494	273.888	0.267222	0.105721	FALSE
571	8	1	248100228	248101009	782	VMR	G		0.269927	0.224693	NA	NA	570.892	NA	NA	NA	608.067	0.0452344	0.224693	TRUE
572	2	1	248128035	248128496	462	VMR	B		NA	NA	NA	NA	NA	NA	NA	NA	NA	NA	NA	NA
573	2	1	248191944	248192320	377	VMR	B		NA	NA	NA	NA	NA	NA	NA	NA	NA	NA	NA	NA
574	2	1	248342534	248342628	95	VMR	B		0.296492	0.0172313	0.0162302	0.0704614	141.899	G+E	1.89716	0.0190315	156.014	0.192569	0.103923	FALSE
575	2	1	248524337	248525007	671	VMR	B		0.307657	0.0499988	0.0195291	NA	119.056	GxE	1.33519	-0.00314543	129.027	0.238129	0.0695278	FALSE
576	2	1	248738226	248738747	522	VMR	GxE		0.345201	0.165755	0.0322651	0.0294764	344.545	G+E	1.20799	0.0145468	382.082	0.117705	0.227497	TRUE
577	2	1	248756151	248757080	930	VMR	G		0.237824	0.169762	NA	NA	385.76	NA	NA	NA	413.119	0.0680619	0.169762	TRUE
578	4	1	248758128	248759445	1318	VMR	GxE		0.330716	0.146189	0.0489276	0.0440388	330.221	G+E	9.40579	0.0543823	368.827	0.0915604	0.239156	TRUE
579	9	1	248789976	248791716	1741	VMR	GxE		0.391318	0.0729934	0.0766118	0.0700289	284.474	G+E	21.2946	0.105293	323.456	0.171684	0.219634	TRUE
580	3	1	248794621	248794637	17	VMR	GxE		0.316155	0.103037	0.0701573	0.0638025	335.117	G+E	12.7309	0.0725986	372.561	0.0791583	0.236997	TRUE
581	3	1	248814059	248815570	1512	VMR	B		0.291304	0.139944	0.0120007	NA	134.601	G	0.237291	0.0109436	158.961	0.139359	0.151944	FALSE
582	4	1	248855040	248855454	415	VMR	B		0.301033	0.0486487	NA	NA	127.019	NA	NA	NA	134.842	0.252384	0.0486487	FALSE
583	3	2	214148	214353	206	VMR	B		0.228444	0.0626556	NA	NA	200.009	G+E	0.0208408	-0.0103886	209.408	0.165788	0.0626556	FALSE
584	6	2	285979	288113	2135	VMR	G		0.268903	0.202729	NA	NA	203.476	NA	NA	NA	237.208	0.0661737	0.202729	TRUE
585	2	2	430055	430886	832	VMR	B		0.181513	0.0408245	0.0382834	NA	194.905	GxE	0.7014	-0.00724777	204.375	0.102405	0.0791079	FALSE
586	2	2	460967	461270	304	VMR	B		0.205624	0.064504	0.0383285	NA	143.785	GxE	1.34046	-0.00358042	157.558	0.102791	0.102832	FALSE
587	2	2	465172	465195	24	VMR	G+E		0.550841	0.36678	0.0561376	NA	126.011	GxE	1.74167	-0.000794031	218.882	0.127924	0.422917	TRUE
588	5	2	557669	558220	552	VMR	B		0.250074	0.063836	NA	NA	130.216	NA	NA	NA	140.143	0.186238	0.063836	FALSE
589	4	2	628881	629121	241	VMR	B		0.17477	0.0676847	0.0346479	NA	146.445	GxE	1.83781	-0.000916249	159.512	0.0724375	0.102333	FALSE
590	2	2	676133	676223	91	VMR	G		0.625001	0.54665	NA	NA	310.759	NA	NA	NA	440.048	0.0783511	0.54665	TRUE
591	3	2	709025	709329	305	VMR	GxE		0.463938	0.302165	0.0389891	0.0283199	140.086	G+E	2.97167	0.0185686	210.631	0.0944638	0.369474	TRUE
592	13	2	731073	733095	2023	VMR	G+E		0.404661	0.301205	0.0120846	NA	392.004	GxE	0.128331	-0.00758332	449.734	0.0913713	0.31329	TRUE
593	3	2	863889	863946	58	VMR	GxE		0.484161	0.165419	0.0333828	0.148427	257.355	G+E	2.49875	0.0161421	326.501	0.136932	0.347229	TRUE
594	3	2	947515	947634	120	VMR	B		0.249004	0.178158	0.0163143	NA	178.533	G	1.40725	0.0177323	208.154	0.0545318	0.194472	FALSE
595	2	2	1286397	1286544	148	VMR	B		NA	NA	NA	NA	NA	NA	NA	NA	NA	NA	NA	NA
596	2	2	1583968	1584005	38	VMR	G		0.277407	0.222744	NA	NA	276.274	NA	NA	NA	313.503	0.0546632	0.222744	TRUE
597	3	2	1595498	1595933	436	VMR	G+E		0.285999	0.165815	0.0396321	NA	162.078	GxE	0.00222201	-0.00970343	195	0.0805522	0.205447	TRUE
598	3	2	1609119	1609660	542	VMR	G		0.252122	0.160888	NA	NA	229.754	NA	NA	NA	256.201	0.0912346	0.160888	TRUE
599	3	2	1711403	1712318	916	VMR	B		0.233197	0.109287	0.040038	NA	171.015	GxE	1.4774	-0.00273983	192.992	0.0838719	0.149325	FALSE
600	2	2	1748872	1749076	205	VMR	B		0.24547	0.0405466	0.0480823	NA	96.6094	GxE	0.411308	-0.00816587	108.824	0.156841	0.0886289	FALSE
601	2	2	1771323	1771408	86	VMR	G+E		0.369051	0.276454	0.0158974	NA	337.489	G	1.91816	0.0171619	389.075	0.0766992	0.292352	TRUE
602	2	2	1801628	1802045	418	VMR	G+E		0.654529	0.564627	0.0270971	NA	333.617	GxE	0.3879	-0.00379363	475.322	0.0628048	0.591724	TRUE
603	4	2	1817351	1817951	601	VMR	G		0.303263	0.206414	NA	NA	380.477	NA	NA	NA	416.361	0.0968492	0.206414	TRUE
604	2	2	1841068	1841400	333	VMR	G		0.61715	0.425254	NA	NA	191.93	NA	NA	NA	298.999	0.191897	0.425254	TRUE
605	4	2	1858740	1859146	407	VMR	B		0.132822	0.0692259	NA	NA	171.171	NA	NA	NA	180.384	0.0635961	0.0692259	FALSE
606	2	2	2119533	2119853	321	VMR	B		0.202415	0.07056	NA	NA	254.15	NA	NA	NA	264.527	0.131855	0.07056	FALSE
607	2	2	2617199	2617432	234	VMR	B		NA	NA	NA	NA	NA	NA	NA	NA	NA	NA	NA	NA
608	2	2	2735969	2736144	176	VMR	B		0.456732	0.0890639	NA	NA	99.5354	NA	NA	NA	119.7	0.367668	0.0890639	FALSE
609	6	2	3380884	3381855	972	VMR	B		NA	NA	NA	NA	NA	NA	NA	NA	NA	NA	NA	NA
610	2	2	3452543	3452563	21	VMR	G+E		0.313208	0.221318	0.0328357	NA	164.603	GxE	0.243791	-0.00821181	206.572	0.059054	0.254154	TRUE
611	2	2	3486749	3487412	664	VMR	G		0.669598	0.509946	NA	NA	110.41	NA	NA	NA	244.702	0.159653	0.509946	TRUE
612	8	2	3641764	3642867	1104	VMR	G		0.752311	0.704779	NA	NA	203.647	G+E	1.80966	-0.000322696	398.292	0.0475317	0.704779	TRUE
613	3	2	3646077	3646388	312	VMR	B		0.332544	0.15646	0.0356408	NA	219.948	GxE	1.8478	-0.00069542	252.878	0.140443	0.192101	FALSE
614	2	2	3649238	3649407	170	VMR	G		0.331941	0.181648	NA	NA	107.861	NA	NA	NA	140.976	0.150293	0.181648	TRUE
615	3	2	3652646	3653356	711	VMR	G		0.489483	0.360973	NA	NA	263.929	NA	NA	NA	340.007	0.12851	0.360973	TRUE
616	2	2	3660868	3660939	72	VMR	G		0.339038	0.236143	NA	NA	112.203	NA	NA	NA	154.802	0.102895	0.236143	TRUE
617	5	2	3699195	3699563	369	VMR	B		0.10682	NA	0.035	NA	410.236	NA	NA	NA	413.848	0.0718203	0.035	FALSE
618	6	2	3704363	3704773	411	VMR	G		0.255186	0.185253	NA	NA	321.358	NA	NA	NA	351.788	0.0699329	0.185253	TRUE
619	4	2	3826980	3828286	1307	VMR	G		0.573152	0.512775	NA	NA	224.31	NA	NA	NA	337.512	0.0603771	0.512775	TRUE
620	3	2	4183531	4183644	114	VMR	G		0.258226	0.141978	NA	NA	202.367	NA	NA	NA	225.937	0.116248	0.141978	TRUE
621	3	2	5847191	5847414	224	VMR	B		0.156976	0.0496989	NA	NA	170.062	NA	NA	NA	176.425	0.107277	0.0496989	FALSE
622	2	2	7018855	7018885	31	VMR	B		NA	NA	NA	NA	NA	NA	NA	NA	NA	NA	NA	NA
623	2	2	7057153	7057227	75	VMR	G		0.438961	0.309124	NA	NA	103.116	NA	NA	NA	165.194	0.129837	0.309124	TRUE
624	2	2	8116961	8117019	59	VMR	GxE		0.603602	0.368768	0.053731	0.0327867	67.0227	G+E	2.30802	0.0118708	172.683	0.148316	0.455286	TRUE
625	2	2	8464901	8464903	3	VMR	G		0.24132	0.097722	NA	NA	253.26	G+E	0.430241	-0.00811346	268.949	0.143598	0.097722	TRUE
626	5	2	8596908	8597923	1016	VMR	B		0.18886	0.0893825	0.0332537	NA	223.401	GxE	0.748138	-0.0069253	239.957	0.0662243	0.122636	FALSE
627	2	2	9324111	9324127	17	VMR	G		0.311025	0.244885	NA	NA	253.477	NA	NA	NA	295.879	0.0661401	0.244885	TRUE
628	2	2	9471179	9471231	53	VMR	G		0.313592	0.19502	NA	NA	313.78	NA	NA	NA	348.291	0.118572	0.19502	TRUE
629	2	2	9878816	9879511	696	VMR	G		0.352505	0.283103	NA	NA	252.188	G+E	0.551994	-0.00639002	303.144	0.0694023	0.283103	TRUE
630	2	2	10572109	10572524	416	VMR	G		0.34461	0.245456	NA	NA	375.23	G+E	0.0145608	-0.00885226	419.673	0.0991539	0.245456	TRUE
631	3	2	10688154	10688317	164	VMR	B		NA	NA	NA	NA	NA	NA	NA	NA	NA	NA	NA	NA
632	2	2	10951250	10951951	702	VMR	GxE		0.272155	0.174429	0.0221821	0.0215886	99.8029	G+E	1.03034	0.0152648	132.084	0.0539555	0.2182	TRUE
633	2	2	11087138	11087224	87	VMR	G		0.604006	0.471575	NA	NA	144.285	NA	NA	NA	256.793	0.13243	0.471575	TRUE
634	3	2	11101247	11101549	303	VMR	B		0.221852	0.0450282	NA	NA	188.732	NA	NA	NA	194.945	0.176824	0.0450282	FALSE
635	2	2	11123536	11123616	81	VMR	G		0.361648	0.114737	NA	NA	155.037	NA	NA	NA	177.17	0.246911	0.114737	TRUE
636	2	2	11636031	11636294	264	VMR	B		0.180416	0.0823829	NA	NA	202.43	NA	NA	NA	214.414	0.098033	0.0823829	FALSE
637	2	2	11674071	11674557	487	VMR	G		0.745869	0.225352	NA	NA	56.2103	NA	NA	NA	146.899	0.520517	0.225352	TRUE
638	2	2	11680020	11680057	38	VMR	G		0.225224	0.108751	NA	NA	191.39	G+E	0.490034	-0.00797162	208.567	0.116473	0.108751	TRUE
639	2	2	11732905	11733080	176	VMR	B		NA	NA	NA	NA	NA	NA	NA	NA	NA	NA	NA	NA
640	2	2	11822287	11822456	170	VMR	G+E		0.40684	0.277434	0.0422121	NA	109.84	GxE	0.287513	-0.00691675	168.775	0.0871937	0.319646	TRUE
641	2	2	12246651	12246704	54	VMR	G		0.712215	0.275428	NA	NA	63.5421	NA	NA	NA	159.573	0.436787	0.275428	TRUE
642	2	2	15830137	15830172	36	VMR	G		0.460701	0.307925	NA	NA	181.882	NA	NA	NA	245.83	0.152776	0.307925	TRUE
643	3	2	16085728	16086016	289	VMR	G		0.380075	0.104343	NA	NA	190.331	NA	NA	NA	211.044	0.275733	0.104343	TRUE
644	3	2	16153454	16154177	724	VMR	B		0.144021	0.0708523	0.015451	NA	200.306	G	0.783533	0.0164761	210.331	0.0577177	0.0863033	FALSE
645	2	2	16845658	16846569	912	VMR	G		0.398782	0.225549	NA	NA	83.9923	G+E	1.54097	-0.00188729	128.503	0.173233	0.225549	TRUE
646	2	2	17953075	17953493	419	VMR	B		0.307768	0.0483871	0.0387304	NA	164.151	GxE	1.19521	-0.00380527	177.458	0.220651	0.0871175	FALSE
647	2	2	18112176	18112721	546	VMR	G		0.843025	0.651012	NA	NA	-44.5908	NA	NA	NA	192.624	0.192012	0.651012	TRUE
648	2	2	18766018	18766140	123	VMR	G		0.315871	0.128746	NA	NA	249.793	NA	NA	NA	272.968	0.187125	0.128746	TRUE
649	2	2	19768771	19768929	159	VMR	GxE		0.4621	0.142358	0.0869391	0.075351	111.465	G+E	23.0653	0.100748	170.984	0.157453	0.304648	TRUE
650	2	2	20306539	20306827	289	VMR	G		0.365054	0.26527	NA	NA	262.388	NA	NA	NA	311.356	0.099784	0.26527	TRUE
651	4	2	20441905	20442131	227	VMR	B		0.308443	0.0512527	0.0224636	0.0727305	146.477	G+E	2.94887	0.0238431	168.52	0.161996	0.146447	FALSE
652	9	2	20870087	20871401	1315	VMR	B		0.206606	0.0429393	0.00783433	0.0518804	329.142	G	0.19266	0.0231141	340.906	0.103952	0.102654	FALSE
653	7	2	21266500	21267858	1359	VMR	B		NA	NA	NA	NA	NA	NA	NA	NA	NA	NA	NA	NA
654	2	2	23839710	23839842	133	VMR	B		0.219681	0.0653838	NA	NA	177.86	NA	NA	NA	187.608	0.154297	0.0653838	FALSE
655	2	2	24026544	24027465	922	VMR	B		0.292135	NA	0.0437396	NA	173.464	NA	NA	NA	180.217	0.248395	0.0437396	FALSE
656	3	2	24271844	24272044	201	VMR	B		NA	NA	NA	NA	NA	NA	NA	NA	NA	NA	NA	NA
657	4	2	24397539	24397871	333	VMR	B		NA	NA	NA	NA	NA	NA	NA	NA	NA	NA	NA	NA
658	2	2	25097146	25097896	751	VMR	B		0.234023	0.0766381	0.0183997	NA	321.788	GxE	1.70477	-0.00154733	334.864	0.138986	0.0950378	FALSE
659	3	2	25149622	25150051	430	VMR	B		0.15777	0.0514656	NA	NA	385.235	NA	NA	NA	391.895	0.106305	0.0514656	FALSE
660	4	2	25383851	25384809	959	VMR	B		0.304473	0.0557726	0.0213182	0.01821	159.074	G	1.34573	0.0259384	171.822	0.209172	0.0953007	FALSE
661	3	2	25427064	25427350	287	VMR	B		NA	NA	NA	NA	NA	NA	NA	NA	NA	NA	NA	NA
662	2	2	26205865	26205876	12	VMR	B		0.389289	0.0813131	NA	NA	152.882	NA	NA	NA	169.132	0.307976	0.0813131	FALSE
663	5	2	26401598	26402166	569	VMR	G		0.311256	0.200974	NA	NA	171.355	NA	NA	NA	206.736	0.110282	0.200974	TRUE
664	2	2	26738759	26739407	649	VMR	G		0.488309	0.194799	NA	NA	146.848	NA	NA	NA	191.946	0.29351	0.194799	TRUE
665	6	2	26785120	26785531	412	VMR	GxE		0.538278	0.196803	0.0901235	0.0808047	109.803	G+E	14.8029	0.0563174	189.331	0.170547	0.367732	TRUE
666	3	2	26950956	26951473	518	VMR	B		0.123373	0.0593495	NA	NA	176.936	NA	NA	NA	184.501	0.0640237	0.0593495	FALSE
667	2	2	27301649	27301651	3	VMR	B		0.171099	0.0656861	0.0342113	NA	147.202	GxE	1.55152	-0.00254227	159.815	0.0712015	0.0998974	FALSE
668	2	2	27341893	27342096	204	VMR	B		0.195449	0.0824384	NA	NA	184.761	NA	NA	NA	197.003	0.113011	0.0824384	FALSE
669	7	2	27665128	27665711	584	VMR	G		0.435828	0.318369	NA	NA	260.013	NA	NA	NA	323.341	0.117459	0.318369	TRUE
670	2	2	27988785	27988858	74	VMR	G		0.326946	0.0975512	NA	NA	238.823	NA	NA	NA	256.585	0.229395	0.0975512	TRUE
671	2	2	28604850	28605224	375	VMR	G+E		0.683782	0.543957	0.0201402	NA	224.56	GxE	1.73051	-0.000583146	370.042	0.119685	0.564097	TRUE
672	2	2	28613033	28613762	730	VMR	B		0.115796	0.0851685	NA	NA	107.185	NA	NA	NA	118.611	0.0306274	0.0851685	FALSE
673	2	2	28617552	28617612	61	VMR	B		0.563133	0.0367924	0.0189804	NA	120.452	GxE	1.27009	-0.00217863	133.994	0.507361	0.0557727	FALSE
674	3	2	29037454	29038661	1208	VMR	E		0.341988	NA	0.0930113	NA	150.133	NA	NA	NA	167.436	0.248977	0.0930113	TRUE
675	2	2	29179066	29179435	370	VMR	GxE		0.471479	0.156696	0.00632742	0.179271	202.479	G+E	0.736786	0.0100006	269.384	0.129184	0.342295	TRUE
676	7	2	30669597	30670170	574	VMR	GxE		0.511363	0.265528	0.0617194	0.139884	440.729	G+E	1.51229	0.0118976	532.68	0.0442316	0.467131	TRUE
677	2	2	31444682	31445274	593	VMR	GxE		0.480171	0.29676	0.0426723	0.0318202	237.92	G+E	5.33026	0.0267655	310.605	0.108918	0.371253	TRUE
678	9	2	31806173	31806898	726	VMR	B		NA	NA	NA	NA	NA	NA	NA	NA	NA	NA	NA	NA
679	2	2	36705533	36705618	86	VMR	G+E		0.369979	0.238469	0.0429504	NA	321.188	GxE	1.45258	-0.0023578	371.101	0.0885596	0.281419	TRUE
680	2	2	36824259	36824338	80	VMR	G		0.319986	0.133441	NA	NA	104.651	NA	NA	NA	128.811	0.186544	0.133441	TRUE
681	3	2	36825355	36825736	382	VMR	B		0.14666	0.0641816	NA	NA	187.86	NA	NA	NA	196.448	0.0824786	0.0641816	FALSE
682	2	2	37232322	37232596	275	VMR	G		0.356037	0.230643	NA	NA	313.584	NA	NA	NA	356.279	0.125394	0.230643	TRUE
683	5	2	37384381	37385060	680	VMR	G+E		0.522444	0.421636	0.0193025	NA	70.2455	GxE	1.41131	-0.0019217	161.737	0.0815059	0.440938	TRUE
684	7	2	37423428	37424473	1046	VMR	B		0.119927	0.0780661	NA	NA	270.784	NA	NA	NA	281.193	0.0418605	0.0780661	FALSE
685	3	2	37543814	37544288	475	VMR	B		0.227721	0.0833419	NA	NA	184.011	NA	NA	NA	196.973	0.144379	0.0833419	FALSE
686	5	2	38323211	38325802	2592	VMR	B		0.53773	0.0581078	0.0389343	NA	177.42	GxE	0.492811	-0.00474756	201.242	0.440688	0.0970421	FALSE
687	2	2	38334178	38334245	68	VMR	B		0.320608	0.0853809	NA	NA	149.831	G+E	1.06626	-0.0043312	165.114	0.235227	0.0853809	FALSE
688	5	2	38892846	38893251	406	VMR	G		0.274781	0.110913	NA	NA	165.465	NA	NA	NA	184.242	0.163868	0.110913	TRUE
689	2	2	39251573	39251620	48	VMR	B		0.264261	0.0556727	0.0268646	0.019578	161.166	G+E	0.834001	0.0144209	174.142	0.162146	0.102115	FALSE
690	5	2	39470725	39471182	458	VMR	B		0.233419	0.0614286	0.0687908	NA	226.448	GxE	1.17824	-0.0043026	245.355	0.103199	0.130219	FALSE
691	2	2	39971819	39972001	183	VMR	B		0.202611	0.105454	0.0127869	NA	191.966	G	0.84765	0.0157053	208.154	0.0843702	0.11824	FALSE
692	2	2	42175341	42175351	11	VMR	G+E		0.725328	0.453682	0.0169995	NA	134.62	GxE	1.50687	-0.000926165	276.369	0.254646	0.470682	TRUE
693	2	2	42328410	42328937	528	VMR	B		0.108032	NA	0.0129619	NA	111.184	NA	NA	NA	111.29	0.09507	0.0129619	FALSE
694	3	2	42721154	42721296	143	VMR	B		0.134394	0.0666864	NA	NA	242.747	NA	NA	NA	251.583	0.0677076	0.0666864	FALSE
695	2	2	43202474	43202481	8	VMR	B		0.3082	0.0294341	NA	NA	254.847	NA	NA	NA	258.93	0.278766	0.0294341	FALSE
696	3	2	43295306	43295595	290	VMR	B		0.414391	0.0638401	0.00828791	NA	256.506	G	0.206802	0.00891876	269.464	0.342263	0.072128	FALSE
697	2	2	43328266	43328536	271	VMR	B		0.325341	0.0557644	0.021548	0.0116812	173.455	G+E	1.99344	0.0187082	185.545	0.236347	0.0889936	FALSE
698	3	2	43848605	43849371	767	VMR	B		0.249091	0.0486612	NA	NA	226.408	NA	NA	NA	233.575	0.20043	0.0486612	FALSE
699	10	2	43903227	43904011	785	VMR	G		0.370372	0.257737	NA	NA	221.232	NA	NA	NA	269.329	0.112635	0.257737	TRUE
700	2	2	44104983	44105057	75	VMR	B		0.170357	0.0373223	0.0151187	0.04747	115.058	G+E	0.861127	0.0164187	125.66	0.0704461	0.0999111	FALSE
701	2	2	44467937	44467994	58	VMR	B		0.153385	0.0856963	NA	NA	440.278	NA	NA	NA	452.355	0.0676889	0.0856963	FALSE
702	2	2	44996068	44996395	328	VMR	B		0.381412	0.0545824	NA	NA	123.675	NA	NA	NA	134.021	0.32683	0.0545824	FALSE
703	2	2	45203041	45203363	323	VMR	G		0.310771	0.266698	NA	NA	256.603	NA	NA	NA	302.361	0.0440723	0.266698	TRUE
704	3	2	45228334	45228716	383	VMR	B		0.173822	0.0435733	0.0224773	0.0282177	206.317	G+E	0.243566	0.0127938	216.092	0.0795536	0.0942683	FALSE
705	7	2	45397776	45398381	606	VMR	GxE		0.542409	0.192901	0.0498724	0.169464	248.912	G+E	6.33587	0.0268864	336.69	0.130171	0.412237	TRUE
706	2	2	45675400	45675674	275	VMR	B		NA	NA	NA	NA	NA	NA	NA	NA	NA	NA	NA	NA
707	2	2	46844408	46844411	4	VMR	B		0.132153	NA	0.0747839	NA	226.857	NA	NA	NA	236.925	0.0573689	0.0747839	FALSE
708	2	2	46883368	46883892	525	VMR	G+E		0.374067	0.214392	0.0258121	NA	140.487	GxE	1.92391	-0.00032615	183.908	0.133862	0.240204	TRUE
709	4	2	47572086	47572939	854	VMR	G+E		0.39828	0.273062	0.0209024	NA	225.628	G	0.00602544	0.00832463	279.706	0.104316	0.293965	TRUE
710	2	2	48600150	48600241	92	VMR	B		NA	NA	NA	NA	NA	NA	NA	NA	NA	NA	NA	NA
711	2	2	48828358	48828744	387	VMR	B		0.231235	0.0973022	0.0257306	NA	134.277	GxE	1.31736	-0.00358606	151.951	0.108202	0.123033	FALSE
712	5	2	48844728	48844971	244	VMR	B		0.354012	0.0629742	0.0367951	NA	237.784	GxE	0.972626	-0.00452974	254.753	0.254243	0.0997693	FALSE
713	5	2	50201413	50201511	99	VMR	B		0.271483	0.0530737	0.0363153	0.0257416	243.354	G+E	3.09229	0.0258581	258.776	0.156352	0.115131	FALSE
714	4	2	51254823	51256146	1324	VMR	B		0.396134	0.038399	0.0200785	0.0138314	196.293	G+E	0.853391	0.0119179	206.805	0.323825	0.072309	FALSE
715	2	2	52600101	52600141	41	VMR	GxE		0.566534	0.339123	0.0290507	0.030521	115.975	G+E	1.23671	0.00971694	205.198	0.167839	0.398695	TRUE
716	2	2	53137592	53137918	327	VMR	G		0.244629	0.106519	NA	NA	199.395	NA	NA	NA	216.655	0.13811	0.106519	TRUE
717	2	2	54014222	54014491	270	VMR	B		NA	NA	NA	NA	NA	NA	NA	NA	NA	NA	NA	NA
718	10	2	54087008	54087741	734	VMR	G		0.297214	0.242986	NA	NA	235.052	NA	NA	NA	276.407	0.0542279	0.242986	TRUE
719	3	2	54935920	54936822	903	VMR	B		0.240378	0.0415278	0.0298421	NA	169.386	GxE	0.360981	-0.00847995	178.497	0.169008	0.07137	FALSE
720	2	2	55450737	55450823	87	VMR	B		0.0576359	NA	0.0287796	NA	257.287	NA	NA	NA	259.679	0.0288563	0.0287796	FALSE
721	2	2	55535918	55536367	450	VMR	B		0.278104	0.0448035	0.0396529	0.0293085	174.71	G+E	3.28417	0.0266062	190.076	0.164339	0.113765	FALSE
722	2	2	58029503	58029565	63	VMR	B		NA	NA	NA	NA	NA	NA	NA	NA	NA	NA	NA	NA
723	2	2	62020677	62020921	245	VMR	G		0.321374	0.132383	NA	NA	192.429	NA	NA	NA	216.447	0.188991	0.132383	TRUE
724	2	2	64371530	64371842	313	VMR	G		0.289936	0.205822	NA	NA	191.251	NA	NA	NA	226.413	0.0841135	0.205822	TRUE
725	2	2	64777806	64778768	963	VMR	B		NA	NA	NA	NA	NA	NA	NA	NA	NA	NA	NA	NA
726	2	2	65131547	65131556	10	VMR	GxE		0.367745	0.124289	0.0292488	0.124768	225.864	G+E	4.06029	0.0267965	273.12	0.0894391	0.278306	TRUE
727	4	2	65217211	65217623	413	VMR	G		0.698641	0.423732	NA	NA	86.6726	G+E	1.758	-0.000499095	212.86	0.274909	0.423732	TRUE
728	3	2	65593761	65594478	718	VMR	G		0.307026	0.100984	NA	NA	255.751	NA	NA	NA	273.612	0.206042	0.100984	TRUE
729	2	2	65955222	65955240	19	VMR	G+E		0.726874	0.633378	0.0248295	NA	276.405	GxE	1.92252	-0.000144899	451.501	0.0686672	0.658207	TRUE
730	2	2	66672337	66672553	217	VMR	B		NA	NA	NA	NA	NA	NA	NA	NA	NA	NA	NA	NA
731	2	2	66673730	66673985	256	VMR	G		0.380291	0.164741	NA	NA	159.281	NA	NA	NA	191.698	0.21555	0.164741	TRUE
732	2	2	66735849	66736054	206	VMR	B		0.136857	0.0791466	NA	NA	161.48	NA	NA	NA	172.289	0.0577106	0.0791466	FALSE
733	3	2	66801030	66802180	1151	VMR	B		0.202215	0.0510442	0.0231153	0.0262585	202.172	G	0.030858	0.0223326	213.482	0.101797	0.100418	FALSE
734	3	2	66809923	66811157	1235	VMR	B		0.160382	NA	0.0716397	NA	202.493	NA	NA	NA	212.447	0.0887421	0.0716397	FALSE
735	2	2	68592345	68592375	31	VMR	G		0.706061	0.184695	NA	NA	60.5391	NA	NA	NA	129.723	0.521366	0.184695	TRUE
736	3	2	68694654	68694673	20	VMR	B		0.158779	0.0790085	NA	NA	114.477	NA	NA	NA	125.583	0.0797701	0.0790085	FALSE
737	2	2	69239811	69239871	61	VMR	B		0.185368	0.121455	0.0186855	NA	152.354	GxE	0.593968	-0.00780754	171.53	0.0452272	0.140141	FALSE
738	5	2	70312492	70313163	672	VMR	G		0.510189	0.288277	NA	NA	210.528	NA	NA	NA	276.099	0.221912	0.288277	TRUE
739	2	2	70475809	70476188	380	VMR	B		NA	NA	NA	NA	NA	NA	NA	NA	NA	NA	NA	NA
740	2	2	70996014	70996021	8	VMR	G+E		0.467015	0.35197	0.0212133	NA	69.8394	GxE	1.84372	-0.000570218	143.326	0.0938311	0.373183	TRUE
741	2	2	71167117	71167151	35	VMR	GxE		0.492973	0.150645	0.0232317	0.0808162	123.515	G+E	3.13825	0.0181617	176.939	0.23828	0.254693	TRUE
742	2	2	71175539	71176060	522	VMR	GxE		0.322423	0.218618	0.016639	0.0159358	118.212	G+E	1.28698	0.0154277	158.251	0.0712307	0.251193	TRUE
743	5	2	71205278	71206291	1014	VMR	G		0.412523	0.210325	NA	NA	108.295	NA	NA	NA	150.974	0.202198	0.210325	TRUE
744	3	2	71211981	71212157	177	VMR	G		0.42495	0.216748	NA	NA	221.07	G+E	0.289959	-0.00669604	265.768	0.208202	0.216748	TRUE
745	2	2	71298920	71299354	435	VMR	B		0.156732	0.062015	NA	NA	114.88	NA	NA	NA	123.24	0.0947172	0.062015	FALSE
746	2	2	71453731	71454500	770	VMR	B		0.0592798	NA	0.0332738	NA	139.89	NA	NA	NA	142.965	0.0260061	0.0332738	FALSE
747	5	2	72079413	72079609	197	VMR	B		0.216575	0.10416	0.0284457	0.0110114	183.655	G+E	1.33554	0.0181043	202.23	0.0729581	0.143617	FALSE
748	4	2	74347215	74347776	562	VMR	G		0.329745	0.255117	NA	NA	198.953	NA	NA	NA	244.043	0.0746273	0.255117	TRUE
749	5	2	74357527	74358223	697	VMR	GxE		0.567345	0.395402	0.0130372	0.027617	356.64	G	1.37751	0.0162328	452.412	0.131288	0.436057	TRUE
750	2	2	74643251	74643745	495	VMR	B		0.270951	0.0665701	NA	NA	121.775	NA	NA	NA	132.533	0.204381	0.0665701	FALSE
751	3	2	74669136	74669516	381	VMR	B		0.314148	0.0500953	NA	NA	156.267	G+E	1.93049	-0.000326445	164.559	0.264053	0.0500953	FALSE
752	5	2	74875253	74875561	309	VMR	B		0.188796	NA	0.0119351	NA	183.47	NA	NA	NA	183.602	0.176861	0.0119351	FALSE
753	2	2	77212535	77213088	554	VMR	G		0.394558	0.291796	NA	NA	63.407	NA	NA	NA	118.838	0.102762	0.291796	TRUE
754	2	2	77882331	77882852	522	VMR	B		NA	NA	NA	NA	NA	NA	NA	NA	NA	NA	NA	NA
755	2	2	79220029	79220510	482	VMR	B		0.100889	NA	0.0305329	NA	236.288	NA	NA	NA	239.164	0.070356	0.0305329	FALSE
756	2	2	79507248	79507268	21	VMR	B		0.324258	0.167808	0.013023	NA	206.38	G	0.154763	0.010047	237.001	0.143427	0.180831	FALSE
757	2	2	79739254	79739934	681	VMR	B		0.114259	0.0697469	NA	NA	117.825	NA	NA	NA	126.892	0.0445118	0.0697469	FALSE
758	3	2	80162781	80163793	1013	VMR	B		0.206164	0.0592952	NA	NA	214.005	NA	NA	NA	222.522	0.146869	0.0592952	FALSE
759	2	2	80551413	80551812	400	VMR	B		0.319254	0.154293	0.0124028	0.0285585	196.356	G+E	5.27192	0.034765	227.174	0.124	0.195254	FALSE
760	2	2	83884403	83884473	71	VMR	B		NA	NA	NA	NA	NA	NA	NA	NA	NA	NA	NA	NA
761	2	2	84517763	84517877	115	VMR	B		0.208707	0.038402	0.0538074	0.0306585	174.35	G+E	4.30291	0.0349087	189.424	0.0858389	0.122868	FALSE
762	6	2	84743445	84743935	491	VMR	B		NA	NA	NA	NA	NA	NA	NA	NA	NA	NA	NA	NA
763	2	2	85553759	85554135	377	VMR	B		0.320656	0.0716568	0.0281148	NA	181.646	GxE	0.711627	-0.00596848	197.653	0.220885	0.0997716	FALSE
764	2	2	85640762	85640810	49	VMR	B		0.302343	0.0736906	0.0175639	0.0324921	138.865	G+E	0.0457709	0.00984447	156.705	0.178596	0.123747	FALSE
765	2	2	85729921	85730887	967	VMR	GxE		0.432433	0.152652	0.0440046	0.0459948	137.731	G+E	4.11702	0.0242848	183.699	0.189782	0.242651	TRUE
766	7	2	85810744	85812023	1280	VMR	GxE		0.310717	0.0841289	0.0190828	0.107443	268.345	G+E	1.04208	0.0145127	301.279	0.100062	0.210655	TRUE
767	2	2	86178667	86178864	198	VMR	GxE		0.514223	0.250621	0.0213565	0.0239904	354.712	G+E	0.0360008	0.00682171	418.176	0.218256	0.295968	TRUE
768	2	2	86416791	86417205	415	VMR	B		0.406095	0.0660262	NA	NA	120.991	NA	NA	NA	134.382	0.340068	0.0660262	FALSE
769	3	2	86565278	86565507	230	VMR	B		NA	NA	NA	NA	NA	NA	NA	NA	NA	NA	NA	NA
770	2	2	88469730	88469736	7	VMR	B		0.257571	0.131915	0.0365441	NA	190.531	GxE	1.29213	-0.00359089	216.387	0.0891114	0.168459	FALSE
771	2	2	88971477	88971688	212	VMR	G		0.48954	0.442302	NA	NA	114.521	NA	NA	NA	203.633	0.0472375	0.442302	TRUE
772	3	2	90120644	90120846	203	VMR	B		0.406829	NA	0.0243336	NA	179.579	G+E	0.803611	-0.00484084	183.449	0.382496	0.0243336	FALSE
773	2	2	90138273	90138295	23	VMR	B		NA	NA	NA	NA	NA	NA	NA	NA	NA	NA	NA	NA
774	2	2	90248207	90248215	9	VMR	B		0.188862	NA	0.0387268	NA	183.115	NA	NA	NA	187.924	0.150136	0.0387268	FALSE
775	2	2	91936715	91936984	270	VMR	B		0.0685065	0.0101604	NA	NA	198.699	NA	NA	NA	198.283	0.0583461	0.0101604	FALSE
776	2	2	92262463	92262806	344	VMR	B		0.197805	0.0585878	0.0267028	NA	261.664	GxE	0.682862	-0.00720445	272.416	0.112514	0.0852906	FALSE
777	3	2	95537049	95537405	357	VMR	B		0.222206	0.0849699	NA	NA	164.331	G+E	1.14966	-0.00451689	177.468	0.137236	0.0849699	FALSE
778	2	2	95663959	95664243	285	VMR	B		NA	NA	NA	NA	NA	NA	NA	NA	NA	NA	NA	NA
779	2	2	96804247	96804750	504	VMR	G+E		0.619746	0.444964	0.0150709	NA	82.9297	GxE	1.88288	-0.000304924	194.694	0.159711	0.460035	TRUE
780	4	2	97505275	97505599	325	VMR	B		0.118223	0.0264459	NA	NA	327.281	NA	NA	NA	329.595	0.0917767	0.0264459	FALSE
781	2	2	98340655	98340921	267	VMR	G+E		0.52896	0.199883	0.0134333	NA	268.661	G	0.963594	0.00965914	319.198	0.315644	0.213316	TRUE
782	2	2	98350753	98351009	257	VMR	B		NA	NA	NA	NA	NA	NA	NA	NA	NA	NA	NA	NA
783	2	2	98377791	98377939	149	VMR	B		0.295266	0.0291518	0.0143125	0.0234731	158.925	G+E	0.982825	0.014546	166.173	0.228329	0.0669373	FALSE
784	3	2	98928447	98928738	292	VMR	B		0.347202	0.088111	0.0165355	0.046025	151.943	G+E	3.19643	0.0236528	176.264	0.196531	0.150671	FALSE
785	2	2	98961601	98962564	964	VMR	B		0.207405	0.0520313	0.0242785	0.0312124	119.247	G+E	0.772233	0.0151935	131.82	0.0998828	0.107522	FALSE
786	2	2	99872119	99872267	149	VMR	GxE		0.428313	0.282636	0.0138076	0.0148119	196.683	G	0.0597099	0.0161195	254.145	0.117058	0.311255	TRUE
787	2	2	100759014	100759134	121	VMR	G		0.430895	0.305468	NA	NA	208.924	NA	NA	NA	269.656	0.125427	0.305468	TRUE
788	4	2	101223460	101223620	161	VMR	GxE		0.69662	0.530927	0.0743484	0.0610491	266.264	G	7.95593	0.0258893	429.917	0.0302964	0.666324	TRUE
789	2	2	102867275	102867420	146	VMR	G		0.377739	0.157209	NA	NA	150.883	NA	NA	NA	181.771	0.22053	0.157209	TRUE
790	2	2	103035227	103035314	88	VMR	B		0.0834131	NA	0.0207278	NA	281.565	NA	NA	NA	282.83	0.0626854	0.0207278	FALSE
791	2	2	103052716	103053006	291	VMR	G		0.933347	0.877558	NA	NA	108.484	NA	NA	NA	493.507	0.0557892	0.877558	TRUE
792	6	2	105274698	105276153	1456	VMR	B		0.329352	0.0555549	NA	NA	205.831	NA	NA	NA	215.451	0.273797	0.0555549	FALSE
793	2	2	105473969	105474385	417	VMR	B		0.229604	0.0446193	NA	NA	129.767	NA	NA	NA	135.987	0.184985	0.0446193	FALSE
794	7	2	105853200	105854051	852	VMR	B		0.383181	0.0903248	0.0302589	NA	236.262	GxE	1.15216	-0.00357155	258.332	0.262597	0.120584	FALSE
795	2	2	105940276	105940589	314	VMR	G		0.538232	0.338478	NA	NA	142.774	G+E	0.858456	-0.00359639	221.053	0.199754	0.338478	TRUE
796	2	2	106184688	106184698	11	VMR	B		0.382787	0.0459904	NA	NA	140.376	GxE	0.0949283	-0.0162898	148.868	0.336796	0.0459904	FALSE
797	5	2	106885926	106886729	804	VMR	G		0.177145	0.0954557	NA	NA	336.088	NA	NA	NA	350.112	0.0816889	0.0954557	TRUE
798	4	2	107198772	107199136	365	VMR	GxE		0.274259	0.136964	0.0517455	0.0502199	420.694	G	7.82646	0.0612339	456.245	0.0353298	0.238929	TRUE
799	2	2	107200946	107201149	204	VMR	G		0.386379	0.295532	NA	NA	153.451	NA	NA	NA	208.849	0.0908475	0.295532	TRUE
800	3	2	107459661	107459860	200	VMR	B		0.249404	0.113414	0.0176222	NA	295.07	G	1.54924	0.0184705	314.562	0.118369	0.131036	FALSE
801	2	2	108442301	108442308	8	VMR	B		0.200393	NA	0.0478424	NA	148.81	NA	NA	NA	155.294	0.152551	0.0478424	FALSE
802	3	2	108904812	108905468	657	VMR	GxE		0.277269	0.157072	0.0516814	0.0222831	223.197	G+E	1.96856	0.0199146	257.695	0.0462318	0.231037	TRUE
803	2	2	109065012	109065127	116	VMR	GxE		0.757106	0.477679	0.0255375	0.145647	103.542	G+E	9.96916	0.0207516	287.425	0.108243	0.648863	TRUE
804	2	2	109335627	109335672	46	VMR	B		NA	NA	NA	NA	NA	NA	NA	NA	NA	NA	NA	NA
805	3	2	109674376	109674969	594	VMR	B		0.29277	0.154515	0.0128169	NA	507.348	G	0.388986	0.0116675	534.353	0.125438	0.167332	FALSE
806	2	2	110373002	110373509	508	VMR	B		0.24502	0.0670298	0.0138619	NA	168.041	G	0.723668	0.0142165	178.901	0.164128	0.0808917	FALSE
807	2	2	110963037	110963786	750	VMR	B		0.262434	0.0503482	NA	NA	103.308	NA	NA	NA	110.949	0.212086	0.0503482	FALSE
808	7	2	110969641	110970552	912	VMR	B		0.156783	0.0262828	0.052813	NA	404.015	GxE	1.0975	-0.00519629	413.106	0.0776875	0.0790958	FALSE
809	2	2	112842902	112842907	6	VMR	B		0.337494	0.125796	0.0239752	NA	315.524	GxE	1.90648	-0.000424231	341.28	0.187724	0.149771	FALSE
810	3	2	112895636	112895695	60	VMR	B		0.187332	0.0512773	0.0276816	0.0187583	169.291	G+E	1.87511	0.0218585	179.869	0.0896147	0.0977172	FALSE
811	2	2	112898400	112898493	94	VMR	B		0.164826	0.0474543	NA	NA	303.979	NA	NA	NA	310.047	0.117372	0.0474543	FALSE
812	2	2	112989626	112989651	26	VMR	B		0.316719	0.0338871	0.0691391	0.0212227	170.113	G+E	0.0111297	0.00947723	188.506	0.19247	0.124249	FALSE
813	3	2	113191399	113192302	904	VMR	G+E		0.386772	0.212841	0.0401094	NA	150.153	GxE	1.99272	-3.05939e-05	196.574	0.133821	0.252951	TRUE
814	5	2	113341214	113342070	857	VMR	G+E		0.307076	0.194498	0.0147465	NA	174.48	G	0.326403	0.0111297	209.006	0.0978316	0.209244	TRUE
815	10	2	113992694	113994578	1885	VMR	B		0.303027	0.110199	0.0218141	0.0142908	396.652	G+E	1.59785	0.0173887	418.472	0.156723	0.146304	FALSE
816	3	2	114030824	114031854	1031	VMR	B		0.328216	0.159882	0.0175151	NA	429.369	G	1.44478	0.0160388	459.582	0.150818	0.177397	FALSE
817	2	2	114035983	114036953	971	VMR	GxE		0.630736	0.454905	0.0297414	0.0396126	188.445	G+E	5.61624	0.0197743	311.46	0.106477	0.524259	TRUE
818	2	2	114260879	114261270	392	VMR	G		0.493274	0.424446	NA	NA	176.788	NA	NA	NA	263.625	0.068828	0.424446	TRUE
819	5	2	114736966	114737730	765	VMR	B		0.11467	0.0456487	NA	NA	182.729	NA	NA	NA	188.07	0.0690215	0.0456487	FALSE
820	7	2	115419537	115420215	679	VMR	B		0.11245	NA	0.034051	NA	326.003	NA	NA	NA	329.499	0.0783986	0.034051	FALSE
821	2	2	115918745	115919009	265	VMR	B		NA	NA	NA	NA	NA	NA	NA	NA	NA	NA	NA	NA
822	5	2	118593784	118594622	839	VMR	B		0.184062	0.0975691	0.0197544	NA	317.57	GxE	1.16789	-0.00463712	333.185	0.0667388	0.117323	FALSE
823	11	2	118616155	118618151	1997	VMR	B		0.323379	0.089418	0.0300736	NA	243.447	GxE	0.584728	-0.00652723	263.191	0.203888	0.119492	FALSE
824	2	2	119981769	119981960	192	VMR	GxE		0.452905	0.363312	0.00910194	0.0205351	288.938	G	1.94216	0.022726	361.969	0.0599555	0.392949	TRUE
825	2	2	120124806	120125096	291	VMR	B		0.0818412	NA	0.0381561	NA	151.827	NA	NA	NA	155.771	0.0436851	0.0381561	FALSE
826	2	2	120436039	120436430	392	VMR	G+E		0.657226	0.312543	0.0139773	NA	96.9267	GxE	1.97731	-5.32692e-05	190.623	0.330706	0.326521	TRUE
827	5	2	121223534	121223964	431	VMR	G+E		0.438623	0.344533	0.0458861	NA	274.67	GxE	1.96045	-0.000152033	347.752	0.0482043	0.390419	TRUE
828	2	2	121301692	121301738	47	VMR	G+E		0.791799	0.731446	0.0136651	NA	30.7691	GxE	1.46311	-0.000764223	248.899	0.0466877	0.745111	TRUE
829	4	2	121411622	121412432	811	VMR	G		0.251504	0.1289	NA	NA	172.532	NA	NA	NA	193.73	0.122604	0.1289	TRUE
830	2	2	121453143	121453730	588	VMR	B		0.193577	0.0648646	0.0118827	NA	95.0185	G	0.0184662	0.0112263	104.291	0.116829	0.0767473	FALSE
831	8	2	121496398	121499710	3313	VMR	B		0.0893866	0.0463666	NA	NA	387.127	NA	NA	NA	392.378	0.04302	0.0463666	FALSE
832	3	2	121625022	121625634	613	VMR	B		0.0869859	NA	0.0112039	NA	275.777	NA	NA	NA	275.558	0.075782	0.0112039	FALSE
833	2	2	127729097	127729123	27	VMR	G		0.641523	0.484497	NA	NA	70.3088	NA	NA	NA	193.149	0.157026	0.484497	TRUE
834	2	2	128100896	128101198	303	VMR	B		0.167179	NA	0.0256148	NA	157.109	NA	NA	NA	159.532	0.141564	0.0256148	FALSE
835	5	2	128453108	128453484	377	VMR	G		0.257111	0.179778	NA	NA	429.793	NA	NA	NA	459.434	0.0773338	0.179778	TRUE
836	3	2	128569178	128569513	336	VMR	B		0.242032	0.0242535	0.022549	0.0568226	259.134	G+E	0.589368	0.0135628	271.843	0.138407	0.103625	FALSE
837	2	2	129494526	129494558	33	VMR	B		0.178169	NA	0.0357007	NA	148.996	NA	NA	NA	153.204	0.142468	0.0357007	FALSE
838	5	2	129659316	129660605	1290	VMR	B		NA	NA	NA	NA	NA	NA	NA	NA	NA	NA	NA	NA
839	2	2	130345044	130345205	162	VMR	G		0.30297	0.171724	NA	NA	282.541	NA	NA	NA	312.695	0.131247	0.171724	TRUE
840	2	2	130634806	130635669	864	VMR	B		NA	NA	NA	NA	NA	NA	NA	NA	NA	NA	NA	NA
841	2	2	130940427	130940487	61	VMR	B		NA	NA	NA	NA	NA	NA	NA	NA	NA	NA	NA	NA
842	3	2	131009324	131010115	792	VMR	B		NA	NA	NA	NA	NA	NA	NA	NA	NA	NA	NA	NA
843	4	2	131046122	131046551	430	VMR	G		0.291189	0.262604	NA	NA	225.081	NA	NA	NA	269.095	0.0285847	0.262604	TRUE
844	6	2	131673771	131674175	405	VMR	B		0.193957	0.0804078	NA	NA	164.069	NA	NA	NA	175.952	0.11355	0.0804078	FALSE
845	7	2	131797438	131798869	1432	VMR	B		NA	NA	NA	NA	NA	NA	NA	NA	NA	NA	NA	NA
846	4	2	133343274	133343628	355	VMR	B		0.262509	0.0729886	NA	NA	156.125	NA	NA	NA	167.903	0.189521	0.0729886	FALSE
847	5	2	133402475	133403009	535	VMR	G		0.228339	0.112588	NA	NA	270.042	NA	NA	NA	287.926	0.115751	0.112588	TRUE
848	4	2	134785497	134785775	279	VMR	B		0.189098	0.0478499	0.072051	NA	264.207	GxE	0.103793	-0.0104637	280.34	0.0691969	0.119901	FALSE
849	2	2	136511674	136511690	17	VMR	B		0.143625	NA	0.0429221	NA	189.497	NA	NA	NA	194.637	0.100703	0.0429221	FALSE
850	2	2	136595261	136595281	21	VMR	B		0.235265	0.112013	0.0243357	NA	124.117	GxE	1.93625	-0.000333856	144.071	0.0989164	0.136349	FALSE
851	6	2	139538222	139539181	960	VMR	G		0.504056	0.436425	NA	NA	462.792	G+E	0.200155	-0.00607632	552.957	0.0676305	0.436425	TRUE
852	2	2	142314829	142315127	299	VMR	G+E		0.672594	0.382346	0.0147464	NA	72.5845	GxE	1.82801	-0.000385455	184.549	0.275501	0.397092	TRUE
853	5	2	142888868	142889404	537	VMR	G		0.249494	0.109171	NA	NA	231.537	NA	NA	NA	249.365	0.140323	0.109171	TRUE
854	2	2	145090500	145090579	80	VMR	G		0.680367	0.60363	NA	NA	159.804	NA	NA	NA	312.672	0.0767374	0.60363	TRUE
855	2	2	146672356	146672490	135	VMR	B		NA	NA	NA	NA	NA	NA	NA	NA	NA	NA	NA	NA
856	3	2	150176791	150177277	487	VMR	B		0.146114	0.0561825	NA	NA	240.206	NA	NA	NA	247.509	0.0899311	0.0561825	FALSE
857	2	2	150444569	150444762	194	VMR	G		0.157311	0.0929014	NA	NA	108.973	NA	NA	NA	122.242	0.06441	0.0929014	TRUE
858	2	2	152118704	152118835	132	VMR	B		NA	NA	NA	NA	NA	NA	NA	NA	NA	NA	NA	NA
859	2	2	154143677	154143768	92	VMR	G		0.548703	0.448766	NA	NA	312.91	G+E	0.752601	-0.00383938	411.7	0.0999374	0.448766	TRUE
860	2	2	157182707	157183013	307	VMR	B		NA	NA	NA	NA	NA	NA	NA	NA	NA	NA	NA	NA
861	5	2	157184137	157186446	2310	VMR	B		0.279125	0.0598111	NA	NA	133.474	NA	NA	NA	143.111	0.219313	0.0598111	FALSE
862	3	2	157749489	157749641	153	VMR	B		0.177217	0.032008	0.0453562	0.0248458	160.786	G+E	0.383909	0.0135448	171.881	0.075007	0.10221	FALSE
863	2	2	159312719	159312727	9	VMR	G+E		0.303142	0.256555	0.011907	NA	206.546	GxE	1.44764	-0.00263142	250.124	0.0346805	0.268462	TRUE
864	3	2	159651808	159652019	212	VMR	G		0.421669	0.318896	NA	NA	166.279	NA	NA	NA	228.397	0.102773	0.318896	TRUE
865	2	2	160142643	160143020	378	VMR	G+E		0.64294	0.550742	0.00922645	NA	357.206	GxE	1.08895	-0.00222114	490.918	0.0829715	0.559969	TRUE
866	2	2	160569340	160569937	598	VMR	B		NA	NA	NA	NA	NA	NA	NA	NA	NA	NA	NA	NA
867	2	2	161126295	161126308	14	VMR	B		0.141972	NA	0.0322104	NA	157.47	NA	NA	NA	160.851	0.109761	0.0322104	FALSE
868	3	2	161504772	161504905	134	VMR	B		0.272004	0.0802549	NA	NA	198.832	NA	NA	NA	212.1	0.191749	0.0802549	FALSE
869	3	2	162100640	162101123	484	VMR	B		0.27646	0.0756205	0.0118469	NA	359.858	G	0.0960456	0.0104624	372.52	0.188993	0.0874674	FALSE
870	2	2	162102947	162103682	736	VMR	B		0.244975	0.103517	0.0238469	NA	278.93	GxE	0.478617	-0.00782684	297.689	0.117611	0.127364	FALSE
871	2	2	162197869	162197875	7	VMR	G		0.309207	0.10598	NA	NA	128.214	NA	NA	NA	147.053	0.203227	0.10598	TRUE
872	4	2	162284135	162284894	760	VMR	B		0.334163	0.0504269	0.0231338	NA	211.262	GxE	0.806587	-0.00542041	222.561	0.260602	0.0735606	FALSE
873	2	2	163100512	163100931	420	VMR	B		NA	NA	NA	NA	NA	NA	NA	NA	NA	NA	NA	NA
874	2	2	163625290	163625295	6	VMR	B		0.24666	0.0946083	0.0566385	NA	104.647	GxE	1.18193	-0.00420932	127.359	0.0954127	0.151247	FALSE
875	4	2	164204915	164205343	429	VMR	B		0.235464	0.120201	0.0101002	NA	257.145	G	0.108201	0.0111198	276.122	0.105163	0.130301	FALSE
876	2	2	165630260	165630336	77	VMR	G		0.232792	0.107534	NA	NA	150.213	NA	NA	NA	167.364	0.125259	0.107534	TRUE
877	2	2	165809581	165809988	408	VMR	B		NA	NA	NA	NA	NA	NA	NA	NA	NA	NA	NA	NA
878	2	2	165811804	165812146	343	VMR	B		NA	NA	NA	NA	NA	NA	NA	NA	NA	NA	NA	NA
879	2	2	166326038	166326170	133	VMR	B		0.159705	0.0855516	NA	NA	190.03	NA	NA	NA	202.185	0.0741537	0.0855516	FALSE
880	2	2	166430419	166430542	124	VMR	B		NA	NA	NA	NA	NA	NA	NA	NA	NA	NA	NA	NA
881	3	2	166618867	166619094	228	VMR	B		0.261813	NA	0.0163105	NA	173.074	NA	NA	NA	174.265	0.245503	0.0163105	FALSE
882	4	2	166810089	166811308	1220	VMR	B		NA	NA	NA	NA	NA	NA	NA	NA	NA	NA	NA	NA
883	2	2	167038158	167038265	108	VMR	G		0.495426	0.423106	NA	NA	71.7285	NA	NA	NA	158.638	0.07232	0.423106	TRUE
884	4	2	167466352	167467305	954	VMR	G		0.261508	0.188245	NA	NA	224.011	NA	NA	NA	255.162	0.0732624	0.188245	TRUE
885	2	2	168151004	168151012	9	VMR	B		0.13161	0.0381218	0.0195674	NA	107.793	GxE	0.70988	-0.00763967	113.184	0.0739206	0.0576892	FALSE
886	2	2	169104449	169105070	622	VMR	B		0.121213	NA	0.0176289	NA	109.059	NA	NA	NA	109.959	0.103584	0.0176289	FALSE
887	3	2	169769501	169769804	304	VMR	G		0.238241	0.164063	NA	NA	225.329	NA	NA	NA	251.806	0.074178	0.164063	TRUE
888	4	2	170624574	170625479	906	VMR	G+E		0.404812	0.217336	0.0389461	NA	223.604	GxE	0.313108	-0.00683726	271.885	0.14853	0.256282	TRUE
889	3	2	170870146	170870517	372	VMR	B		0.24735	0.0412882	0.0466244	NA	212.49	GxE	1.99125	-4.51241e-05	224.619	0.159437	0.0879126	FALSE
890	4	2	171676306	171677602	1297	VMR	B		0.305455	0.123782	0.0480011	0.0219065	238.403	G+E	4.85628	0.0333944	268.316	0.111765	0.19369	FALSE
891	5	2	171679114	171680715	1602	VMR	B		0.191922	0.045581	NA	NA	165.935	NA	NA	NA	171.946	0.146341	0.045581	FALSE
892	2	2	172195881	172195925	45	VMR	B		0.27614	0.0633802	0.0228113	NA	167.572	GxE	1.40101	-0.00296367	179.997	0.189949	0.0861915	FALSE
893	5	2	172972681	172974735	2055	VMR	B		0.32367	0.076065	0.060514	NA	156.047	GxE	1.99719	-1.301e-05	178.902	0.187091	0.136579	FALSE
894	2	2	173061715	173061858	144	VMR	GxE		0.464914	0.170862	0.0296645	0.044265	196.726	G	0.632322	0.0172495	245.726	0.220123	0.244791	TRUE
895	3	2	173539091	173539621	531	VMR	B		0.357451	0.157226	0.0395052	NA	197.665	GxE	1.68139	-0.00140069	232.662	0.160719	0.196732	FALSE
896	2	2	173555845	173555978	134	VMR	GxE		0.528907	0.253039	0.0536351	0.136786	140.207	G	20.5645	0.0863194	231.06	0.0854464	0.443461	TRUE
897	2	2	173723583	173723633	51	VMR	B		0.263735	0.0623919	NA	NA	181.846	NA	NA	NA	191.722	0.201343	0.0623919	FALSE
898	2	2	174989190	174989987	798	VMR	G+E		0.446238	0.277674	0.0261399	NA	56.0906	G	1.16288	0.0121274	115.947	0.142424	0.303814	TRUE
899	2	2	175439522	175439844	323	VMR	G+E		0.375212	0.198278	0.0162482	NA	174.433	G	1.48764	0.0151046	213.528	0.160686	0.214526	TRUE
900	2	2	175594943	175595175	233	VMR	B		0.158323	0.058005	NA	NA	219.032	NA	NA	NA	226.762	0.100318	0.058005	FALSE
901	2	2	175711786	175712381	596	VMR	G+E		0.60203	0.446925	0.0147661	NA	67.0355	GxE	0.217889	-0.00482819	175.479	0.140339	0.461691	TRUE
902	2	2	176046185	176046495	311	VMR	B		0.143857	0.0877511	NA	NA	161.26	NA	NA	NA	173.507	0.0561057	0.0877511	FALSE
903	7	2	176931680	176933407	1728	VMR	B		NA	NA	NA	NA	NA	NA	NA	NA	NA	NA	NA	NA
904	6	2	176936397	176937957	1561	VMR	B		0.157784	0.0665331	NA	NA	98.7524	NA	NA	NA	107.853	0.0912505	0.0665331	FALSE
905	3	2	176989349	176989586	238	VMR	B		0.112415	NA	0.0202797	NA	195.401	NA	NA	NA	196.699	0.092135	0.0202797	FALSE
906	3	2	177012117	177012706	590	VMR	B		0.17773	0.0390929	0.0317235	NA	105.26	GxE	0.79538	0.00449179	113.322	0.106914	0.0708164	FALSE
907	6	2	177014555	177015070	516	VMR	E		0.209125	NA	0.115648	NA	137.483	NA	NA	NA	155.409	0.0934774	0.115648	TRUE
908	2	2	177356276	177356448	173	VMR	B		0.264425	0.145328	0.0203352	NA	216.662	G	1.94268	0.0201346	242.317	0.0987619	0.165663	FALSE
909	2	2	177372587	177373521	935	VMR	G		0.221413	0.101456	NA	NA	162.94	NA	NA	NA	178.824	0.119957	0.101456	TRUE
910	2	2	177418664	177418905	242	VMR	G+E		0.471363	0.407282	0.00972592	NA	168.51	GxE	0.110626	-0.00679697	249.419	0.0543546	0.417008	TRUE
911	4	2	178030129	178031033	905	VMR	B		NA	NA	NA	NA	NA	NA	NA	NA	NA	NA	NA	NA
912	2	2	178036233	178036284	52	VMR	G		0.269608	0.158944	NA	NA	308.567	NA	NA	NA	335.314	0.110664	0.158944	TRUE
913	2	2	179538189	179538941	753	VMR	B		0.29039	0.0417701	NA	NA	157.823	NA	NA	NA	164.174	0.24862	0.0417701	FALSE
914	2	2	180990502	180990647	146	VMR	G		0.169312	0.0964167	NA	NA	354.233	NA	NA	NA	368.266	0.072895	0.0964167	TRUE
915	2	2	182321354	182321855	502	VMR	B		0.111469	0.0436847	NA	NA	103.083	NA	NA	NA	108.09	0.067784	0.0436847	FALSE
916	2	2	183732357	183732607	251	VMR	G+E		0.639834	0.531188	0.0181755	NA	73.2424	GxE	1.92172	-0.000193056	204.491	0.0904705	0.549363	TRUE
917	9	2	183943175	183943938	764	VMR	B		NA	NA	NA	NA	NA	NA	NA	NA	NA	NA	NA	NA
918	2	2	186525540	186526171	632	VMR	B		0.298368	NA	0.0679438	NA	175.918	NA	NA	NA	187.413	0.230425	0.0679438	FALSE
919	3	2	186603398	186603639	242	VMR	B		0.165469	0.0638953	NA	NA	186.435	NA	NA	NA	195.206	0.101574	0.0638953	FALSE
920	5	2	187713554	187714068	515	VMR	GxE		0.294064	0.117832	0.0136892	0.122555	183.284	G+E	0.244798	0.0109379	222.167	0.0399879	0.254076	TRUE
921	2	2	189142587	189142606	20	VMR	B		0.26849	0.0548682	0.0451545	NA	170.735	GxE	1.91562	-0.000422664	185.446	0.168467	0.100023	FALSE
922	2	2	189841582	189842381	800	VMR	GxE		0.408273	0.108926	0.0514182	0.0852481	184.387	G+E	0.509473	0.0102586	229.072	0.162681	0.245592	TRUE
923	2	2	190539778	190539822	45	VMR	G+E		0.544058	0.390378	0.0162072	NA	77.1806	GxE	1.12312	-0.0027302	166.256	0.137473	0.406585	TRUE
924	3	2	191398756	191398806	51	VMR	G+E		0.527988	0.412675	0.0097263	NA	250.878	GxE	0.0930168	-0.00612511	340.196	0.105587	0.422401	TRUE
925	2	2	193058203	193058628	426	VMR	B		0.199045	0.0467676	0.0190325	0.0440543	192.828	G+E	1.86349	0.021478	205.593	0.0891906	0.109854	FALSE
926	2	2	193613226	193613684	459	VMR	B		0.307199	0.0445535	NA	NA	172.585	NA	NA	NA	179.685	0.262646	0.0445535	FALSE
927	2	2	196397607	196397750	144	VMR	G		0.452535	0.377881	NA	NA	270.071	NA	NA	NA	344.702	0.0746548	0.377881	TRUE
928	2	2	197036400	197036502	103	VMR	B		0.180694	0.0699293	NA	NA	151.947	NA	NA	NA	161.905	0.110765	0.0699293	FALSE
929	2	2	198300127	198300208	82	VMR	B		0.170343	0.0322994	0.0227098	0.0217121	122.539	G	1.64073	0.0326812	129.452	0.093622	0.0767212	FALSE
930	2	2	198540518	198540569	52	VMR	G		0.313463	0.197851	NA	NA	139.852	NA	NA	NA	174.824	0.115612	0.197851	TRUE
931	20	2	198649771	198651590	1820	VMR	G		0.236409	0.162925	NA	NA	312.274	NA	NA	NA	338.51	0.0734846	0.162925	TRUE
932	6	2	200467731	200469026	1296	VMR	G+E		0.508758	0.322037	0.0314137	NA	179.355	GxE	0.131515	-0.00624679	254.492	0.155307	0.353451	TRUE
933	3	2	201600636	201601406	771	VMR	GxE		0.851391	0.536654	0.0539802	0.146547	182.07	G	6.41829	0.010992	436.704	0.11421	0.737181	TRUE
934	3	2	201626952	201626991	40	VMR	G+E		0.445077	0.226877	0.00768833	NA	207.32	G	0.00849742	0.00768674	254.793	0.210512	0.234565	TRUE
935	3	2	202004766	202004925	160	VMR	B		0.218494	0.0506195	NA	NA	169.503	NA	NA	NA	176.666	0.167874	0.0506195	FALSE
936	2	2	202510808	202510866	59	VMR	B		0.323029	0.0473243	0.0251248	NA	136.532	GxE	0.563614	-0.00662756	147.376	0.25058	0.0724491	FALSE
937	4	2	202901045	202901470	426	VMR	G+E		0.630434	0.478256	0.0141226	NA	279.372	G	0.227506	0.00568166	399.013	0.138055	0.492379	TRUE
938	2	2	203130213	203130268	56	VMR	B		0.234661	0.0619875	NA	NA	170.212	NA	NA	NA	179.582	0.172673	0.0619875	FALSE
939	2	2	203694644	203695357	714	VMR	B		0.29564	0.0322412	0.0293185	0.0236704	178.617	G+E	1.80475	0.0185968	189.294	0.21041	0.0852301	FALSE
940	2	2	204801413	204801508	96	VMR	B		NA	NA	NA	NA	NA	NA	NA	NA	NA	NA	NA	NA
941	9	2	206628355	206628773	419	VMR	B		0.216883	0.0661568	0.0386252	NA	248.474	GxE	1.77039	-0.00123061	262.808	0.112101	0.104782	FALSE
942	2	2	206951158	206951646	489	VMR	B		NA	NA	NA	NA	NA	NA	NA	NA	NA	NA	NA	NA
943	2	2	207629824	207630025	202	VMR	B		0.248663	0.0373876	0.0648625	0.0598719	231.868	G	5.5015	0.0505222	254.394	0.0865413	0.162122	FALSE
944	2	2	208546083	208546089	7	VMR	B		0.14186	0.0758201	NA	NA	216.843	NA	NA	NA	227.204	0.0660395	0.0758201	FALSE
945	5	2	208890356	208890802	447	VMR	G		0.555765	0.216526	NA	NA	135.375	NA	NA	NA	191.343	0.33924	0.216526	TRUE
946	2	2	208977726	208977742	17	VMR	G		0.521856	0.255841	NA	NA	96.7432	NA	NA	NA	157.315	0.266015	0.255841	TRUE
947	2	2	209271661	209271875	215	VMR	B		0.150648	0.0570725	0.0269144	0.0199032	112.907	G	1.58861	0.0331419	123.755	0.0467575	0.10389	FALSE
948	3	2	210074020	210074359	340	VMR	G+E		0.43737	0.284261	0.00613325	NA	292.363	G	0.309811	0.00897194	349.123	0.146976	0.290394	TRUE
949	2	2	211632931	211633248	318	VMR	G		0.421223	0.226458	NA	NA	128.057	NA	NA	NA	174.269	0.194764	0.226458	TRUE
950	3	2	213696794	213698049	1256	VMR	B		0.444476	0.047368	0.0358382	NA	203.622	GxE	1.38502	-0.00233506	220	0.36127	0.0832062	FALSE
951	2	2	216176248	216176256	9	VMR	GxE		0.294072	0.128719	0.0785382	0.0423487	215.544	G+E	3.62817	0.0277443	253.746	0.0444653	0.249606	TRUE
952	2	2	216876969	216877276	308	VMR	GxE		0.480654	0.168126	0.010669	0.186334	158.519	G+E	0.358398	0.00845734	230.253	0.115525	0.365129	TRUE
953	2	2	218114942	218115647	706	VMR	B		0.399769	0.0335767	0.050697	0.0384176	97.2887	G+E	8.81808	0.0461641	118.443	0.277078	0.122691	FALSE
954	5	2	218843411	218843735	325	VMR	B		0.145799	0.0655551	NA	NA	314.103	NA	NA	NA	322.899	0.080244	0.0655551	FALSE
955	2	2	218898668	218898788	121	VMR	G		0.531256	0.256062	NA	NA	148.675	NA	NA	NA	210.309	0.275194	0.256062	TRUE
956	2	2	218931550	218931782	233	VMR	B		0.312667	0.0405758	0.0818897	0.0603557	279.674	G+E	15.4457	0.0872387	308.108	0.129846	0.182821	FALSE
957	2	2	219366949	219367069	121	VMR	B		0.137639	NA	0.042354	NA	208.189	NA	NA	NA	213.189	0.0952847	0.042354	FALSE
958	2	2	219596471	219596537	67	VMR	G		0.869094	0.356655	NA	NA	-33.4781	NA	NA	NA	156.502	0.512438	0.356655	TRUE
959	2	2	219926513	219927137	625	VMR	B		0.145723	0.049581	0.0406927	NA	179.551	GxE	1.31092	-0.00402245	190.217	0.0554489	0.0902737	FALSE
960	9	2	220107058	220108496	1439	VMR	G+E		0.729378	0.618641	0.0028634	NA	273.894	G	0.233946	0.00417263	444.055	0.107874	0.621504	TRUE
961	2	2	220306667	220306674	8	VMR	B		NA	NA	NA	NA	NA	NA	NA	NA	NA	NA	NA	NA
962	2	2	220312854	220313153	300	VMR	B		0.146951	NA	0.0177889	NA	157.261	NA	NA	NA	158.275	0.129162	0.0177889	FALSE
963	4	2	220325369	220326041	673	VMR	G+E		0.491122	0.360696	0.00947807	NA	143.432	GxE	0.0769962	-0.00665861	219.241	0.120948	0.370174	TRUE
964	2	2	220348312	220348515	204	VMR	B		0.117413	0.0608298	NA	NA	226.333	NA	NA	NA	234.064	0.0565834	0.0608298	FALSE
965	2	2	220375548	220375605	58	VMR	B		0.235436	0.054353	NA	NA	223.35	NA	NA	NA	231.377	0.181083	0.054353	FALSE
966	3	2	220716304	220717120	817	VMR	B		0.141896	0.0714196	NA	NA	185.533	NA	NA	NA	195.205	0.0704765	0.0714196	FALSE
967	4	2	222434303	222435214	912	VMR	G		0.250226	0.170865	NA	NA	291.658	NA	NA	NA	319.631	0.0793608	0.170865	TRUE
968	3	2	223185561	223185752	192	VMR	B		0.134213	0.0528296	NA	NA	183.251	NA	NA	NA	189.899	0.0813838	0.0528296	FALSE
969	2	2	223916622	223916639	18	VMR	B		0.211079	0.045496	NA	NA	145.606	NA	NA	NA	151.792	0.165583	0.045496	FALSE
970	2	2	224467074	224467086	13	VMR	B		0.107255	NA	0.0222757	NA	206.736	NA	NA	NA	208.335	0.0849791	0.0222757	FALSE
971	2	2	226041886	226042825	940	VMR	GxE		0.482457	0.255529	0.0471889	0.0450952	159.447	G+E	4.15736	0.0222935	228.498	0.134644	0.347813	TRUE
972	3	2	226264821	226265132	312	VMR	B		0.116845	0.0571985	NA	NA	205.354	NA	NA	NA	212.516	0.0596466	0.0571985	FALSE
973	2	2	230785050	230785180	131	VMR	B		NA	NA	NA	NA	NA	NA	NA	NA	NA	NA	NA	NA
974	2	2	231714962	231714995	34	VMR	B		NA	NA	NA	NA	NA	NA	NA	NA	NA	NA	NA	NA
975	4	2	231789895	231790813	919	VMR	B		0.240822	0.0647397	NA	NA	224.972	NA	NA	NA	234.92	0.176083	0.0647397	FALSE
976	3	2	232348602	232348794	193	VMR	G		0.540533	0.136656	NA	NA	133.513	NA	NA	NA	169.529	0.403877	0.136656	TRUE
977	2	2	232379626	232379717	92	VMR	G+E		0.294807	0.201135	0.0136044	NA	156.186	G	0.230926	0.0108583	190.997	0.0800678	0.214739	TRUE
978	7	2	233215939	233217476	1538	VMR	B		0.11103	NA	0.0434396	NA	345.671	NA	NA	NA	350.637	0.0675903	0.0434396	FALSE
979	2	2	233246431	233246568	138	VMR	B		0.219839	0.0786895	0.0194803	NA	282.369	GxE	1.8441	-0.000832613	295.674	0.121669	0.0981698	FALSE
980	2	2	233286290	233286669	380	VMR	B		0.373337	0.0348177	0.0366336	0.0487406	170.869	G+E	2.67764	0.0204025	190.487	0.253145	0.120192	FALSE
981	2	2	233323840	233323935	96	VMR	B		0.119066	0.0772313	NA	NA	232.456	NA	NA	NA	242.726	0.0418343	0.0772313	FALSE
982	5	2	233390712	233391265	554	VMR	G+E		0.497281	0.415246	0.00931939	NA	230.202	GxE	0.422596	-0.00540221	315.588	0.0727163	0.424565	TRUE
983	2	2	233414723	233414737	15	VMR	G+E		0.501235	0.42183	0.0104627	NA	87.4357	GxE	1.73741	-0.000896245	174.567	0.0689425	0.432292	TRUE
984	3	2	233498625	233499637	1013	VMR	B		0.213291	0.0855825	0.0258682	0.0229231	201.286	G+E	1.66945	0.0200231	218.309	0.0789172	0.134374	FALSE
985	2	2	233741639	233741920	282	VMR	G		0.208192	0.136833	NA	NA	142.16	NA	NA	NA	163.433	0.0713587	0.136833	TRUE
986	3	2	233765616	233766002	387	VMR	GxE		0.380118	0.132549	0.0230433	0.129099	182.795	G+E	0.454545	0.0105095	231.974	0.0954258	0.284692	TRUE
987	2	2	234262200	234262214	15	VMR	G		0.360832	0.144474	NA	NA	210.638	NA	NA	NA	238.391	0.216357	0.144474	TRUE
988	5	2	234294036	234295397	1362	VMR	G		0.503189	0.212627	NA	NA	240.675	NA	NA	NA	290.69	0.290561	0.212627	TRUE
989	5	2	234544271	234545005	735	VMR	G		0.670038	0.597157	NA	NA	54.4889	NA	NA	NA	203.322	0.0728813	0.597157	TRUE
990	4	2	234777080	234777881	802	VMR	B		0.16434	0.0612631	NA	NA	95.3239	NA	NA	NA	103.653	0.103076	0.0612631	FALSE
991	2	2	234825404	234825921	518	VMR	B		0.263083	0.0468192	0.0212126	0.0397609	148.845	G+E	0.539013	0.0129274	162.776	0.15529	0.107793	FALSE
992	2	2	235363255	235363392	138	VMR	G+E		0.881791	0.686059	0.00589304	NA	175.399	GxE	1.72398	-0.000223266	452.416	0.189838	0.691952	TRUE
993	2	2	235403141	235403218	78	VMR	B		0.341211	0.0666053	0.00692876	NA	239.787	G	0.19163	0.00996379	251.236	0.267677	0.0735341	FALSE
994	2	2	235861715	235862401	687	VMR	G		0.242816	0.113898	NA	NA	194.429	G+E	0.178899	-0.00938593	212.888	0.128917	0.113898	TRUE
995	3	2	235903101	235903542	442	VMR	G		0.73437	0.626756	NA	NA	-25.0802	NA	NA	NA	149.842	0.107614	0.626756	TRUE
996	2	2	236409849	236410085	237	VMR	B		0.211083	0.0657611	NA	NA	166.884	NA	NA	NA	176.574	0.145322	0.0657611	FALSE
997	2	2	236514213	236514471	259	VMR	B		0.161328	0.0662724	0.0148114	NA	128.482	GxE	1.29632	-0.00403242	137.956	0.0802442	0.0810838	FALSE
998	2	2	236773260	236773924	665	VMR	B		0.184553	0.046046	0.0461867	NA	126.516	GxE	1.94286	-0.000319067	138.16	0.0923206	0.0922328	FALSE
999	6	2	237478030	237478664	635	VMR	B		0.220973	0.0589119	0.0196271	0.0151036	110.832	G+E	3.1268	0.0278415	121.405	0.127331	0.0936426	FALSE
1000	2	2	238382720	238382860	141	VMR	G		0.612778	0.188549	NA	NA	112.368	NA	NA	NA	168.288	0.424229	0.188549	TRUE
1001	2	2	238446774	238447184	411	VMR	B		0.433488	0.0284255	0.0498777	0.0197637	127.516	G+E	1.34029	0.0131104	144.826	0.335421	0.098067	FALSE
1002	2	2	238499802	238500081	280	VMR	G		0.817362	0.674006	NA	NA	-11.5306	NA	NA	NA	212.115	0.143355	0.674006	TRUE
1003	5	2	238707250	238707879	630	VMR	B		0.3504	0.0674002	0.0201051	NA	175.039	GxE	0.978529	-0.00452899	189.49	0.262894	0.0875053	FALSE
1004	10	2	238767226	238769419	2194	VMR	B		0.304036	0.181118	0.0124013	NA	196.089	G	1.21678	0.0155041	227.909	0.110517	0.193519	FALSE
1005	2	2	238777587	238777656	70	VMR	GxE		0.323399	0.13575	0.0390624	0.102201	310.977	G+E	0.458001	0.0114874	355.081	0.0463856	0.277013	TRUE
1006	4	2	238832202	238832777	576	VMR	B		0.167461	0.0485538	0.0546611	0.0436791	180.52	G+E	2.66642	0.0270393	198.244	0.0205672	0.146894	FALSE
1007	2	2	239035865	239035964	100	VMR	G		0.368442	0.314387	NA	NA	264.362	NA	NA	NA	321.345	0.0540544	0.314387	TRUE
1008	6	2	239037044	239037895	852	VMR	B		0.227024	0.0718018	NA	NA	218.812	NA	NA	NA	229.781	0.155222	0.0718018	FALSE
1009	7	2	239139911	239140369	459	VMR	G		0.206996	0.17576	NA	NA	347.532	NA	NA	NA	374.76	0.0312358	0.17576	TRUE
1010	2	2	239148481	239148674	194	VMR	B		NA	NA	NA	NA	NA	NA	NA	NA	NA	NA	NA	NA
1011	2	2	239553380	239553406	27	VMR	G		0.845542	0.790307	NA	NA	219.43	NA	NA	NA	481.839	0.0552353	0.790307	TRUE
1012	2	2	239984030	239984105	76	VMR	G		0.491264	0.248695	NA	NA	170.434	NA	NA	NA	226.543	0.242569	0.248695	TRUE
1013	3	2	240114298	240114406	109	VMR	G		0.889673	0.754207	NA	NA	219.265	NA	NA	NA	517.842	0.135466	0.754207	TRUE
1014	3	2	240153337	240153791	455	VMR	B		0.294021	0.136267	0.0258773	NA	180.012	GxE	1.63737	-0.00175131	206.197	0.131876	0.162144	FALSE
1015	3	2	240240975	240241218	244	VMR	G		0.631483	0.51773	NA	NA	203.27	NA	NA	NA	329.386	0.113754	0.51773	TRUE
1016	2	2	241034966	241035593	628	VMR	G		0.174749	0.092943	NA	NA	150.421	NA	NA	NA	164.002	0.0818063	0.092943	TRUE
1017	8	2	241075202	241076526	1325	VMR	B		0.258547	0.117969	0.0676793	NA	221.639	GxE	0.50626	-0.00754721	250.263	0.0728981	0.185648	FALSE
1018	2	2	241085024	241085097	74	VMR	B		0.326952	0.143359	0.0217438	NA	184.856	GxE	0.117363	-0.00862308	212.886	0.161849	0.165103	FALSE
1019	2	2	241096100	241096137	38	VMR	B		0.196945	0.0761381	NA	NA	155.43	NA	NA	NA	166.655	0.120807	0.0761381	FALSE
1020	3	2	241290875	241291070	196	VMR	G+E		0.367807	0.242386	0.0276136	NA	198.882	GxE	1.93722	-0.000271773	246.804	0.0978079	0.269999	TRUE
1021	6	2	241458939	241460002	1064	VMR	G		0.339934	0.21206	NA	NA	121.213	NA	NA	NA	159.888	0.127874	0.21206	TRUE
1022	6	2	241496830	241497846	1017	VMR	B		0.214841	0.0519099	0.0108536	0.0359006	352.042	G+E	0.238371	0.0121303	363.324	0.116177	0.0986641	FALSE
1023	2	2	241501026	241501342	317	VMR	G		0.257503	0.186812	NA	NA	118.043	NA	NA	NA	148.809	0.070691	0.186812	TRUE
1024	8	2	241561007	241562757	1751	VMR	G+E		0.334302	0.20867	0.0421186	NA	390.213	GxE	1.08112	-0.00417653	432.891	0.0835131	0.250789	TRUE
1025	7	2	241564473	241564943	471	VMR	B		0.221902	0.05323	0.014572	0.0386128	288.428	G+E	1.39122	0.0182848	301.142	0.115487	0.106415	FALSE
1026	2	2	241832900	241832904	5	VMR	G+E		0.470501	0.342471	0.0167056	NA	355.725	G	0.407461	0.00880353	427.325	0.111324	0.359177	TRUE
1027	2	2	241836375	241836409	35	VMR	G+E		0.38759	0.308064	0.0101448	NA	135.024	G	0.188929	0.00925083	192.117	0.0693813	0.318209	TRUE
1028	2	2	241900099	241900108	10	VMR	G		0.726038	0.627412	NA	NA	144.556	G+E	1.83921	-0.000301541	316.432	0.0986254	0.627412	TRUE
1029	4	2	241975035	241976244	1210	VMR	B		0.223944	0.0552365	0.0300628	NA	320.901	GxE	1.70062	-0.00158969	332.126	0.138645	0.0852993	FALSE
1030	2	2	242003523	242003549	27	VMR	G		0.224766	0.0989673	NA	NA	274.651	NA	NA	NA	290.192	0.125799	0.0989673	TRUE
1031	5	2	242294876	242295487	612	VMR	B		0.214754	0.119935	0.0342528	NA	225.752	GxE	1.97204	-0.00015036	247.927	0.060566	0.154188	FALSE
1032	2	2	242480918	242480945	28	VMR	B		0.174537	0.0658429	0.0191416	0.016385	139.579	G+E	0.622753	0.0149627	150.49	0.0731678	0.101369	FALSE
1033	2	2	242509493	242509709	217	VMR	G		0.492082	0.383989	NA	NA	307.55	NA	NA	NA	387.754	0.108093	0.383989	TRUE
1034	3	2	242628842	242629078	237	VMR	B		0.376998	0.0480821	0.0107484	0.0126767	181.677	G	0.852803	0.0210556	191.541	0.30549	0.0715072	FALSE
1035	2	2	242689836	242689852	17	VMR	G+E		0.519404	0.416921	0.0121222	NA	244.337	GxE	1.2611	-0.00242613	333.488	0.090361	0.429043	TRUE
1036	4	2	242710250	242711599	1350	VMR	G		0.682455	0.635024	NA	NA	59.7892	NA	NA	NA	218.176	0.047431	0.635024	TRUE
1037	3	2	242741273	242742380	1108	VMR	B		0.24994	NA	0.0231844	NA	178.634	NA	NA	NA	181.078	0.226755	0.0231844	FALSE
1038	2	2	242763794	242763982	189	VMR	B		0.150434	0.0408619	NA	NA	384.417	NA	NA	NA	389.275	0.109572	0.0408619	FALSE
1039	4	2	242808427	242808803	377	VMR	B		0.237661	0.0907833	0.0310682	NA	104.891	GxE	1.65104	-0.00181994	122.54	0.115809	0.121851	FALSE
1040	6	2	242843821	242845374	1554	VMR	B		0.246632	0.059316	0.0173651	0.0625802	335.98	G+E	2.13471	0.0216403	354.744	0.107371	0.139261	FALSE
1041	2	2	242853900	242854432	533	VMR	GxE		0.368717	0.139722	0.0602505	0.0807787	235.309	G+E	8.40883	0.0466494	283.026	0.0879658	0.280752	TRUE
1042	2	2	242878672	242878809	138	VMR	B		0.307092	0.0305446	0.059375	0.033463	360.228	G+E	9.41262	0.0563368	378.153	0.18371	0.123383	FALSE
1043	2	2	242904738	242904768	31	VMR	B		NA	NA	NA	NA	NA	NA	NA	NA	NA	NA	NA	NA
1044	2	2	242989856	242990445	590	VMR	B		0.306501	0.177197	0.0224791	NA	206.859	GxE	1.78146	-0.00103727	239.802	0.106825	0.199676	FALSE
1045	4	3	350602	350892	291	VMR	B		0.171562	0.0640882	NA	NA	153.035	NA	NA	NA	161.914	0.107473	0.0640882	FALSE
1046	2	3	1048865	1048884	20	VMR	B		NA	NA	NA	NA	NA	NA	NA	NA	NA	NA	NA	NA
1047	2	3	2280346	2280740	395	VMR	B		0.221729	0.0777961	NA	NA	149.622	NA	NA	NA	161.532	0.143933	0.0777961	FALSE
1048	2	3	3080327	3080338	12	VMR	G		0.820672	0.679856	NA	NA	139.496	NA	NA	NA	366.244	0.140816	0.679856	TRUE
1049	2	3	3102988	3103016	29	VMR	G+E		0.444339	0.263483	0.0089724	NA	104.299	G	0.593998	0.00996071	158.553	0.171884	0.272456	TRUE
1050	8	3	8809213	8810592	1380	VMR	B		0.159199	0.0882705	NA	NA	110.967	NA	NA	NA	123.542	0.0709286	0.0882705	FALSE
1051	2	3	9642468	9642630	163	VMR	B		NA	NA	NA	NA	NA	NA	NA	NA	NA	NA	NA	NA
1052	3	3	9988144	9989029	886	VMR	B		NA	NA	NA	NA	NA	NA	NA	NA	NA	NA	NA	NA
1053	7	3	10149803	10150173	371	VMR	G		0.320013	0.131598	NA	NA	200.731	NA	NA	NA	224.561	0.188415	0.131598	TRUE
1054	2	3	10780469	10780945	477	VMR	GxE		0.41646	0.179128	0.0431006	0.0937753	111.593	G+E	0.635046	0.0106275	168.778	0.100456	0.316004	TRUE
1055	3	3	11643341	11643630	290	VMR	GxE		0.546199	0.180367	0.0273111	0.0488796	194.665	G+E	1.16519	0.00994555	254.089	0.289642	0.256558	TRUE
1056	3	3	11645861	11646490	630	VMR	B		0.329308	0.0427027	NA	NA	376.532	NA	NA	NA	383.544	0.286605	0.0427027	FALSE
1057	4	3	11746226	11746722	497	VMR	G		0.222083	0.108616	NA	NA	182.312	NA	NA	NA	199.394	0.113467	0.108616	TRUE
1058	2	3	11888612	11888636	25	VMR	B		NA	NA	NA	NA	NA	NA	NA	NA	NA	NA	NA	NA
1059	2	3	11952697	11952913	217	VMR	G		0.542134	0.393793	NA	NA	127.834	NA	NA	NA	216.443	0.148341	0.393793	TRUE
1060	2	3	12200835	12200870	36	VMR	G+E		0.782875	0.673818	0.0154229	NA	33.4129	GxE	1.67699	-0.000479833	238.043	0.0936345	0.689241	TRUE
1061	2	3	12525808	12526215	408	VMR	B		0.158373	0.0613795	0.00996788	NA	179.651	G	0.0127697	0.0116831	187.531	0.0870253	0.0713474	FALSE
1062	3	3	12705869	12706165	297	VMR	B		0.22441	0.0534663	0.0303731	0.0322386	154.955	G+E	1.02726	0.0162495	169.317	0.108332	0.116078	FALSE
1063	6	3	13114343	13115168	826	VMR	G+E		0.324251	0.260359	0.036513	NA	110.906	GxE	1.89878	-0.000468319	160.075	0.0273789	0.296872	TRUE
1064	2	3	13663444	13663538	95	VMR	B		0.497361	0.0742024	0.0180296	0.038684	127.325	G+E	0.866655	0.00996665	155.121	0.366445	0.130916	FALSE
1065	2	3	13681619	13681764	146	VMR	GxE		0.394077	0.0732949	0.130321	0.0724505	256.294	G+E	15.9662	0.0793443	305.106	0.118011	0.276066	TRUE
1066	2	3	13811586	13812331	746	VMR	G		0.357101	0.254634	NA	NA	258.24	NA	NA	NA	304.955	0.102467	0.254634	TRUE
1067	4	3	15107106	15107309	204	VMR	G+E		0.309404	0.221416	0.0189685	NA	153.85	GxE	1.06601	-0.00440377	193.458	0.06902	0.240384	TRUE
1068	2	3	15902307	15902540	234	VMR	G		0.480798	0.348078	NA	NA	89.8	NA	NA	NA	162.708	0.13272	0.348078	TRUE
1069	2	3	16924563	16924709	147	VMR	GxE		0.684609	0.387551	0.00900123	0.0334645	124.786	G+E	0.523636	0.00549897	244.363	0.254592	0.430017	TRUE
1070	2	3	16930651	16930667	17	VMR	B		0.302779	0.0465319	0.0240469	0.0285308	198.445	G+E	0.00931338	0.00966179	211.85	0.203669	0.0991096	FALSE
1071	2	3	18786729	18787126	398	VMR	G		0.612246	0.526995	NA	NA	157.352	NA	NA	NA	280.66	0.0852511	0.526995	TRUE
1072	2	3	19975682	19975738	57	VMR	GxE		0.319005	0.11601	0.0150097	0.0824242	137.206	G+E	2.25803	0.0201534	171.012	0.105561	0.213444	TRUE
1073	2	3	24534677	24534711	35	VMR	B		0.297995	0.118944	0.0333815	NA	185.34	GxE	0.334125	-0.00796443	210.011	0.145669	0.152325	FALSE
1074	3	3	25469708	25469860	153	VMR	G		0.156555	0.0997635	NA	NA	271.943	NA	NA	NA	286.265	0.0567918	0.0997635	TRUE
1075	2	3	25658075	25658742	668	VMR	B		0.217113	NA	0.0631619	NA	216.366	NA	NA	NA	225.694	0.153952	0.0631619	FALSE
1076	2	3	26663805	26663885	81	VMR	B		0.203935	0.0848093	0.0264521	0.016486	117.902	G+E	0.280824	0.0125338	133.631	0.0761877	0.127747	FALSE
1077	2	3	27498448	27498659	212	VMR	B		NA	NA	NA	NA	NA	NA	NA	NA	NA	NA	NA	NA
1078	3	3	27674069	27674472	404	VMR	G		0.250771	0.205306	NA	NA	398.929	NA	NA	NA	432.287	0.0454652	0.205306	TRUE
1079	3	3	29377160	29377980	821	VMR	B		0.305557	0.0735663	NA	NA	166.009	NA	NA	NA	178.71	0.231991	0.0735663	FALSE
1080	2	3	30820620	30820664	45	VMR	B		0.65716	0.115665	0.0114138	NA	165.282	GxE	1.45758	-0.00127135	207.316	0.530081	0.127079	FALSE
1081	5	3	30936239	30936318	80	VMR	B		0.12392	0.0571156	NA	NA	222.02	NA	NA	NA	229.241	0.0668044	0.0571156	FALSE
1082	2	3	31857777	31857960	184	VMR	GxE		0.876488	0.53906	0.0225511	0.0463806	-9.56551	G	13.9542	0.0161622	244.134	0.268496	0.607992	TRUE
1083	2	3	32433105	32433310	206	VMR	B		0.14488	0.055181	NA	NA	180.304	NA	NA	NA	187.434	0.0896986	0.055181	FALSE
1084	2	3	32509018	32509212	195	VMR	B		0.279162	0.0507492	0.0268224	0.021461	119.889	G	0.418769	0.02215	132.684	0.180129	0.0990327	FALSE
1085	2	3	32668281	32668376	96	VMR	G+E		0.328871	0.241387	0.0128826	NA	154.176	GxE	1.92232	-0.000356984	197.081	0.0746014	0.25427	TRUE
1086	2	3	32863175	32863439	265	VMR	GxE		0.640753	0.525593	0.010841	0.0103172	137.822	G+E	3.67575	0.0142407	266.876	0.0940018	0.546751	TRUE
1087	3	3	33700962	33701209	248	VMR	B		0.204286	0.0424079	NA	NA	124.213	NA	NA	NA	129.794	0.161878	0.0424079	FALSE
1088	2	3	33729297	33729800	504	VMR	B		0.225312	0.0672464	NA	NA	148.199	NA	NA	NA	158.352	0.158065	0.0672464	FALSE
1089	7	3	35680290	35681046	757	VMR	B		0.0756482	NA	0.00687669	NA	174.792	NA	NA	NA	173.874	0.0687715	0.00687669	FALSE
1090	2	3	35706038	35706161	124	VMR	B		0.462859	0.0356426	NA	NA	145.816	NA	NA	NA	153.197	0.427216	0.0356426	FALSE
1091	6	3	36421703	36422406	704	VMR	B		0.153421	0.0389175	NA	NA	209.968	NA	NA	NA	214.53	0.114503	0.0389175	FALSE
1092	3	3	36805426	36806213	788	VMR	B		0.29549	0.0573363	0.0819265	0.0617508	167.726	G+E	2.86089	0.0238506	198.374	0.0944768	0.201014	FALSE
1093	9	3	39543515	39544326	812	VMR	B		0.119676	0.0313167	NA	NA	345.096	NA	NA	NA	348.2	0.0883589	0.0313167	FALSE
1094	2	3	41234930	41235375	446	VMR	B		0.359471	0.0621901	0.0521639	NA	165.282	GxE	0.816648	-0.00517061	185.265	0.245117	0.114354	FALSE
1095	3	3	42189735	42190115	381	VMR	G		0.47938	0.184087	NA	NA	230.045	NA	NA	NA	272.249	0.295293	0.184087	TRUE
1096	11	3	42305345	42307755	2411	VMR	G		0.180816	0.138317	NA	NA	177.962	NA	NA	NA	198.741	0.0424982	0.138317	TRUE
1097	4	3	42705828	42706106	279	VMR	B		0.243617	0.0537778	0.0360772	NA	173.95	GxE	1.49525	-0.00261045	186.339	0.153762	0.089855	FALSE
1098	2	3	42727425	42727489	65	VMR	B		0.198975	0.062515	NA	NA	252.523	NA	NA	NA	261.495	0.13646	0.062515	FALSE
1099	6	3	42977401	42978026	626	VMR	B		0.276369	0.0551995	NA	NA	129.071	NA	NA	NA	137.803	0.22117	0.0551995	FALSE
1100	2	3	43073058	43073152	95	VMR	G		0.480872	0.183566	NA	NA	213.042	NA	NA	NA	255.247	0.297306	0.183566	TRUE
1101	2	3	44283283	44283303	21	VMR	B		0.463332	0.0397618	NA	NA	145.546	NA	NA	NA	153.981	0.42357	0.0397618	FALSE
1102	2	3	44519063	44519100	38	VMR	B		NA	NA	NA	NA	NA	NA	NA	NA	NA	NA	NA	NA
1103	3	3	44753948	44754587	640	VMR	G		0.13209	0.108203	NA	NA	161.527	NA	NA	NA	176.68	0.0238865	0.108203	TRUE
1104	5	3	45077369	45078075	707	VMR	G		0.14781	0.0974462	NA	NA	257.799	NA	NA	NA	271.606	0.0503636	0.0974462	TRUE
1105	2	3	45983597	45983792	196	VMR	B		0.766378	0.161735	0.00958423	NA	88.3875	GxE	1.99077	-1.47728e-05	164.693	0.595059	0.171319	FALSE
1106	2	3	46410171	46410222	52	VMR	G		0.582752	0.21943	NA	NA	147.373	G+E	0.118712	-0.00534197	207.07	0.363322	0.21943	TRUE
1107	2	3	46484250	46484379	130	VMR	G		0.206986	0.116303	NA	NA	634.319	NA	NA	NA	652.299	0.0906828	0.116303	TRUE
1108	3	3	46506374	46506552	179	VMR	B		0.413447	0.0764863	0.0141593	0.0340076	150.654	G+E	2.44328	0.0181252	172.788	0.288794	0.124653	FALSE
1109	2	3	46599958	46600244	287	VMR	G		0.508124	0.471759	NA	NA	378.127	NA	NA	NA	474.31	0.0363649	0.471759	TRUE
1110	3	3	46615509	46615620	112	VMR	B		0.237358	0.0847011	NA	NA	120.576	NA	NA	NA	133.952	0.152657	0.0847011	FALSE
1111	2	3	46706562	46707041	480	VMR	GxE		0.527223	0.049274	0.131654	0.0938945	87.2355	G+E	30.2516	0.116871	148.139	0.2524	0.274823	TRUE
1112	3	3	46742865	46743078	214	VMR	B		NA	NA	NA	NA	NA	NA	NA	NA	NA	NA	NA	NA
1113	9	3	46759096	46759698	603	VMR	B		NA	NA	NA	NA	NA	NA	NA	NA	NA	NA	NA	NA
1114	4	3	46792192	46792462	271	VMR	B		0.397233	0.165764	0.0180627	NA	302.295	GxE	0.537728	-0.00600692	337.158	0.213406	0.183826	FALSE
1115	4	3	46875342	46875724	383	VMR	B		NA	NA	NA	NA	NA	NA	NA	NA	NA	NA	NA	NA
1116	2	3	46887651	46887918	268	VMR	B		0.193667	0.0453002	0.0237356	NA	116.821	GxE	1.46372	-0.00295637	124.815	0.124631	0.0690358	FALSE
1117	4	3	46940153	46940439	287	VMR	B		0.147608	0.094824	0.0112455	0.0141904	337.389	G+E	0.302627	0.01355	350.658	0.0273482	0.12026	FALSE
1118	2	3	47051533	47051546	14	VMR	G+E		0.763368	0.48814	0.00956449	NA	54.6613	GxE	1.64477	-0.000575053	216.001	0.265663	0.497705	TRUE
1119	2	3	47517807	47517819	13	VMR	GxE		0.337761	0.183996	0.0328767	0.0318273	134.349	G+E	8.24477	0.0481383	174.901	0.089061	0.2487	TRUE
1120	2	3	47563649	47563855	207	VMR	G+E		0.819513	0.76727	0.0163152	NA	180.908	G	0.405556	0.00299841	421.532	0.0359276	0.783585	TRUE
1121	4	3	48507508	48507618	111	VMR	GxE		0.3858	0.198613	0.078402	0.0739609	187.919	G+E	36.5528	0.185615	247.91	0.0348249	0.350976	TRUE
1122	4	3	48632568	48632723	156	VMR	B		NA	NA	NA	NA	NA	NA	NA	NA	NA	NA	NA	NA
1123	2	3	48694246	48694673	428	VMR	B		0.155558	0.0424183	0.0268736	NA	127.094	GxE	1.43902	-0.00323841	134.608	0.0862656	0.0692919	FALSE
1124	4	3	49170498	49171051	554	VMR	B		0.242608	0.0746187	0.015331	NA	226.462	G	1.63706	0.0191046	238.847	0.152658	0.0899497	FALSE
1125	3	3	49236860	49236946	87	VMR	B		0.135827	0.0975619	0.0145862	NA	251.759	G	0.203341	0.0131405	265.574	0.0236792	0.112148	FALSE
1126	4	3	49710768	49711147	380	VMR	B		NA	NA	NA	NA	NA	NA	NA	NA	NA	NA	NA	NA
1127	2	3	49894115	49894142	28	VMR	B		0.0892722	NA	0.0135225	NA	101.033	NA	NA	NA	101.185	0.0757496	0.0135225	FALSE
1128	2	3	50230536	50230878	343	VMR	B		0.0869277	0.0451439	NA	NA	239.764	NA	NA	NA	244.809	0.0417837	0.0451439	FALSE
1129	2	3	50304941	50304957	17	VMR	B		NA	NA	NA	NA	NA	NA	NA	NA	NA	NA	NA	NA
1130	2	3	50488020	50488230	211	VMR	B		0.213972	0.0501117	NA	NA	128.837	NA	NA	NA	135.86	0.16386	0.0501117	FALSE
1131	2	3	51894883	51895407	525	VMR	G		0.367958	0.116309	NA	NA	197.24	G+E	0.775358	-0.00527937	219.902	0.251649	0.116309	TRUE
1132	2	3	52568218	52568323	106	VMR	GxE		0.485988	0.341274	0.0240126	0.0172408	98.6674	G+E	0.514365	0.00892882	173.886	0.103461	0.382527	TRUE
1133	2	3	52748359	52748469	111	VMR	GxE		0.688447	0.549292	0.0159987	0.0231963	139.248	G+E	1.60218	0.00778239	288.135	0.0999599	0.588487	TRUE
1134	2	3	52812361	52812367	7	VMR	G+E		0.373375	0.193474	0.0107018	NA	266.549	G	0.415591	0.0104538	303.727	0.169199	0.204176	TRUE
1135	5	3	53032818	53033167	350	VMR	B		0.167361	0.0551724	NA	NA	237.475	G+E	0.115833	-0.0106764	244.842	0.112189	0.0551724	FALSE
1136	2	3	53164697	53165031	335	VMR	B		0.0489662	NA	0.0245515	NA	168.189	NA	NA	NA	169.91	0.0244146	0.0245515	FALSE
1137	2	3	53321205	53321215	11	VMR	G		0.208337	0.125749	NA	NA	204.696	NA	NA	NA	224.22	0.0825875	0.125749	TRUE
1138	2	3	53700263	53700276	14	VMR	B		0.321266	0.0665421	0.0127078	NA	175.141	G	0.803521	0.0131591	187.264	0.242016	0.0792499	FALSE
1139	2	3	53916135	53916319	185	VMR	G		0.247779	0.181331	NA	NA	109.514	NA	NA	NA	139.045	0.0664483	0.181331	TRUE
1140	2	3	53973121	53973123	3	VMR	B		0.349641	0.0586777	0.044091	0.0472374	122.23	G+E	8.55932	0.0487794	146.531	0.199634	0.150006	FALSE
1141	3	3	54121778	54122146	369	VMR	G		0.251057	0.227246	NA	NA	332.889	NA	NA	NA	369.578	0.0238111	0.227246	TRUE
1142	2	3	55001650	55002054	405	VMR	B		0.237139	0.0626517	NA	NA	89.1347	NA	NA	NA	98.6583	0.174487	0.0626517	FALSE
1143	2	3	57176622	57176708	87	VMR	B		NA	NA	NA	NA	NA	NA	NA	NA	NA	NA	NA	NA
1144	2	3	57197870	57198244	375	VMR	B		0.187134	0.0599311	NA	NA	79.831	NA	NA	NA	88.217	0.127203	0.0599311	FALSE
1145	3	3	57456170	57457209	1040	VMR	B		0.323072	NA	0.0388869	NA	173.618	NA	NA	NA	179.773	0.284185	0.0388869	FALSE
1146	2	3	57583076	57583280	205	VMR	B		0.206831	0.0877102	0.0490161	0.0473522	156.109	G+E	6.61214	0.0481943	180.579	0.0227522	0.184079	FALSE
1147	2	3	57613404	57614340	937	VMR	B		0.18413	0.0666901	NA	NA	188.698	NA	NA	NA	198.17	0.11744	0.0666901	FALSE
1148	2	3	57875202	57875387	186	VMR	B		0.289259	0.0327897	0.0556842	NA	166.865	GxE	1.65688	-0.00166838	179.994	0.200785	0.0884739	FALSE
1149	3	3	57945277	57945695	419	VMR	GxE		0.732497	0.52838	0.0277112	0.0173231	22.015	G+E	3.66561	0.0105846	183.238	0.159083	0.573414	TRUE
1150	3	3	57994099	57995180	1082	VMR	B		0.219131	0.038725	0.0180016	NA	208.514	GxE	0.176995	-0.00968957	214.752	0.162405	0.0567266	FALSE
1151	2	3	58523570	58523649	80	VMR	G		0.528398	0.286203	NA	NA	142.753	G+E	1.15857	-0.00271012	209.999	0.242196	0.286203	TRUE
1152	2	3	61546220	61547130	911	VMR	B		0.166094	0.0590915	NA	NA	204.862	NA	NA	NA	212.858	0.107003	0.0590915	FALSE
1153	3	3	63428305	63428907	603	VMR	B		0.254796	0.0889012	NA	NA	236.345	NA	NA	NA	250.799	0.165895	0.0889012	FALSE
1154	2	3	63739116	63739305	190	VMR	B		NA	NA	NA	NA	NA	NA	NA	NA	NA	NA	NA	NA
1155	3	3	63849764	63850567	804	VMR	B		NA	NA	NA	NA	NA	NA	NA	NA	NA	NA	NA	NA
1156	4	3	64008007	64009096	1090	VMR	B		0.129531	NA	0.0253801	NA	143.406	NA	NA	NA	145.602	0.104151	0.0253801	FALSE
1157	2	3	64210991	64211204	214	VMR	G		0.269553	0.0980094	NA	NA	127.816	NA	NA	NA	144.198	0.171543	0.0980094	TRUE
1158	2	3	64670013	64670017	5	VMR	G		0.299908	0.244734	NA	NA	623.076	NA	NA	NA	664.846	0.0551738	0.244734	TRUE
1159	4	3	65342216	65342883	668	VMR	B		0.1431	NA	0.0360959	NA	213.365	NA	NA	NA	217.389	0.107004	0.0360959	FALSE
1160	4	3	66848608	66848765	158	VMR	G		0.261146	0.174021	NA	NA	376.388	G+E	1.99945	-2.79014e-06	405.267	0.0871244	0.174021	TRUE
1161	3	3	67022555	67022852	298	VMR	B		0.0686919	NA	0.0169932	NA	178.37	NA	NA	NA	179.01	0.0516987	0.0169932	FALSE
1162	2	3	68968320	68968675	356	VMR	B		NA	NA	NA	NA	NA	NA	NA	NA	NA	NA	NA	NA
1163	2	3	69927381	69927701	321	VMR	B		0.20425	0.0434479	NA	NA	157.717	NA	NA	NA	163.478	0.160803	0.0434479	FALSE
1164	2	3	71775267	71775503	237	VMR	G		0.400657	0.139741	NA	NA	142.528	NA	NA	NA	171.127	0.260916	0.139741	TRUE
1165	8	3	71804002	71805022	1021	VMR	G+E		0.476643	0.310529	0.0423473	NA	293.273	GxE	1.47967	-0.00186188	364.517	0.123767	0.352876	TRUE
1166	2	3	71835112	71835520	409	VMR	GxE		0.554598	0.354964	0.0234564	0.0399034	186.946	G+E	3.64223	0.0175497	277.638	0.136274	0.418324	TRUE
1167	2	3	72149749	72149779	31	VMR	B		0.243175	0.126141	0.0659214	NA	176.141	GxE	1.91582	-0.000436217	205.16	0.0511124	0.192063	FALSE
1168	2	3	72225745	72226488	744	VMR	B		0.259703	0.0561166	NA	NA	112.086	G+E	0.783359	-0.00614338	120.754	0.203586	0.0561166	FALSE
1169	2	3	72397347	72397491	145	VMR	G		0.529986	0.191883	NA	NA	238.497	G+E	0.0487778	-0.00623972	286.48	0.338103	0.191883	TRUE
1170	2	3	72704324	72704361	38	VMR	B		0.182588	0.0916071	0.0265942	NA	225.233	GxE	1.99411	-3.29615e-05	240.952	0.0643866	0.118201	FALSE
1171	2	3	72706849	72707236	388	VMR	G+E		0.58882	0.408377	0.0105233	NA	69.6992	G	0.116258	0.00600342	168.263	0.16992	0.418901	TRUE
1172	2	3	72788294	72788482	189	VMR	G		0.526436	0.439977	NA	NA	191.892	NA	NA	NA	285.82	0.0864588	0.439977	TRUE
1173	4	3	73045440	73045843	404	VMR	G		0.827799	0.796027	NA	NA	267.057	G+E	1.88191	-0.000139226	517.17	0.0317723	0.796027	TRUE
1174	3	3	74316889	74316993	105	VMR	B		NA	NA	NA	NA	NA	NA	NA	NA	NA	NA	NA	NA
1175	4	3	74662850	74663507	658	VMR	B		NA	NA	NA	NA	NA	NA	NA	NA	NA	NA	NA	NA
1176	2	3	75445502	75445610	109	VMR	G		0.193113	0.148598	NA	NA	270.412	NA	NA	NA	293.091	0.0445146	0.148598	TRUE
1177	2	3	79634441	79634890	450	VMR	B		0.322917	0.032372	0.0357157	0.0297462	164.496	G+E	0.684251	0.0125635	178.2	0.225083	0.0978338	FALSE
1178	3	3	80819383	80819787	405	VMR	G		0.228663	0.157588	NA	NA	283.632	NA	NA	NA	308.773	0.0710744	0.157588	TRUE
1179	2	3	81720672	81721306	635	VMR	B		0.264684	NA	0.0305261	NA	184.219	NA	NA	NA	188.158	0.234158	0.0305261	FALSE
1180	2	3	82034269	82034693	425	VMR	B		NA	NA	NA	NA	NA	NA	NA	NA	NA	NA	NA	NA
1181	2	3	86317417	86317919	503	VMR	B		0.332748	0.0361312	NA	NA	137.667	NA	NA	NA	143.366	0.296617	0.0361312	FALSE
1182	7	3	87137933	87138700	768	VMR	B		0.222868	NA	0.0402662	NA	245.445	NA	NA	NA	250.82	0.182602	0.0402662	FALSE
1183	2	3	87326805	87326854	50	VMR	B		0.316836	0.0373209	0.0608329	0.0288713	179.876	G+E	6.36243	0.0402718	198.774	0.189811	0.127025	FALSE
1184	2	3	87842899	87843336	438	VMR	B		0.382151	0.0806887	0.0262055	0.0610068	233.581	G+E	1.85146	0.0165156	262.678	0.21425	0.167901	FALSE
1185	3	3	89156071	89156178	108	VMR	B		0.258624	0.114644	0.016194	NA	144.598	GxE	0.103711	-0.00956694	164.327	0.127786	0.130838	FALSE
1186	2	3	93747482	93747559	78	VMR	B		0.217683	NA	0.0445152	NA	173.217	NA	NA	NA	179.297	0.173168	0.0445152	FALSE
1187	3	3	96495651	96495966	316	VMR	B		0.183072	NA	0.0245342	NA	202.459	NA	NA	NA	204.779	0.158538	0.0245342	FALSE
1188	3	3	97157843	97158366	524	VMR	B		0.30355	NA	0.0370525	NA	169.164	NA	NA	NA	174.732	0.266497	0.0370525	FALSE
1189	2	3	98312547	98312845	299	VMR	B		0.169693	0.0593956	0.0744881	NA	163.684	GxE	1.7657	-0.00133143	181.51	0.0358093	0.133884	FALSE
1190	2	3	98376390	98376574	185	VMR	B		0.248368	0.122737	0.0341623	NA	304.562	GxE	0.762308	-0.00634491	328.241	0.0914686	0.1569	FALSE
1191	2	3	98410851	98411850	1000	VMR	G+E		0.340324	0.282087	0.0276944	NA	362.635	GxE	1.5739	-0.00192247	414.843	0.0305421	0.309782	TRUE
1192	2	3	98524037	98524932	896	VMR	B		0.191486	0.033941	NA	NA	152.065	NA	NA	NA	156.069	0.157545	0.033941	FALSE
1193	2	3	100585734	100585771	38	VMR	B		0.354448	0.0749335	0.0175566	NA	119.862	GxE	1.18413	-0.00359739	135.41	0.261958	0.0924901	FALSE
1194	3	3	101039780	101040752	973	VMR	B		0.237837	NA	0.0604442	NA	207.318	NA	NA	NA	216.461	0.177393	0.0604442	FALSE
1195	2	3	101498416	101498747	332	VMR	B		0.225214	0.0676079	0.0224255	0.0262242	90.9863	G+E	3.7582	0.0311679	105.398	0.108956	0.116258	FALSE
1196	2	3	101678542	101678561	20	VMR	B		NA	NA	NA	NA	NA	NA	NA	NA	NA	NA	NA	NA
1197	3	3	105072537	105073077	541	VMR	G+E		0.364044	0.218625	0.0271044	NA	285.262	GxE	1.62865	-0.00161547	328.961	0.118314	0.24573	TRUE
1198	2	3	105231212	105231947	736	VMR	B		0.272152	0.0400807	0.0466813	NA	126.959	GxE	1.89292	-0.000533615	139.401	0.18539	0.0867619	FALSE
1199	2	3	108292253	108292417	165	VMR	B		0.158506	0.0509336	NA	NA	195.281	NA	NA	NA	201.86	0.107573	0.0509336	FALSE
1200	3	3	108321422	108321607	186	VMR	B		0.19069	NA	0.0283949	NA	264.32	NA	NA	NA	267.355	0.162296	0.0283949	FALSE
1201	4	3	109056357	109056875	519	VMR	B		0.263612	0.0873422	0.0407131	NA	137.549	GxE	1.30906	-0.00347668	156.957	0.135557	0.128055	FALSE
1202	2	3	110789300	110789472	173	VMR	B		0.228726	0.0820292	0.03473	NA	107.291	GxE	1.60626	-0.00207723	123.872	0.111967	0.116759	FALSE
1203	4	3	111697479	111697713	235	VMR	G		0.353577	0.11028	NA	NA	194.999	G+E	0.938862	-0.00468122	215.996	0.243297	0.11028	TRUE
1204	2	3	112023100	112023284	185	VMR	B		0.263066	0.0390923	0.0410882	0.0553207	147.846	G+E	4.51398	0.0336238	166.489	0.127564	0.135501	FALSE
1205	2	3	112051808	112052218	411	VMR	B		0.186102	0.0453861	0.0603898	0.0473853	160.006	G+E	0.877169	0.0161983	179.18	0.0329412	0.153161	FALSE
1206	5	3	112359494	112359956	463	VMR	GxE		0.519166	0.35797	0.0408005	0.0700081	85.7753	G	2.46274	0.0217624	179.133	0.0503873	0.468779	TRUE
1207	6	3	113160430	113160623	194	VMR	G		0.577333	0.388932	NA	NA	94.6506	NA	NA	NA	187.904	0.188401	0.388932	TRUE
1208	5	3	113234057	113235258	1202	VMR	B		0.364567	0.16436	0.0144535	0.0137896	335.11	G+E	0.140183	0.00938329	367.764	0.171964	0.192603	FALSE
1209	3	3	113933043	113933175	133	VMR	G		0.431778	0.253062	NA	NA	288.914	NA	NA	NA	340.694	0.178716	0.253062	TRUE
1210	2	3	113955940	113955994	55	VMR	G		0.417024	0.216758	NA	NA	220.978	NA	NA	NA	265.134	0.200266	0.216758	TRUE
1211	2	3	115340791	115341135	345	VMR	B		0.263467	0.139008	0.0185604	NA	100.673	G	0.371087	0.0120592	124.978	0.105898	0.157568	FALSE
1212	4	3	118892215	118892461	247	VMR	G		0.272556	0.167997	NA	NA	173.244	G+E	1.25555	-0.00369979	201.58	0.104559	0.167997	TRUE
1213	5	3	119187346	119188494	1149	VMR	GxE		0.48311	0.241438	0.00736408	0.0077545	204.341	G+E	0.852976	0.0101998	257.183	0.226554	0.256557	TRUE
1214	2	3	119499749	119500059	311	VMR	G		0.84546	0.67894	NA	NA	-10.1894	NA	NA	NA	233.844	0.16652	0.67894	TRUE
1215	3	3	120003642	120004483	842	VMR	B		NA	NA	NA	NA	NA	NA	NA	NA	NA	NA	NA	NA
1216	2	3	122296369	122296385	17	VMR	B		0.242802	0.0753202	0.0304266	0.060941	169.658	G+E	1.86703	0.0203235	192.707	0.0761138	0.166688	FALSE
1217	5	3	122640778	122641316	539	VMR	B		NA	NA	NA	NA	NA	NA	NA	NA	NA	NA	NA	NA
1218	3	3	124222817	124222910	94	VMR	G+E		0.402732	0.274973	0.0286653	NA	138.982	GxE	1.43699	-0.00229876	194.993	0.099094	0.303638	TRUE
1219	2	3	124931985	124932002	18	VMR	B		0.226194	0.0733454	0.0187007	0.0158243	168.007	G+E	1.38867	0.0181702	181.06	0.118323	0.10787	FALSE
1220	5	3	125709126	125710226	1101	VMR	G+E		0.579346	0.456282	0.00847717	NA	396.284	G	0.984362	0.008687	500.943	0.114587	0.464759	TRUE
1221	3	3	125899925	125900180	256	VMR	B		0.107349	0.0567853	NA	NA	141.918	NA	NA	NA	148.922	0.050564	0.0567853	FALSE
1222	2	3	125932534	125932676	143	VMR	B		0.234325	0.0683908	0.0303422	NA	136.059	GxE	0.43195	-0.0081794	149.767	0.135592	0.098733	FALSE
1223	2	3	126007325	126007421	97	VMR	B		0.262192	0.0860875	0.0202991	0.0875474	187.075	G+E	6.27558	0.0430284	215.148	0.0682582	0.193934	FALSE
1224	4	3	126061950	126062648	699	VMR	B		NA	NA	NA	NA	NA	NA	NA	NA	NA	NA	NA	NA
1225	7	3	126911763	126912011	249	VMR	B		NA	NA	NA	NA	NA	NA	NA	NA	NA	NA	NA	NA
1226	3	3	126945527	126946312	786	VMR	B		0.144032	0.0730583	0.0473731	NA	399.925	GxE	1.99345	-3.84202e-05	415.144	0.0236002	0.120431	FALSE
1227	2	3	127022919	127022921	3	VMR	B		NA	NA	NA	NA	NA	NA	NA	NA	NA	NA	NA	NA
1228	5	3	127056837	127057149	313	VMR	B		NA	NA	NA	NA	NA	NA	NA	NA	NA	NA	NA	NA
1229	2	3	128215433	128215565	133	VMR	B		0.613561	0.036368	0.0229973	NA	161.222	GxE	1.39927	-0.00158677	178.086	0.554196	0.0593654	FALSE
1230	2	3	128764824	128764940	117	VMR	B		NA	NA	NA	NA	NA	NA	NA	NA	NA	NA	NA	NA
1231	2	3	130444805	130445686	882	VMR	B		0.140732	NA	0.0300781	NA	196.29	NA	NA	NA	199.313	0.110654	0.0300781	FALSE
1232	5	3	130745442	130745959	518	VMR	B		0.16562	0.0582978	NA	NA	132.961	NA	NA	NA	140.821	0.107323	0.0582978	FALSE
1233	2	3	131080755	131081174	420	VMR	B		NA	NA	NA	NA	NA	NA	NA	NA	NA	NA	NA	NA
1234	2	3	131754675	131755140	466	VMR	B		0.212445	0.0700484	NA	NA	121.407	NA	NA	NA	131.848	0.142397	0.0700484	FALSE
1235	2	3	132431348	132432100	753	VMR	B		0.363449	0.0714878	0.045781	0.02725	153.642	G+E	3.95832	0.0265153	177.513	0.21893	0.144519	FALSE
1236	3	3	133191078	133191297	220	VMR	B		0.189678	0.0544789	NA	NA	254.813	NA	NA	NA	262.313	0.135199	0.0544789	FALSE
1237	2	3	133375664	133375668	5	VMR	B		0.317479	0.0759208	0.0354561	0.0292373	133.237	G+E	2.08726	0.0193771	154.587	0.176865	0.140614	FALSE
1238	2	3	133464971	133465180	210	VMR	G		0.723128	0.607564	NA	NA	115.592	NA	NA	NA	283.155	0.115564	0.607564	TRUE
1239	8	3	133502564	133502952	389	VMR	G+E		0.441736	0.312742	0.0233764	NA	282.059	GxE	0.581608	-0.00539728	346.869	0.105618	0.336118	TRUE
1240	2	3	133705795	133706085	291	VMR	B		NA	NA	NA	NA	NA	NA	NA	NA	NA	NA	NA	NA
1241	5	3	134031663	134032379	717	VMR	B		0.218994	0.0218793	0.0252526	0.060895	145.055	G+E	5.87383	0.0432764	157.97	0.110967	0.108027	FALSE
1242	2	3	137228423	137228636	214	VMR	B		0.100954	0.0498325	NA	NA	154.949	NA	NA	NA	160.825	0.0511213	0.0498325	FALSE
1243	2	3	137361526	137361532	7	VMR	B		0.148772	0.0741023	NA	NA	168.535	NA	NA	NA	178.722	0.0746698	0.0741023	FALSE
1244	3	3	137492780	137493275	496	VMR	B		NA	NA	NA	NA	NA	NA	NA	NA	NA	NA	NA	NA
1245	4	3	137728692	137728831	140	VMR	G		0.333597	0.188169	NA	NA	126.275	NA	NA	NA	160.586	0.145429	0.188169	TRUE
1246	5	3	137834484	137835011	528	VMR	B		0.159618	0.0425684	NA	NA	171.464	NA	NA	NA	176.679	0.11705	0.0425684	FALSE
1247	4	3	138152837	138153168	332	VMR	B		0.294528	0.0776124	NA	NA	246.905	NA	NA	NA	260.144	0.216916	0.0776124	FALSE
1248	4	3	138426006	138427053	1048	VMR	B		0.286977	0.034947	NA	NA	129.613	NA	NA	NA	134.599	0.25203	0.034947	FALSE
1249	6	3	138724277	138725335	1059	VMR	B		0.3882	0.0315808	NA	NA	157.523	NA	NA	NA	162.872	0.356619	0.0315808	FALSE
1250	3	3	138739874	138739922	49	VMR	B		0.346712	0.0425741	0.0283127	0.0398036	156.078	G+E	1.62011	0.016401	172.93	0.236021	0.11069	FALSE
1251	5	3	138763852	138763993	142	VMR	B		NA	NA	NA	NA	NA	NA	NA	NA	NA	NA	NA	NA
1252	2	3	138998997	138999616	620	VMR	B		0.472138	0.0736271	NA	NA	134.42	NA	NA	NA	151.483	0.398511	0.0736271	FALSE
1253	2	3	139258658	139258822	165	VMR	B		NA	NA	NA	NA	NA	NA	NA	NA	NA	NA	NA	NA
1254	2	3	139397179	139397363	185	VMR	G+E		0.328586	0.181322	0.022479	NA	149.824	G	1.5867	0.0166985	184.527	0.124785	0.203801	TRUE
1255	2	3	141105198	141105208	11	VMR	B		0.212096	0.0505599	NA	NA	182.614	NA	NA	NA	189.694	0.161536	0.0505599	FALSE
1256	2	3	141724658	141724961	304	VMR	B		0.234213	0.0310099	0.0629158	0.0180288	167.742	G+E	1.49961	0.0185776	181.664	0.122258	0.111955	FALSE
1257	2	3	142547727	142547750	24	VMR	G		0.178437	0.124709	NA	NA	185.175	NA	NA	NA	203.808	0.0537284	0.124709	TRUE
1258	4	3	142607978	142608516	539	VMR	B		0.253544	0.126296	0.0165524	NA	162.555	G	0.945122	0.0152105	184.12	0.110695	0.142849	FALSE
1259	2	3	142666320	142666759	440	VMR	G		0.742276	0.668276	NA	NA	116.312	NA	NA	NA	301.044	0.0740006	0.668276	TRUE
1260	2	3	145804454	145804594	141	VMR	G+E		0.52605	0.287862	0.0225644	NA	177.89	GxE	1.37176	-0.00203503	247.443	0.215624	0.310426	TRUE
1261	7	3	146187109	146187740	632	VMR	G		0.415562	0.352387	NA	NA	279.057	NA	NA	NA	345.946	0.0631753	0.352387	TRUE
1262	9	3	146261991	146262761	771	VMR	B		0.175373	0.0729953	NA	NA	229.087	NA	NA	NA	239.47	0.102378	0.0729953	FALSE
1263	2	3	148664754	148664839	86	VMR	B		0.311398	0.0614552	0.027484	0.0457824	158.809	G+E	2.09651	0.0195946	178.897	0.176676	0.134722	FALSE
1264	4	3	149094653	149095562	910	VMR	GxE		0.55329	0.126766	0.0231555	0.119512	142.899	G+E	0.114295	0.00651608	205.806	0.283857	0.269433	TRUE
1265	2	3	149104900	149105051	152	VMR	G		0.448534	0.356685	NA	NA	255.059	NA	NA	NA	325.888	0.091849	0.356685	TRUE
1266	2	3	149589218	149589527	310	VMR	B		0.310099	0.102779	0.0358818	NA	110.309	GxE	1.99824	-8.3137e-06	133.048	0.171438	0.138661	FALSE
1267	2	3	150329458	150329548	91	VMR	B		NA	NA	NA	NA	NA	NA	NA	NA	NA	NA	NA	NA
1268	2	3	150948274	150948710	437	VMR	G+E		0.866101	0.513325	0.00149057	NA	7.58622	G	1.20952	0.00297609	233.961	0.351286	0.514815	TRUE
1269	4	3	151985433	151985869	437	VMR	G		0.242303	0.110127	NA	NA	124.795	NA	NA	NA	142.608	0.132176	0.110127	TRUE
1270	2	3	152059421	152060184	764	VMR	B		NA	NA	NA	NA	NA	NA	NA	NA	NA	NA	NA	NA
1271	2	3	152166642	152166902	261	VMR	B		0.303045	0.0416341	0.0553582	0.0362865	121.257	G+E	2.20608	0.0203705	140.805	0.169766	0.133279	FALSE
1272	2	3	152365776	152365794	19	VMR	B		0.422443	0.079193	0.0314285	0.0699704	141.341	G+E	3.04303	0.0202981	175.064	0.241851	0.180592	FALSE
1273	2	3	153323953	153324826	874	VMR	B		0.283406	0.045174	NA	NA	156.93	NA	NA	NA	163.855	0.238232	0.045174	FALSE
1274	2	3	154042577	154042611	35	VMR	GxE		0.336237	0.204136	0.0153335	0.0172617	132.818	G+E	0.95067	0.0135512	171.351	0.099506	0.236731	TRUE
1275	4	3	155011679	155012830	1152	VMR	B		0.346489	0.0345896	0.0581137	NA	151.67	GxE	1.36078	-0.00285496	167.038	0.253785	0.0927033	FALSE
1276	2	3	155027702	155027875	174	VMR	G+E		0.416197	0.332922	0.0137003	NA	170.426	G	0.739534	0.0110579	234.473	0.0695756	0.346622	TRUE
1277	2	3	155422103	155422129	27	VMR	B		0.432631	0.044179	0.0167151	NA	150.697	G	1.06699	0.0120447	161.581	0.371737	0.0608941	FALSE
1278	7	3	156271919	156273486	1568	VMR	B		0.101699	0.0349645	NA	NA	224.539	NA	NA	NA	228.114	0.0667345	0.0349645	FALSE
1279	2	3	156837590	156838181	592	VMR	B		0.24368	0.0774439	NA	NA	139.332	G+E	0.878542	-0.00578721	151.565	0.166236	0.0774439	FALSE
1280	2	3	157217803	157217842	40	VMR	GxE		0.421395	0.158507	0.0231278	0.0794963	117.898	G+E	8.8745	0.0447417	166.278	0.160264	0.261131	TRUE
1281	2	3	157260593	157260627	35	VMR	B		0.194328	0.0764635	0.0471741	NA	170.429	GxE	1.94498	-0.000303549	187.272	0.07069	0.123638	FALSE
1282	2	3	157817483	157817678	196	VMR	G+E		0.448896	0.362422	0.0270599	NA	114.386	GxE	1.8597	-0.000529348	188.435	0.0594136	0.389482	TRUE
1283	2	3	157920734	157920877	144	VMR	B		NA	NA	NA	NA	NA	NA	NA	NA	NA	NA	NA	NA
1284	2	3	158430962	158431192	231	VMR	G		0.363777	0.206852	NA	NA	296.904	G+E	1.7129	-0.00124988	336.004	0.156925	0.206852	TRUE
1285	3	3	158991106	158991638	533	VMR	B		NA	NA	NA	NA	NA	NA	NA	NA	NA	NA	NA	NA
1286	8	3	159557493	159559191	1699	VMR	GxE		0.542823	0.4047	0.0273539	0.0668891	149.402	G+E	2.7463	0.0151065	251.123	0.0438806	0.498943	TRUE
1287	2	3	159942181	159942832	652	VMR	G+E		0.53994	0.2088	0.0371437	NA	158.353	GxE	1.99649	-1.10466e-05	216.88	0.293996	0.245944	TRUE
1288	4	3	160118866	160119319	454	VMR	B		0.213423	0.0383459	0.0369154	NA	238.464	GxE	1.03709	-0.00517061	247.805	0.138162	0.0752614	FALSE
1289	2	3	160131604	160131628	25	VMR	B		0.162037	0.0703588	0.0343227	NA	173.78	GxE	1.73181	-0.00153786	186.966	0.0573552	0.104681	FALSE
1290	2	3	160284293	160284382	90	VMR	B		0.318533	0.134421	0.0297632	NA	215.12	GxE	0.272589	-0.00801532	242.636	0.154349	0.164184	FALSE
1291	2	3	160942117	160942170	54	VMR	B		0.165318	NA	0.0151884	NA	137.517	NA	NA	NA	138.15	0.150129	0.0151884	FALSE
1292	2	3	162901932	162902093	162	VMR	B		NA	NA	NA	NA	NA	NA	NA	NA	NA	NA	NA	NA
1293	2	3	163191912	163192523	612	VMR	B		0.353143	0.0313943	NA	NA	135.14	NA	NA	NA	140.059	0.321749	0.0313943	FALSE
1294	2	3	169492002	169492018	17	VMR	B		0.200578	0.110937	0.0126097	NA	321.486	GxE	0.676146	-0.00721599	338.467	0.0770318	0.123547	FALSE
1295	13	3	169529701	169531864	2164	VMR	G		0.410182	0.300418	NA	NA	151.77	NA	NA	NA	209.874	0.109764	0.300418	TRUE
1296	4	3	169683976	169684942	967	VMR	B		0.166836	0.0587894	NA	NA	138.86	NA	NA	NA	146.815	0.108047	0.0587894	FALSE
1297	2	3	172275886	172276018	133	VMR	B		0.285288	0.0855111	NA	NA	177.883	NA	NA	NA	192.382	0.199777	0.0855111	FALSE
1298	6	3	172312575	172314247	1673	VMR	G+E		0.490816	0.18882	0.0178384	NA	41.7398	GxE	1.85927	-0.00049058	87.4748	0.284158	0.206658	TRUE
1299	2	3	172870960	172871278	319	VMR	B		0.346198	0.0395584	0.0302406	0.0194185	173.05	G+E	0.142402	0.00966462	185.726	0.25698	0.0892175	FALSE
1300	2	3	173638759	173639545	787	VMR	B		0.287474	NA	0.0603884	NA	158.337	NA	NA	NA	168.214	0.227086	0.0603884	FALSE
1301	2	3	174576569	174576768	200	VMR	B		0.27916	NA	0.0376274	NA	167.966	NA	NA	NA	173.395	0.241532	0.0376274	FALSE
1302	3	3	174989835	174990359	525	VMR	B		0.368279	0.024512	0.0256613	0.0487981	170.918	G+E	0.577367	0.0112509	186.168	0.269307	0.0989715	FALSE
1303	2	3	175213208	175213444	237	VMR	B		0.143361	0.0468756	NA	NA	147.272	NA	NA	NA	153.051	0.0964852	0.0468756	FALSE
1304	2	3	177310640	177310750	111	VMR	G		0.225162	0.134627	NA	NA	181.299	NA	NA	NA	202.689	0.0905353	0.134627	TRUE
1305	3	3	178254213	178254281	69	VMR	G		0.223434	0.146167	NA	NA	192.044	NA	NA	NA	215.223	0.077267	0.146167	TRUE
1306	2	3	178978985	178979013	29	VMR	B		0.118926	0.0397948	0.0359657	NA	274.718	GxE	1.98481	-9.16464e-05	282.761	0.0431658	0.0757604	FALSE
1307	3	3	178984747	178984973	227	VMR	G+E		0.456747	0.294618	0.0115243	NA	209.78	G	0.824824	0.0106133	271.035	0.150605	0.306143	TRUE
1308	2	3	179045853	179046016	164	VMR	B		NA	NA	NA	NA	NA	NA	NA	NA	NA	NA	NA	NA
1309	2	3	179280332	179280419	88	VMR	B		0.126131	0.0550506	NA	NA	210.651	NA	NA	NA	217.571	0.07108	0.0550506	FALSE
1310	2	3	179399579	179399839	261	VMR	GxE		0.588582	0.153359	0.0154548	0.151526	110.862	G	1.65649	0.0162524	188.935	0.268242	0.32034	TRUE
1311	2	3	179660149	179660224	76	VMR	B		0.16567	0.0369696	NA	NA	237.017	NA	NA	NA	241.347	0.1287	0.0369696	FALSE
1312	2	3	180319558	180319718	161	VMR	B		NA	NA	NA	NA	NA	NA	NA	NA	NA	NA	NA	NA
1313	2	3	181044466	181045270	805	VMR	B		0.318636	0.0408933	0.01301	NA	137.658	G	0.15255	0.0101201	144.774	0.264733	0.0539032	FALSE
1314	2	3	182583164	182583252	89	VMR	B		0.232003	NA	0.0315303	NA	133.524	NA	NA	NA	137.398	0.200473	0.0315303	FALSE
1315	12	3	182816738	182817584	847	VMR	B		NA	NA	NA	NA	NA	NA	NA	NA	NA	NA	NA	NA
1316	3	3	182881427	182881682	256	VMR	B		0.264522	0.0726708	NA	NA	178.546	NA	NA	NA	190.303	0.191851	0.0726708	FALSE
1317	2	3	183723836	183723963	128	VMR	G+E		0.458629	0.2313	0.0296287	NA	91.3553	G	0.479016	0.00927072	144.789	0.197701	0.260929	TRUE
1318	2	3	183734942	183735012	71	VMR	GxE		0.864243	0.678379	0.0617677	0.0312264	129.059	G	7.2829	0.0109074	400.374	0.092869	0.771374	TRUE
1319	4	3	183959034	183959853	820	VMR	G+E		0.40721	0.166282	0.0430388	NA	141.268	GxE	1.99918	-3.31717e-06	181.419	0.19789	0.20932	TRUE
1320	2	3	184186357	184187253	897	VMR	B		0.207323	0.0910927	0.0215099	NA	109.493	GxE	1.17114	-0.00448736	124.886	0.0947208	0.112603	FALSE
1321	5	3	184209105	184210194	1090	VMR	G+E		0.343375	0.225694	0.0296669	NA	241.587	GxE	0.852492	-0.00514061	285.55	0.088014	0.255361	TRUE
1322	2	3	184231187	184231509	323	VMR	B		0.226005	0.0882706	0.0434597	NA	114.396	GxE	1.04773	-0.00503187	133.343	0.0942742	0.13173	FALSE
1323	2	3	184241840	184241852	13	VMR	G+E		0.577609	0.268929	0.0161286	NA	224.018	GxE	1.87725	-0.00035498	295.315	0.292551	0.285058	TRUE
1324	2	3	184475074	184475101	28	VMR	GxE		0.397011	0.151145	0.0283811	0.0562981	160.645	G+E	7.11917	0.0388638	202.838	0.161187	0.235824	TRUE
1325	2	3	184972080	184972088	9	VMR	B		0.184498	0.0468541	0.0385638	NA	123.868	GxE	1.99384	-3.44094e-05	134.412	0.0990803	0.085418	FALSE
1326	6	3	185000208	185000824	617	VMR	B		0.255501	0.0679159	NA	NA	175.331	NA	NA	NA	186.077	0.187585	0.0679159	FALSE
1327	2	3	185045967	185046528	562	VMR	B		NA	NA	NA	NA	NA	NA	NA	NA	NA	NA	NA	NA
1328	2	3	185815955	185815992	38	VMR	B		0.137352	0.0475391	0.0141998	NA	166.116	GxE	0.169722	-0.0107468	172.208	0.0756134	0.061739	FALSE
1329	4	3	185911519	185912486	968	VMR	G+E		0.378747	0.230592	0.0329656	NA	129.685	GxE	1.99363	-2.70901e-05	177.316	0.11519	0.263558	TRUE
1330	3	3	186490656	186490777	122	VMR	B		0.144554	NA	0.0457008	NA	252.245	NA	NA	NA	257.844	0.0988527	0.0457008	FALSE
1331	2	3	187491295	187492118	824	VMR	G+E		0.676289	0.385926	0.0210599	NA	148.007	G	1.17733	0.00712201	262.872	0.269302	0.406986	TRUE
1332	3	3	187870863	187870940	78	VMR	G+E		0.558629	0.36777	0.00748226	NA	76.9844	G	0.0888173	0.00636007	162.817	0.183376	0.375252	TRUE
1333	3	3	188850137	188850350	214	VMR	B		0.147871	0.0457515	NA	NA	175.581	NA	NA	NA	181.217	0.10212	0.0457515	FALSE
1334	3	3	189349003	189349323	321	VMR	G+E		0.336576	0.186957	0.0246486	NA	177.427	GxE	1.32513	-0.00305951	213.846	0.12497	0.211606	TRUE
1335	2	3	191358304	191358726	423	VMR	B		0.253965	0.0788652	NA	NA	173.489	NA	NA	NA	186.161	0.1751	0.0788652	FALSE
1336	3	3	192289245	192289293	49	VMR	B		0.125124	0.0801901	NA	NA	339.918	NA	NA	NA	350.722	0.0449334	0.0801901	FALSE
1337	3	3	192444927	192445202	276	VMR	B		0.233001	0.0592822	0.0161334	0.0491196	129.811	G	1.89294	0.0315914	145.778	0.108466	0.124535	FALSE
1338	2	3	192594369	192594694	326	VMR	G		0.368859	0.237029	NA	NA	89.4619	NA	NA	NA	134.015	0.13183	0.237029	TRUE
1339	4	3	193272655	193272869	215	VMR	G+E		0.712064	0.601718	0.00687414	NA	73.2459	GxE	1.69795	-0.000595082	235.071	0.103472	0.608592	TRUE
1340	2	3	193692556	193693219	664	VMR	GxE		0.365448	0.167251	0.0156875	0.0253205	157.883	G	0.0687794	0.0179326	193.321	0.157188	0.208259	TRUE
1341	6	3	193921489	193922370	882	VMR	G+E		0.547804	0.420585	0.0204851	NA	150.548	GxE	0.441674	-0.00480083	245.94	0.106734	0.44107	TRUE
1342	3	3	193987540	193987757	218	VMR	B		0.255041	0.0904117	0.0180866	NA	187.224	G	0.707696	0.0139448	203.075	0.146543	0.108498	FALSE
1343	4	3	194090477	194090730	254	VMR	G		0.627659	0.524408	NA	NA	77.6333	NA	NA	NA	203.962	0.103251	0.524408	TRUE
1344	2	3	194118478	194118613	136	VMR	B		NA	NA	NA	NA	NA	NA	NA	NA	NA	NA	NA	NA
1345	3	3	194188988	194189491	504	VMR	B		0.152167	0.0468001	NA	NA	213.614	NA	NA	NA	219.458	0.105366	0.0468001	FALSE
1346	2	3	194469052	194469144	93	VMR	B		0.39058	0.0734684	0.0235057	0.035423	167.954	G+E	3.8819	0.025053	190.657	0.258183	0.132397	FALSE
1347	3	3	194500865	194501102	238	VMR	G		0.303989	0.162815	NA	NA	302.569	NA	NA	NA	331.258	0.141174	0.162815	TRUE
1348	4	3	194705841	194706168	328	VMR	B		0.288301	0.0823468	0.044342	0.0217344	202.51	G+E	2.44106	0.0219813	224.165	0.139878	0.148423	FALSE
1349	5	3	194868427	194868843	417	VMR	B		0.284234	0.0547944	0.0557015	0.0431518	197.565	G+E	7.47808	0.0480077	219.957	0.130587	0.153648	FALSE
1350	2	3	195001478	195001505	28	VMR	B		0.313306	0.0409321	0.0376771	NA	160.158	GxE	1.22615	-0.00363009	171.982	0.234697	0.0786092	FALSE
1351	11	3	195488725	195490309	1585	VMR	G		0.317288	0.187026	NA	NA	406.105	NA	NA	NA	439.455	0.130262	0.187026	TRUE
1352	3	3	195538730	195539033	304	VMR	G		0.276915	0.192785	NA	NA	160.443	NA	NA	NA	192.95	0.0841298	0.192785	TRUE
1353	5	3	195578011	195578280	270	VMR	G		0.520359	0.484403	NA	NA	361.488	G+E	1.58582	-0.00135873	461.411	0.0359556	0.484403	TRUE
1354	3	3	195681400	195682595	1196	VMR	G		0.287806	0.193777	NA	NA	238.049	NA	NA	NA	271.185	0.0940283	0.193777	TRUE
1355	2	3	195907058	195907142	85	VMR	B		0.357466	0.0444682	0.0293981	0.020959	145.318	G+E	2.65728	0.0208267	159.415	0.262641	0.0948252	FALSE
1356	4	3	196255632	196256012	381	VMR	G		0.399324	0.289972	NA	NA	167.878	NA	NA	NA	223.387	0.109352	0.289972	TRUE
1357	3	3	196373543	196373751	209	VMR	B		0.204889	0.0655876	NA	NA	232.696	NA	NA	NA	242.269	0.139301	0.0655876	FALSE
1358	2	3	196436008	196436459	452	VMR	GxE		0.506996	0.120543	0.168271	0.141546	52.5557	G+E	39.7011	0.162983	138.172	0.0766357	0.43036	TRUE
1359	5	3	196693809	196694932	1124	VMR	B		0.386278	0.0813973	0.03016	NA	200.892	GxE	1.21534	-0.00328951	221.277	0.274721	0.111557	FALSE
1360	6	3	196705629	196705898	270	VMR	G+E		0.373995	0.288682	0.0351576	NA	472.048	GxE	1.91741	-0.000354036	528.921	0.0501549	0.32384	TRUE
1361	2	3	197023889	197024248	360	VMR	B		0.154193	0.069259	NA	NA	138.138	NA	NA	NA	147.629	0.0849343	0.069259	FALSE
1362	2	3	197026096	197026407	312	VMR	B		0.150188	0.0548226	NA	NA	162.079	NA	NA	NA	169.206	0.0953652	0.0548226	FALSE
1363	2	3	197225707	197226107	401	VMR	B		NA	NA	NA	NA	NA	NA	NA	NA	NA	NA	NA	NA
1364	2	3	197840760	197840782	23	VMR	B		0.0708591	0.0316066	NA	NA	174.936	NA	NA	NA	177.82	0.0392525	0.0316066	FALSE
1365	9	4	124232	126058	1827	VMR	G+E		0.466011	0.40075	0.00669645	NA	467.412	GxE	1.03646	-0.0035125	546.198	0.0585639	0.407447	TRUE
1366	2	4	206339	206562	224	VMR	B		0.20678	0.0792522	NA	NA	172.636	NA	NA	NA	184.54	0.127528	0.0792522	FALSE
1367	2	4	299311	299370	60	VMR	B		0.268039	0.0751115	0.0169725	NA	211.015	G	0.760587	0.0139717	224.316	0.175955	0.092084	FALSE
1368	2	4	330290	330651	362	VMR	B		0.102819	0.03704	0.0208921	NA	123.939	G	1.15486	0.0195978	129.075	0.0448874	0.0579321	FALSE
1369	2	4	640348	640503	156	VMR	G+E		0.486192	0.349245	0.031194	NA	200.986	GxE	1.90707	-0.000326942	277.889	0.105752	0.380439	TRUE
1370	3	4	675137	675827	691	VMR	B		NA	NA	NA	NA	NA	NA	NA	NA	NA	NA	NA	NA
1371	2	4	713674	714506	833	VMR	B		0.212114	0.0261579	0.0290091	0.017745	109.626	G+E	1.64097	0.0198955	116.548	0.139202	0.072912	FALSE
1372	4	4	719362	720870	1509	VMR	GxE		0.505686	0.238032	0.0245486	0.0947306	154.515	G+E	0.534635	0.00865646	227.936	0.148375	0.357311	TRUE
1373	2	4	780856	781041	186	VMR	G+E		0.457569	0.311241	0.0270062	NA	197.133	GxE	0.910635	-0.00403223	263.889	0.119322	0.338247	TRUE
1374	2	4	798611	798711	101	VMR	B		0.135077	NA	0.0493312	NA	263.623	NA	NA	NA	269.722	0.0857459	0.0493312	FALSE
1375	2	4	828149	828198	50	VMR	G+E		0.54056	0.23772	0.0154481	NA	141.32	GxE	0.243303	-0.00549493	201.402	0.287392	0.253168	TRUE
1376	3	4	940614	941054	441	VMR	G+E		0.45196	0.396512	0.00712174	NA	235.915	G	0.764925	0.0104776	312.489	0.048327	0.403633	TRUE
1377	3	4	961505	962124	620	VMR	G+E		0.38717	0.247431	0.00886593	NA	383.441	GxE	0.294492	-0.00711716	430.453	0.130873	0.256297	TRUE
1378	2	4	967324	967327	4	VMR	G		0.414629	0.328218	NA	NA	547.288	G+E	1.99663	-1.35235e-05	610.277	0.0864103	0.328218	TRUE
1379	2	4	979022	979079	58	VMR	B		0.282556	0.0776	0.0198602	0.0631883	158.621	G+E	1.16778	0.0157366	182.122	0.121907	0.160649	FALSE
1380	5	4	995849	997540	1692	VMR	B		0.237958	0.126132	0.0622945	NA	118.25	GxE	1.79538	-0.00106728	146.509	0.0495315	0.188427	FALSE
1381	3	4	1044486	1044797	312	VMR	G		0.642237	0.482901	NA	NA	155.647	G+E	0.434164	-0.00381647	278.378	0.159336	0.482901	TRUE
1382	5	4	1107487	1107983	497	VMR	GxE		0.422628	0.274048	0.0371031	0.0229892	222.539	G+E	0.494488	0.00994947	283.206	0.0884875	0.33414	TRUE
1383	3	4	1161319	1161653	335	VMR	B		0.176009	0.0348524	0.0474768	0.0328121	193.691	G+E	0.739884	0.0156093	206.788	0.0608677	0.115141	FALSE
1384	3	4	1243392	1244086	695	VMR	G+E		0.724908	0.530585	0.0169123	NA	42.5113	GxE	1.58505	-0.000780732	198.433	0.17741	0.547497	TRUE
1385	4	4	1303317	1303710	394	VMR	G+E		0.473674	0.336341	0.0128757	NA	252.218	G	0.791776	0.0101611	322.52	0.124457	0.349216	TRUE
1386	2	4	1366597	1366662	66	VMR	G+E		0.348849	0.217846	0.0311885	NA	398.163	GxE	1.60455	-0.00176132	441.446	0.0998138	0.249035	TRUE
1387	7	4	1398599	1400869	2271	VMR	B		0.220782	0.0347835	0.015149	0.0581989	160.075	G+E	2.83283	0.026225	173.048	0.11265	0.108131	FALSE
1388	5	4	1402198	1404257	2060	VMR	B		0.193886	0.0498368	0.0161081	0.0735481	139.663	G+E	0.555657	0.0142348	156.965	0.0543927	0.139493	FALSE
1389	3	4	1407592	1408936	1345	VMR	B		0.249709	0.0728012	0.0109216	NA	230.091	GxE	0.0684334	-0.00986091	241.536	0.165986	0.0837228	FALSE
1390	4	4	1512248	1513259	1012	VMR	GxE		0.504472	0.272484	0.0177601	0.066103	211.817	G+E	1.09035	0.0106005	284.922	0.148126	0.356347	TRUE
1391	2	4	1514317	1514621	305	VMR	G+E		0.341173	0.22225	0.0393298	NA	165.509	GxE	0.782566	-0.00547085	210.325	0.0795926	0.26158	TRUE
1392	2	4	1521984	1522229	246	VMR	B		0.226358	0.0450337	NA	NA	341.472	NA	NA	NA	347.732	0.181325	0.0450337	FALSE
1393	2	4	1523275	1523326	52	VMR	B		0.284987	0.0995481	0.0143281	NA	411.062	GxE	0.884331	-0.005443	428.639	0.171111	0.113876	FALSE
1394	4	4	1558451	1558902	452	VMR	B		0.262373	0.143288	0.0142529	0.0428487	149.103	G+E	8.75868	0.0564083	178.191	0.0619833	0.20039	FALSE
1395	12	4	1579657	1582181	2525	VMR	B		0.157628	0.0773102	NA	NA	439.589	NA	NA	NA	450.409	0.0803177	0.0773102	FALSE
1396	3	4	1594894	1595515	622	VMR	B		0.269796	0.0665674	0.018714	NA	308.279	GxE	0.0352314	0.000176227	320.406	0.184514	0.0852814	FALSE
1397	3	4	1625012	1625248	237	VMR	G		0.516645	0.477808	NA	NA	262.643	NA	NA	NA	361.003	0.0388373	0.477808	TRUE
1398	2	4	1685442	1685460	19	VMR	B		0.201472	0.115276	0.0159355	NA	96.8322	G	1.1891	0.0176343	115.044	0.070261	0.131211	FALSE
1399	3	4	2062392	2063036	645	VMR	B		0.428167	0.0799968	0.0321786	NA	243.586	GxE	1.99907	-3.64703e-06	265.738	0.315992	0.112175	FALSE
1400	3	4	2341132	2341463	332	VMR	G+E		0.41702	0.251834	0.0197897	NA	150.591	GxE	1.99331	-2.66956e-05	202.434	0.145397	0.271623	TRUE
1401	5	4	2366555	2366831	277	VMR	B		0.200204	0.069302	0.0170548	0.0879008	359.766	G+E	0.309269	0.0127509	382.544	0.0259466	0.174258	FALSE
1402	4	4	2403717	2404284	568	VMR	G+E		0.304321	0.21708	0.02165	NA	370.957	GxE	1.05817	-0.00447329	410.031	0.0655908	0.23873	TRUE
1403	2	4	2470049	2470262	214	VMR	B		0.204495	0.082941	NA	NA	157.51	NA	NA	NA	169.99	0.121554	0.082941	FALSE
1404	2	4	2765767	2765886	120	VMR	B		0.269552	0.135294	0.045747	NA	346.359	GxE	1.60717	-0.00196274	374.686	0.0885104	0.181041	FALSE
1405	7	4	2819614	2820479	866	VMR	G		0.232531	0.178806	NA	NA	228.759	NA	NA	NA	257.337	0.0537249	0.178806	TRUE
1406	2	4	2827194	2828013	820	VMR	G		0.212719	0.1667	NA	NA	154.523	NA	NA	NA	180.564	0.0460193	0.1667	TRUE
1407	3	4	2845677	2845801	125	VMR	B		0.214946	0.0649547	NA	NA	209.35	NA	NA	NA	218.957	0.149991	0.0649547	FALSE
1408	4	4	3043019	3043752	734	VMR	B		0.0981997	0.0519662	NA	NA	294.253	NA	NA	NA	300.433	0.0462335	0.0519662	FALSE
1409	3	4	3374767	3374909	143	VMR	G+E		0.600369	0.368463	0.0238068	NA	154.65	GxE	1.20467	-0.00217105	250.499	0.208099	0.39227	TRUE
1410	4	4	3389984	3391423	1440	VMR	B		0.478199	0.135147	0.010116	NA	136.978	G	0.704748	0.00975681	168.835	0.332936	0.145263	FALSE
1411	9	4	3485263	3487436	2174	VMR	B		0.22324	0.147208	0.0168837	NA	152.985	G	1.03875	0.0163364	176.967	0.0591486	0.164091	FALSE
1412	2	4	3510409	3510683	275	VMR	G		0.350711	0.302337	NA	NA	245.773	NA	NA	NA	299.588	0.0483738	0.302337	TRUE
1413	5	4	3516065	3516758	694	VMR	G		0.607943	0.593219	NA	NA	294.503	G+E	0.288173	-0.00456997	427.044	0.0147238	0.593219	TRUE
1414	3	4	3517779	3518121	343	VMR	G		0.557741	0.532063	NA	NA	226.463	NA	NA	NA	339.78	0.025678	0.532063	TRUE
1415	3	4	3726292	3726836	545	VMR	B		0.160633	0.0643957	NA	NA	262.174	NA	NA	NA	270.966	0.0962368	0.0643957	FALSE
1416	5	4	3746818	3748154	1337	VMR	G+E		0.319391	0.229184	0.0267799	NA	235.598	G	0.263235	0.0106327	278.207	0.063427	0.255964	TRUE
1417	2	4	3765047	3765186	140	VMR	G+E		0.353289	0.240231	0.0201495	NA	347.426	GxE	1.99808	-8.498e-06	392.824	0.0929083	0.260381	TRUE
1418	2	4	3881390	3881512	123	VMR	B		0.21676	0.0836363	0.0286128	NA	182.017	GxE	1.99545	-2.44345e-05	197.571	0.104511	0.112249	FALSE
1419	2	4	4136918	4137166	249	VMR	B		0.240255	0.121505	0.0256708	NA	382.66	GxE	1.5466	-0.00235573	404.513	0.0930785	0.147176	FALSE
1420	2	4	4577005	4577473	469	VMR	B		0.233302	0.0317555	0.0841368	0.0667412	155.324	G+E	8.82452	0.0590036	180.519	0.0506689	0.182634	FALSE
1421	2	4	4763259	4763372	114	VMR	B		0.241848	0.0616372	0.0323227	0.0124733	169.695	G+E	0.660091	0.01394	182.874	0.135415	0.106433	FALSE
1422	5	4	4863678	4864532	855	VMR	B		0.215049	0.0700518	0.00844384	NA	144.119	G	0.302409	0.0124767	154.034	0.136554	0.0784957	FALSE
1423	6	4	5020292	5021311	1020	VMR	B		0.176204	0.0680652	NA	NA	283.789	NA	NA	NA	293.38	0.108139	0.0680652	FALSE
1424	2	4	5428983	5429860	878	VMR	B		0.21162	0.0692393	NA	NA	143.852	NA	NA	NA	154.142	0.142381	0.0692393	FALSE
1425	2	4	5712581	5712592	12	VMR	B		NA	NA	NA	NA	NA	NA	NA	NA	NA	NA	NA	NA
1426	2	4	5891833	5891982	150	VMR	B		NA	NA	NA	NA	NA	NA	NA	NA	NA	NA	NA	NA
1427	3	4	6010075	6010841	767	VMR	B		NA	NA	NA	NA	NA	NA	NA	NA	NA	NA	NA	NA
1428	2	4	6050440	6050460	21	VMR	B		0.245679	0.0807738	0.0200068	NA	252.043	GxE	1.59794	-0.00207444	266.352	0.144899	0.100781	FALSE
1429	2	4	6107021	6107649	629	VMR	B		0.139668	0.0755769	NA	NA	181.126	NA	NA	NA	191.419	0.0640911	0.0755769	FALSE
1430	6	4	6659346	6660945	1600	VMR	G		0.213942	0.129125	NA	NA	224.505	NA	NA	NA	244.71	0.0848171	0.129125	TRUE
1431	2	4	6729110	6729199	90	VMR	G		0.710721	0.627941	NA	NA	119.323	G+E	0.67213	-0.00261907	285.8	0.0827793	0.627941	TRUE
1432	2	4	7228268	7228343	76	VMR	B		0.241272	0.12565	0.0187409	NA	197.815	G	1.70111	0.0194796	219.25	0.0968814	0.144391	FALSE
1433	3	4	7512278	7512498	221	VMR	B		NA	NA	NA	NA	NA	NA	NA	NA	NA	NA	NA	NA
1434	2	4	7862646	7862655	10	VMR	B		0.170188	0.055279	NA	NA	216.457	NA	NA	NA	223.872	0.114909	0.055279	FALSE
1435	3	4	7939940	7940719	780	VMR	B		0.35164	0.074335	0.0279568	0.0541405	173.176	G+E	11.5579	0.0630926	198.732	0.195207	0.156432	FALSE
1436	3	4	8073801	8073815	15	VMR	B		0.108088	NA	0.0544381	NA	217.789	NA	NA	NA	224.438	0.0536501	0.0544381	FALSE
1437	2	4	8202491	8203294	804	VMR	G+E		0.793681	0.491442	0.0207636	NA	1.77668	G	1.63507	0.00520136	179.952	0.281475	0.512206	TRUE
1438	2	4	8207058	8207119	62	VMR	G+E		0.515776	0.291118	0.0112005	NA	170.211	G	0.276801	0.00761043	237.036	0.213458	0.302318	TRUE
1439	3	4	8262589	8262688	100	VMR	G		0.447364	0.15066	NA	NA	138.405	NA	NA	NA	171.602	0.296704	0.15066	TRUE
1440	2	4	8292202	8292328	127	VMR	G+E		0.735294	0.450781	0.0225184	NA	71.9675	GxE	0.271236	-0.00311586	217.666	0.261995	0.473299	TRUE
1441	2	4	9382765	9382953	189	VMR	B		0.186534	0.10516	0.0224877	NA	142.407	GxE	0.679155	-0.00732614	159.688	0.058887	0.127647	FALSE
1442	2	4	9479622	9479947	326	VMR	G+E		0.295004	0.264384	0.0152329	NA	490.547	G	0.661531	0.0129697	535.319	0.0153871	0.279617	TRUE
1443	2	4	9783196	9783198	3	VMR	B		0.107651	0.0560008	NA	NA	206.858	NA	NA	NA	213.745	0.0516502	0.0560008	FALSE
1444	4	4	11430724	11431537	814	VMR	B		0.197672	0.105002	0.0122773	NA	154.645	G	0.384804	0.0132131	170.564	0.0803929	0.117279	FALSE
1445	2	4	11723903	11724002	100	VMR	B		0.318995	0.0345373	0.0275077	0.0291049	133.832	G+E	2.2092	0.0199192	146.172	0.227846	0.0911499	FALSE
1446	4	4	13655899	13656231	333	VMR	B		0.201325	0.057402	0.0162362	NA	107.131	G	0.816757	0.0155583	116.007	0.127687	0.0736382	FALSE
1447	2	4	15134580	15134583	4	VMR	B		0.259581	0.17459	0.0266876	NA	233.044	GxE	0.807459	-0.00602317	264.152	0.0583037	0.201278	FALSE
1448	3	4	16085716	16086051	336	VMR	G		0.42313	0.124622	NA	NA	248.627	NA	NA	NA	275.183	0.298508	0.124622	TRUE
1449	2	4	17581984	17582730	747	VMR	G+E		0.416621	0.357776	0.0149198	NA	79.3898	GxE	1.78745	-0.000848689	147.514	0.0439247	0.372696	TRUE
1450	2	4	18320910	18321009	100	VMR	B		0.235015	0.0380555	NA	NA	200.223	NA	NA	NA	205.311	0.19696	0.0380555	FALSE
1451	2	4	20884431	20884476	46	VMR	B		0.16552	NA	0.0244295	NA	154.538	NA	NA	NA	156.751	0.14109	0.0244295	FALSE
1452	4	4	20985623	20986246	624	VMR	G+E		0.392486	0.286758	0.0367456	NA	224.364	GxE	0.475498	-0.00631053	282.692	0.0689823	0.323504	TRUE
1453	9	4	21697613	21699745	2133	VMR	B		0.139358	NA	0.0303624	NA	138.232	NA	NA	NA	141.293	0.108995	0.0303624	FALSE
1454	2	4	22119459	22120244	786	VMR	B		0.226391	0.0514653	NA	NA	156.994	NA	NA	NA	164.397	0.174926	0.0514653	FALSE
1455	2	4	22999077	22999359	283	VMR	B		0.285085	NA	0.0353196	NA	137.546	NA	NA	NA	142.586	0.249765	0.0353196	FALSE
1456	5	4	24796919	24797176	258	VMR	B		0.403182	0.0298351	0.0171915	0.056935	242.728	G+E	2.86691	0.0202303	260.172	0.29922	0.103962	FALSE
1457	6	4	25090198	25090665	468	VMR	B		0.210984	0.110583	0.0419586	NA	257.921	GxE	0.362881	-0.00879793	279.727	0.0584426	0.152542	FALSE
1458	2	4	25157739	25158468	730	VMR	B		0.229271	0.0890269	NA	NA	131.767	NA	NA	NA	145.726	0.140244	0.0890269	FALSE
1459	2	4	25313707	25313929	223	VMR	B		0.128538	NA	0.0309649	NA	162.12	NA	NA	NA	165.217	0.0975729	0.0309649	FALSE
1460	2	4	26206080	26206130	51	VMR	G		0.368613	0.224824	NA	NA	151.59	NA	NA	NA	194.061	0.143788	0.224824	TRUE
1461	2	4	29511096	29511527	432	VMR	B		0.274022	0.0410146	NA	NA	224.215	NA	NA	NA	230.239	0.233007	0.0410146	FALSE
1462	2	4	32351590	32351850	261	VMR	B		0.209414	0.0471119	NA	NA	153.105	NA	NA	NA	159.556	0.162302	0.0471119	FALSE
1463	2	4	33434719	33435018	300	VMR	B		0.258679	0.028413	0.0372334	NA	165.051	GxE	0.718671	-0.00647753	173.439	0.193033	0.0656464	FALSE
1464	2	4	37245707	37245916	210	VMR	B		0.090404	0.0381696	NA	NA	98.5795	NA	NA	NA	102.581	0.0522344	0.0381696	FALSE
1465	2	4	37455366	37455499	134	VMR	G		0.28015	0.194457	NA	NA	130.851	NA	NA	NA	163.763	0.0856926	0.194457	TRUE
1466	2	4	37910251	37910273	23	VMR	B		0.351921	0.10566	0.0162483	0.0585683	174.33	G+E	0.335443	0.0104502	204.198	0.171445	0.180476	FALSE
1467	7	4	38857850	38858623	774	VMR	G		0.3512	0.234654	NA	NA	153.355	G+E	0.666348	-0.00589955	196.427	0.116546	0.234654	TRUE
1468	2	4	39045816	39046023	208	VMR	B		NA	NA	NA	NA	NA	NA	NA	NA	NA	NA	NA	NA
1469	2	4	39134614	39135512	899	VMR	B		0.301994	0.092811	0.0176947	0.051868	192.689	G+E	0.765496	0.0133475	217.225	0.13962	0.162374	FALSE
1470	5	4	39448464	39449130	667	VMR	G+E		0.274948	0.198868	0.0134889	NA	316.425	G	0.669323	0.0133781	349.929	0.0625908	0.212357	TRUE
1471	6	4	40194420	40195318	899	VMR	GxE		0.380707	0.128128	0.0451155	0.0529023	101.064	G+E	0.0410501	0.00871838	140.511	0.154561	0.226146	TRUE
1472	3	4	40266942	40267607	666	VMR	G		0.158433	0.114124	NA	NA	559.306	NA	NA	NA	575.872	0.0443087	0.114124	TRUE
1473	2	4	40763254	40763324	71	VMR	B		NA	NA	NA	NA	NA	NA	NA	NA	NA	NA	NA	NA
1474	2	4	41695089	41695753	665	VMR	G		0.396276	0.245489	NA	NA	79.297	NA	NA	NA	127.111	0.150787	0.245489	TRUE
1475	2	4	41983706	41983716	11	VMR	B		0.604822	0.112857	0.0219454	NA	146.511	GxE	1.666	-0.000903007	185.362	0.47002	0.134802	FALSE
1476	2	4	41992123	41992264	142	VMR	B		0.208256	0.0852515	NA	NA	190.081	NA	NA	NA	203.012	0.123005	0.0852515	FALSE
1477	3	4	42402806	42403471	666	VMR	B		0.272363	0.0396897	0.020671	NA	257.058	GxE	1.00945	-0.00491999	264.693	0.212002	0.0603607	FALSE
1478	9	4	46126066	46127063	998	VMR	B		0.261399	0.140556	0.015487	NA	263.937	G	0.250632	0.011474	287.921	0.105355	0.156043	FALSE
1479	4	4	47983453	47983663	211	VMR	B		0.246573	NA	0.0587002	NA	160.59	NA	NA	NA	169.544	0.187872	0.0587002	FALSE
1480	2	4	48175353	48175411	59	VMR	G		0.306677	0.268415	NA	NA	450.356	G+E	0.632881	-0.00646185	496.134	0.0382627	0.268415	TRUE
1481	2	4	48484997	48485090	94	VMR	G		0.466075	0.181537	NA	NA	85.8613	NA	NA	NA	126.592	0.284539	0.181537	TRUE
1482	2	4	48988124	48988509	386	VMR	B		0.186578	0.0260295	0.0329465	NA	146.551	GxE	0.20433	0.0011392	152.771	0.127602	0.058976	FALSE
1483	3	4	52918457	52918489	33	VMR	B		0.272057	0.0897918	0.0278618	0.0430357	227.185	G+E	0.0852515	0.0104715	250.306	0.111368	0.160689	FALSE
1484	3	4	53727714	53727839	126	VMR	G+E		0.39148	0.307279	0.0213988	NA	112.014	GxE	1.66618	-0.00138973	171.067	0.0628021	0.328678	TRUE
1485	2	4	55143269	55143557	289	VMR	G		0.232417	0.160026	NA	NA	204.125	NA	NA	NA	229.773	0.0723916	0.160026	TRUE
1486	2	4	55405864	55405888	25	VMR	B		0.162327	0.0639773	NA	NA	343.694	NA	NA	NA	352.439	0.0983496	0.0639773	FALSE
1487	5	4	56023751	56024434	684	VMR	G		0.778628	0.679546	NA	NA	169.592	GxE	1.7247	-0.00342317	372.513	0.0990825	0.679546	TRUE
1488	5	4	56659770	56660460	691	VMR	B		0.287288	0.104728	0.0774102	NA	171.604	GxE	1.61409	-0.00188136	200.83	0.105149	0.182139	FALSE
1489	3	4	56685845	56685972	128	VMR	B		0.23781	0.0805836	0.0496786	0.0321473	193.74	G+E	2.90586	0.0260461	215.942	0.0754	0.16241	FALSE
1490	2	4	57254430	57254754	325	VMR	B		0.219622	0.0539132	NA	NA	124.482	NA	NA	NA	132.236	0.165709	0.0539132	FALSE
1491	2	4	57371589	57371607	19	VMR	G+E		0.414467	0.302935	0.0381695	NA	176.848	GxE	0.137008	-0.00742406	239.868	0.0733627	0.341104	TRUE
1492	2	4	57522493	57522632	140	VMR	B		0.0944637	0.0640549	NA	NA	142.439	NA	NA	NA	150.418	0.0304088	0.0640549	FALSE
1493	5	4	57547347	57547872	526	VMR	G		0.284753	0.243261	NA	NA	167.819	G+E	0.918604	-0.00527814	208.56	0.0414914	0.243261	TRUE
1494	2	4	57688282	57688337	56	VMR	B		0.216511	0.090712	NA	NA	127.643	NA	NA	NA	141.638	0.125799	0.090712	FALSE
1495	2	4	58060609	58060773	165	VMR	G+E		0.360458	0.218848	0.0164284	NA	405.776	GxE	1.53897	-0.0020163	447.513	0.125182	0.235277	TRUE
1496	2	4	60698901	60699426	526	VMR	B		0.398693	0.0569731	0.034307	0.0517578	153.173	G+E	4.29099	0.026476	178.329	0.255655	0.143038	FALSE
1497	2	4	62362949	62363022	74	VMR	B		0.377743	0.112924	0.0324069	NA	125.343	GxE	0.720434	-0.00542973	151.988	0.232412	0.145331	FALSE
1498	2	4	62382932	62383240	309	VMR	G+E		0.299461	0.233458	0.0272866	NA	120.284	G	0.518411	0.0121887	162.481	0.0387158	0.260745	TRUE
1499	2	4	62770530	62771030	501	VMR	B		0.192106	NA	0.0250478	NA	183.351	NA	NA	NA	185.809	0.167058	0.0250478	FALSE
1500	3	4	63993423	63993892	470	VMR	B		0.307057	0.0433963	NA	NA	186.954	NA	NA	NA	193.822	0.263661	0.0433963	FALSE
1501	2	4	68265207	68265891	685	VMR	B		0.150114	0.0291808	0.0374337	0.0262758	224.242	G+E	1.20736	0.018877	233.386	0.0572241	0.0928903	FALSE
1502	2	4	68424495	68424633	139	VMR	B		NA	NA	NA	NA	NA	NA	NA	NA	NA	NA	NA	NA
1503	2	4	68996142	68996281	140	VMR	B		0.425679	0.0337387	0.0956454	NA	144.707	GxE	1.51657	-0.00189853	170.37	0.296295	0.129384	FALSE
1504	4	4	69111734	69112258	525	VMR	B		0.306047	0.0238821	0.032671	0.039111	181.986	G+E	3.58255	0.0270482	194.841	0.210383	0.095664	FALSE
1505	4	4	69178604	69179965	1362	VMR	B		NA	NA	NA	NA	NA	NA	NA	NA	NA	NA	NA	NA
1506	2	4	69239481	69239592	112	VMR	B		0.148122	0.0680777	NA	NA	186.009	NA	NA	NA	195.234	0.0800443	0.0680777	FALSE
1507	4	4	69434475	69435601	1127	VMR	GxE		0.502834	0.274406	0.0187409	0.0848146	469.241	G+E	4.68606	0.023297	545.796	0.124873	0.377961	TRUE
1508	2	4	69598331	69598848	518	VMR	GxE		0.61215	0.377995	0.0351695	0.0222999	117.343	G+E	0.386469	0.00639177	221.24	0.176686	0.435464	TRUE
1509	3	4	70505439	70506105	667	VMR	B		0.244425	0.0266232	0.0288728	0.0375277	218.282	G+E	3.28408	0.0278469	229.234	0.151402	0.0930238	FALSE
1510	2	4	70697416	70697558	143	VMR	G+E		0.4042	0.246717	0.0250396	NA	273.191	GxE	1.23086	-0.00313045	324.055	0.132444	0.271756	TRUE
1511	2	4	71019861	71019995	135	VMR	B		NA	NA	NA	NA	NA	NA	NA	NA	NA	NA	NA	NA
1512	2	4	71262957	71263061	105	VMR	B		0.258721	0.045889	NA	NA	135.429	NA	NA	NA	142.198	0.212832	0.045889	FALSE
1513	2	4	71494151	71494275	125	VMR	B		NA	NA	NA	NA	NA	NA	NA	NA	NA	NA	NA	NA
1514	5	4	72897613	72898212	600	VMR	B		0.167966	0.0296343	NA	NA	263.401	NA	NA	NA	266.511	0.138332	0.0296343	FALSE
1515	2	4	72903914	72904216	303	VMR	B		0.278668	0.0295857	NA	NA	149.294	NA	NA	NA	153.163	0.249082	0.0295857	FALSE
1516	2	4	73968248	73968573	326	VMR	B		0.248028	0.0461133	0.0312943	NA	213.299	GxE	1.72925	-0.0013932	223.604	0.17062	0.0774076	FALSE
1517	2	4	74269525	74269996	472	VMR	B		0.231963	0.0843956	NA	NA	152.611	NA	NA	NA	165.833	0.147567	0.0843956	FALSE
1518	7	4	74847100	74847829	730	VMR	G		0.337542	0.254935	NA	NA	231.955	NA	NA	NA	277.489	0.0826075	0.254935	TRUE
1519	2	4	74864239	74864612	374	VMR	B		0.123977	NA	0.0241807	NA	133.874	NA	NA	NA	135.849	0.0997965	0.0241807	FALSE
1520	2	4	74965135	74965262	128	VMR	B		0.121171	0.0397393	0.0584716	NA	241.67	GxE	1.30779	-0.00415682	253.136	0.0229602	0.0982108	FALSE
1521	2	4	76419649	76419913	265	VMR	B		0.280182	0.0424464	NA	NA	169.276	NA	NA	NA	175.641	0.237735	0.0424464	FALSE
1522	2	4	76751892	76752176	285	VMR	B		0.229845	NA	0.0380631	NA	181.447	NA	NA	NA	186.49	0.191782	0.0380631	FALSE
1523	3	4	76932862	76933117	256	VMR	G		0.489006	0.414713	NA	NA	359.812	G+E	1.82089	-0.000626488	444.565	0.0742928	0.414713	TRUE
1524	2	4	77173197	77173523	327	VMR	B		0.33863	0.154847	0.0346536	NA	105.051	GxE	1.99137	-3.9078e-05	137.835	0.14913	0.1895	FALSE
1525	2	4	77342104	77342550	447	VMR	B		NA	NA	NA	NA	NA	NA	NA	NA	NA	NA	NA	NA
1526	3	4	77356250	77356507	258	VMR	G		0.417527	0.314096	NA	NA	294.304	NA	NA	NA	355.273	0.103431	0.314096	TRUE
1527	4	4	78114737	78115328	592	VMR	B		0.238971	0.090342	0.0231137	0.0118033	242.669	G+E	0.567301	0.0135005	258.915	0.113712	0.125259	FALSE
1528	2	4	78118066	78118316	251	VMR	G		0.57802	0.477283	NA	NA	178.122	NA	NA	NA	286.588	0.100737	0.477283	TRUE
1529	2	4	78289079	78289114	36	VMR	GxE		0.31672	0.0920177	0.0895164	0.0371856	272.652	G+E	5.37328	0.0353931	307.197	0.0980005	0.21872	TRUE
1530	2	4	78977223	78977420	198	VMR	B		NA	NA	NA	NA	NA	NA	NA	NA	NA	NA	NA	NA
1531	3	4	80885735	80886232	498	VMR	G		0.372041	0.284044	NA	NA	265.793	NA	NA	NA	318.275	0.0879975	0.284044	TRUE
1532	8	4	81109888	81111527	1640	VMR	B		0.242264	0.0540281	0.0185458	0.0259866	312.708	G+E	2.89051	0.0258115	324.561	0.143703	0.0985606	FALSE
1533	17	4	81117647	81119473	1827	VMR	B		0.160488	0.0564215	NA	NA	366.007	NA	NA	NA	373.504	0.104066	0.0564215	FALSE
1534	2	4	81122687	81122726	40	VMR	B		0.223793	0.0930822	0.0143551	0.0208372	382.367	G+E	3.27764	0.0285718	398.697	0.0955185	0.128274	FALSE
1535	2	4	81957210	81957740	531	VMR	B		0.306971	0.107703	0.0518866	NA	153.399	GxE	1.95882	-0.000195458	179.656	0.147381	0.15959	FALSE
1536	2	4	82391576	82392410	835	VMR	B		0.14142	0.0275045	NA	NA	240.832	NA	NA	NA	243.435	0.113915	0.0275045	FALSE
1537	2	4	83483575	83483629	55	VMR	G		0.358823	0.283145	NA	NA	201.699	NA	NA	NA	253.099	0.0756784	0.283145	TRUE
1538	3	4	83934767	83934956	190	VMR	G		0.278219	0.174837	NA	NA	182.636	NA	NA	NA	212.305	0.103383	0.174837	TRUE
1539	3	4	85301074	85301430	357	VMR	B		0.26747	0.0615826	NA	NA	153.964	NA	NA	NA	163.749	0.205887	0.0615826	FALSE
1540	2	4	86395991	86396765	775	VMR	B		0.0634079	NA	0.01674	NA	115.726	NA	NA	NA	116.313	0.0466678	0.01674	FALSE
1541	2	4	86851225	86851425	201	VMR	G		0.157423	0.113045	NA	NA	145.553	NA	NA	NA	161.934	0.0443775	0.113045	TRUE
1542	2	4	87581495	87581763	269	VMR	B		0.25009	0.0564965	NA	NA	178.94	NA	NA	NA	187.544	0.193594	0.0564965	FALSE
1543	2	4	87860950	87860957	8	VMR	G		0.513717	0.235207	NA	NA	120.074	NA	NA	NA	175.675	0.27851	0.235207	TRUE
1544	3	4	88142275	88142287	13	VMR	B		0.197886	0.0664592	NA	NA	263.04	NA	NA	NA	272.662	0.131427	0.0664592	FALSE
1545	3	4	89152647	89152696	50	VMR	GxE		0.327533	0.126809	0.0314345	0.0475125	180.036	G+E	2.20888	0.019668	213.011	0.121777	0.205756	TRUE
1546	2	4	89251545	89251576	32	VMR	B		0.325577	0.0404427	0.0548991	0.0330431	170.874	G+E	9.1472	0.0535094	190.316	0.197192	0.128385	FALSE
1547	2	4	89299948	89300650	703	VMR	B		NA	NA	NA	NA	NA	NA	NA	NA	NA	NA	NA	NA
1548	3	4	89978300	89978400	101	VMR	B		0.370185	0.141498	0.0208711	NA	148.788	GxE	1.66589	-0.00143962	178.276	0.207816	0.162369	FALSE
1549	2	4	90471883	90472345	463	VMR	B		0.214276	NA	0.0179969	NA	193.758	NA	NA	NA	195.064	0.196279	0.0179969	FALSE
1550	3	4	97231509	97231793	285	VMR	B		0.309035	0.060378	NA	NA	196.936	NA	NA	NA	207.167	0.248657	0.060378	FALSE
1551	8	4	99064102	99064904	803	VMR	G		0.349191	0.288792	NA	NA	205.345	NA	NA	NA	256.962	0.0603994	0.288792	TRUE
1552	7	4	99850801	99851281	481	VMR	B		0.187499	0.047737	NA	NA	216.04	NA	NA	NA	222.375	0.139762	0.047737	FALSE
1553	2	4	100065446	100065546	101	VMR	G		0.832625	0.77626	NA	NA	258.506	NA	NA	NA	509.013	0.0563654	0.77626	TRUE
1554	2	4	102734915	102734940	26	VMR	B		0.217698	0.123483	0.0181634	NA	187.587	G	1.10969	0.0168411	207.883	0.0760525	0.141646	FALSE
1555	2	4	103421931	103421943	13	VMR	G		0.285997	0.154979	NA	NA	124.939	G+E	0.479892	-0.00739542	151.618	0.131018	0.154979	TRUE
1556	8	4	103940711	103941300	590	VMR	B		0.207992	0.0275599	0.0384376	NA	275.051	GxE	1.97149	-0.000154627	282.737	0.141994	0.0659976	FALSE
1557	9	4	104640489	104641554	1066	VMR	B		NA	NA	NA	NA	NA	NA	NA	NA	NA	NA	NA	NA
1558	3	4	105153942	105154825	884	VMR	B		0.259839	0.0402932	NA	NA	175.002	NA	NA	NA	180.742	0.219546	0.0402932	FALSE
1559	3	4	106326800	106327516	717	VMR	B		NA	NA	NA	NA	NA	NA	NA	NA	NA	NA	NA	NA
1560	2	4	106748313	106749293	981	VMR	B		NA	NA	NA	NA	NA	NA	NA	NA	NA	NA	NA	NA
1561	2	4	107173212	107174077	866	VMR	G		0.322807	0.0919548	NA	NA	182.728	NA	NA	NA	199.318	0.230852	0.0919548	TRUE
1562	2	4	107236480	107236485	6	VMR	B		0.214849	0.111419	0.0274289	NA	142.9	GxE	1.97335	-0.0001433	162.674	0.0760016	0.138848	FALSE
1563	2	4	111530471	111530900	430	VMR	B		0.0919802	NA	0.0437405	NA	165.438	NA	NA	NA	170.307	0.0482397	0.0437405	FALSE
1564	6	4	111531926	111533883	1958	VMR	B		NA	NA	NA	NA	NA	NA	NA	NA	NA	NA	NA	NA
1565	2	4	112709328	112709384	57	VMR	B		0.236062	0.0551909	NA	NA	124.642	NA	NA	NA	132.826	0.180871	0.0551909	FALSE
1566	2	4	115519006	115519070	65	VMR	B		0.173187	0.050168	NA	NA	168.986	NA	NA	NA	175.586	0.123019	0.050168	FALSE
1567	2	4	115729131	115729210	80	VMR	G		0.274961	0.180624	NA	NA	168.005	NA	NA	NA	198.481	0.0943373	0.180624	TRUE
1568	8	4	118006405	118006832	428	VMR	B		0.170612	0.0483267	NA	NA	141.103	NA	NA	NA	147.372	0.122285	0.0483267	FALSE
1569	2	4	119219956	119220384	429	VMR	B		NA	NA	NA	NA	NA	NA	NA	NA	NA	NA	NA	NA
1570	2	4	119809687	119809845	159	VMR	B		0.151793	NA	0.0230801	NA	118.273	NA	NA	NA	120.193	0.128713	0.0230801	FALSE
1571	2	4	120235615	120235659	45	VMR	G+E		0.602749	0.471488	0.00630632	NA	86.6102	G	0.671911	0.00733692	197.908	0.124955	0.477795	TRUE
1572	3	4	122685352	122685587	236	VMR	B		0.0831488	NA	0.00759594	NA	186.624	NA	NA	NA	185.829	0.0755529	0.00759594	FALSE
1573	4	4	122854168	122854405	238	VMR	G		0.360272	0.093692	NA	NA	174.756	NA	NA	NA	192.711	0.26658	0.093692	TRUE
1574	2	4	123259797	123259915	119	VMR	B		0.211827	0.0243586	0.0478188	NA	128.462	GxE	0.83475	-0.00626551	137.255	0.139649	0.0721774	FALSE
1575	2	4	123839717	123839727	11	VMR	B		0.194942	0.0373977	NA	NA	173.638	NA	NA	NA	178.267	0.157545	0.0373977	FALSE
1576	2	4	126314263	126314626	364	VMR	B		0.231209	0.0448167	NA	NA	153.843	NA	NA	NA	160.116	0.186392	0.0448167	FALSE
1577	2	4	128704518	128704587	70	VMR	GxE		0.418629	0.217775	0.0171435	0.0174541	184.265	G+E	0.59142	0.0104111	230.903	0.166256	0.252373	TRUE
1578	2	4	128800215	128800634	420	VMR	B		0.191349	0.0539791	NA	NA	160.1	NA	NA	NA	167.534	0.13737	0.0539791	FALSE
1579	2	4	129099655	129099861	207	VMR	B		0.23088	0.0488361	0.023448	0.0273935	186.547	G+E	0.265892	0.0120297	198.339	0.131203	0.0996776	FALSE
1580	2	4	130467216	130467434	219	VMR	B		0.267593	0.0688112	NA	NA	156.636	NA	NA	NA	167.746	0.198782	0.0688112	FALSE
1581	2	4	132896266	132896579	314	VMR	B		0.125435	NA	0.0236705	NA	172.583	NA	NA	NA	174.482	0.101764	0.0236705	FALSE
1582	2	4	133910791	133910802	12	VMR	B		0.349501	0.0544137	0.0319994	NA	153.193	GxE	0	0	167.403	0.263088	0.0864131	FALSE
1583	5	4	135122718	135123107	390	VMR	B		0.123555	0.0321599	NA	NA	272.566	NA	NA	NA	275.828	0.0913955	0.0321599	FALSE
1584	3	4	135679156	135679241	86	VMR	B		0.408191	0.0787746	0.0464187	0.0476889	204.144	G+E	1.32572	0.0136355	235.563	0.235309	0.172882	FALSE
1585	2	4	136012252	136013188	937	VMR	B		0.305835	0.048153	0.0442614	NA	164.691	GxE	1.99133	-4.12022e-05	178.939	0.213421	0.0924144	FALSE
1586	2	4	136809887	136810725	839	VMR	B		0.283595	0.0670651	NA	NA	155.854	NA	NA	NA	166.919	0.21653	0.0670651	FALSE
1587	2	4	137021443	137021701	259	VMR	B		0.251211	0.069247	NA	NA	157.257	NA	NA	NA	168.171	0.181964	0.069247	FALSE
1588	2	4	139840467	139840514	48	VMR	G		0.513332	0.45254	NA	NA	232.168	NA	NA	NA	326.157	0.0607913	0.45254	TRUE
1589	3	4	139858980	139859683	704	VMR	B		0.204536	0.125723	0.0119602	NA	183.413	G	0.106451	0.0115599	202.72	0.066853	0.137683	FALSE
1590	2	4	140006649	140007019	371	VMR	G		0.413244	0.216494	NA	NA	167.256	NA	NA	NA	211.108	0.19675	0.216494	TRUE
1591	2	4	140110406	140111322	917	VMR	B		0.459576	0.070732	0.00625575	0.0854646	168.577	G+E	0.740399	0.0102395	200.95	0.297124	0.162452	FALSE
1592	5	4	140201539	140202709	1171	VMR	G		0.385207	0.234423	NA	NA	104.68	NA	NA	NA	149.842	0.150784	0.234423	TRUE
1593	2	4	140221944	140221967	24	VMR	G		0.666238	0.592396	NA	NA	42.2183	NA	NA	NA	189.228	0.0738419	0.592396	TRUE
1594	2	4	140429869	140429978	110	VMR	B		0.187792	NA	0.0315783	NA	177.975	NA	NA	NA	181.544	0.156214	0.0315783	FALSE
1595	2	4	141084305	141084326	22	VMR	B		0.362103	0.0647576	NA	NA	110.915	NA	NA	NA	123.032	0.297345	0.0647576	FALSE
1596	4	4	141264393	141264798	406	VMR	B		0.439199	NA	0.0165226	NA	124.261	NA	NA	NA	126.5	0.422677	0.0165226	FALSE
1597	2	4	141419553	141419587	35	VMR	B		0.237936	0.0637752	0.0263455	0.018131	199.053	G+E	0.427923	0.0127788	212.445	0.129684	0.108252	FALSE
1598	4	4	145566200	145566663	464	VMR	G		0.484934	0.25005	NA	NA	176.788	NA	NA	NA	232.565	0.234884	0.25005	TRUE
1599	3	4	145568182	145568399	218	VMR	B		NA	NA	NA	NA	NA	NA	NA	NA	NA	NA	NA	NA
1600	2	4	146857475	146857565	91	VMR	B		0.11701	0.0517681	NA	NA	141.76	NA	NA	NA	148.079	0.0652417	0.0517681	FALSE
1601	3	4	147164778	147164948	171	VMR	B		NA	NA	NA	NA	NA	NA	NA	NA	NA	NA	NA	NA
1602	2	4	152245750	152246148	399	VMR	G+E		0.390565	0.298235	0.0122175	NA	163.49	GxE	0.658197	-0.00557531	219.601	0.0801129	0.310452	TRUE
1603	2	4	153037103	153037170	68	VMR	G		0.628353	0.540144	NA	NA	63.7331	NA	NA	NA	192.763	0.0882088	0.540144	TRUE
1604	2	4	153271061	153271092	32	VMR	B		NA	NA	NA	NA	NA	NA	NA	NA	NA	NA	NA	NA
1605	2	4	153274311	153274531	221	VMR	G		0.352115	0.132167	NA	NA	145.785	NA	NA	NA	170.89	0.219948	0.132167	TRUE
1606	2	4	154605272	154605468	197	VMR	B		0.0760277	NA	0.0237871	NA	154.032	NA	NA	NA	155.743	0.0522406	0.0237871	FALSE
1607	2	4	155254016	155254602	587	VMR	B		0.102614	0.0770085	NA	NA	144.772	NA	NA	NA	154.792	0.0256058	0.0770085	FALSE
1608	2	4	155338162	155338166	5	VMR	B		0.169182	0.109713	0.0161898	0.0128543	185.953	G+E	0.649589	0.0152152	202.503	0.0304251	0.138757	FALSE
1609	2	4	155483849	155484272	424	VMR	B		NA	NA	NA	NA	NA	NA	NA	NA	NA	NA	NA	NA
1610	2	4	155661758	155661849	92	VMR	B		NA	NA	NA	NA	NA	NA	NA	NA	NA	NA	NA	NA
1611	2	4	155665832	155666468	637	VMR	G		0.462206	0.168673	NA	NA	200.77	NA	NA	NA	238.598	0.293533	0.168673	TRUE
1612	8	4	155702351	155703170	820	VMR	B		0.407523	0.0414002	0.0632665	NA	203.781	GxE	1.35272	-0.00262089	223.532	0.302857	0.104667	FALSE
1613	2	4	156130560	156130588	29	VMR	B		0.136572	0.056207	0.0233409	NA	113.54	G	1.12945	0.018707	122.407	0.0570246	0.0795479	FALSE
1614	2	4	156298325	156298332	8	VMR	B		NA	NA	NA	NA	NA	NA	NA	NA	NA	NA	NA	NA
1615	7	4	159090971	159092436	1466	VMR	B		0.297071	0.0984591	0.0209467	NA	156.352	GxE	1.10143	-0.00431295	175.259	0.177665	0.119406	FALSE
1616	2	4	159236911	159237642	732	VMR	B		0.268891	0.0377096	0.0139771	NA	148.615	G	0.462292	0.0124347	154.588	0.217204	0.0516868	FALSE
1617	2	4	160027432	160027487	56	VMR	G		0.324355	0.0999379	NA	NA	79.2422	NA	NA	NA	97.3825	0.224417	0.0999379	TRUE
1618	2	4	161050647	161051260	614	VMR	G		0.264314	0.175794	NA	NA	141.209	G+E	0.163098	-0.00919807	170.492	0.0885201	0.175794	TRUE
1619	2	4	164061489	164061529	41	VMR	B		0.300865	0.0337946	0.0535381	NA	161.872	GxE	1.89398	-0.000507487	175.058	0.213532	0.0873327	FALSE
1620	2	4	164469875	164470158	284	VMR	B		0.183785	0.0754078	NA	NA	103.953	NA	NA	NA	114.855	0.108377	0.0754078	FALSE
1621	3	4	165304259	165304855	597	VMR	B		0.258792	0.0758559	NA	NA	107.913	NA	NA	NA	120.139	0.182936	0.0758559	FALSE
1622	7	4	165878037	165878742	706	VMR	B		0.127783	NA	0.0525633	NA	371.767	NA	NA	NA	378.31	0.07522	0.0525633	FALSE
1623	7	4	165898666	165899134	469	VMR	B		0.149232	0.0748252	NA	NA	237.356	NA	NA	NA	247.663	0.0744072	0.0748252	FALSE
1624	2	4	165953129	165953131	3	VMR	GxE		0.278918	0.101714	0.0595093	0.091887	233.183	G+E	8.00794	0.0511619	271.108	0.0258078	0.25311	TRUE
1625	2	4	166662150	166662284	135	VMR	GxE		0.414034	0.121301	0.017583	0.128092	164.549	G+E	1.07782	0.0124838	213.362	0.147057	0.266977	TRUE
1626	2	4	168230933	168231083	151	VMR	B		NA	NA	NA	NA	NA	NA	NA	NA	NA	NA	NA	NA
1627	3	4	169239550	169239850	301	VMR	B		0.239745	NA	0.0168147	NA	199.565	NA	NA	NA	200.759	0.22293	0.0168147	FALSE
1628	4	4	169769689	169770406	718	VMR	GxE		0.491056	0.175816	0.0159328	0.150688	260.858	G+E	2.70245	0.0166592	329.978	0.14862	0.342437	TRUE
1629	2	4	170556818	170556954	137	VMR	B		NA	NA	NA	NA	NA	NA	NA	NA	NA	NA	NA	NA
1630	4	4	170580664	170581385	722	VMR	B		0.247611	0.149482	0.0150424	NA	102.862	G	1.04218	0.0158419	127.735	0.0830872	0.164524	FALSE
1631	2	4	171619310	171619558	249	VMR	B		0.234856	0.0868302	0.0299167	NA	150.313	GxE	0.187159	-0.00944185	167.045	0.118109	0.116747	FALSE
1632	2	4	173186985	173187188	204	VMR	B		0.275221	0.0413937	0.0281733	0.0357277	170.326	G+E	1.85944	0.0194147	184.13	0.169926	0.105295	FALSE
1633	5	4	174202697	174203520	824	VMR	B		0.138827	NA	0.0249118	NA	173.29	NA	NA	NA	175.453	0.113916	0.0249118	FALSE
1634	3	4	174254281	174254507	227	VMR	B		NA	NA	NA	NA	NA	NA	NA	NA	NA	NA	NA	NA
1635	4	4	174421438	174422442	1005	VMR	B		NA	NA	NA	NA	NA	NA	NA	NA	NA	NA	NA	NA
1636	2	4	174439616	174440471	856	VMR	B		NA	NA	NA	NA	NA	NA	NA	NA	NA	NA	NA	NA
1637	5	4	174456504	174458819	2316	VMR	B		0.145554	0.0424632	NA	NA	64.0467	NA	NA	NA	69.1279	0.10309	0.0424632	FALSE
1638	3	4	174912114	174912278	165	VMR	B		0.208521	0.0755889	NA	NA	188.489	NA	NA	NA	199.806	0.132932	0.0755889	FALSE
1639	2	4	175075793	175075821	29	VMR	B		0.230894	NA	0.0294417	NA	167.379	NA	NA	NA	170.863	0.201452	0.0294417	FALSE
1640	2	4	175241684	175241753	70	VMR	G		0.498526	0.408242	NA	NA	357.951	G+E	1.91009	-0.000308738	442.906	0.0902841	0.408242	TRUE
1641	6	4	175444181	175444627	447	VMR	GxE		0.555035	0.428143	0.0216385	0.0229077	175.13	G+E	8.58271	0.0334507	274.809	0.082346	0.472689	TRUE
1642	2	4	175457625	175457637	13	VMR	B		NA	NA	NA	NA	NA	NA	NA	NA	NA	NA	NA	NA
1643	2	4	175462051	175462076	26	VMR	B		0.149387	NA	0.0595229	NA	182.368	NA	NA	NA	190.243	0.0898644	0.0595229	FALSE
1644	5	4	176733409	176733966	558	VMR	B		NA	NA	NA	NA	NA	NA	NA	NA	NA	NA	NA	NA
1645	2	4	176934739	176934743	5	VMR	GxE		0.433506	0.131342	0.0247738	0.0945508	280.394	G+E	0.298139	0.00898755	327.884	0.182839	0.250666	TRUE
1646	2	4	177018197	177019195	999	VMR	B		NA	NA	NA	NA	NA	NA	NA	NA	NA	NA	NA	NA
1647	3	4	177650866	177651784	919	VMR	B		0.359435	0.0376843	0.0362347	0.0168381	171.218	G+E	1.10945	0.0137888	184.564	0.268678	0.0907571	FALSE
1648	3	4	178501523	178501843	321	VMR	B		0.380346	0.0480271	0.0380039	0.0260303	188.946	G+E	0.644671	0.0113268	207.216	0.268284	0.112061	FALSE
1649	2	4	178517279	178518017	739	VMR	B		0.37723	0.107392	0.0266152	NA	122.52	GxE	1.06665	-0.00396857	146.974	0.243223	0.134007	FALSE
1650	4	4	182186286	182186820	535	VMR	G		0.427043	0.336633	NA	NA	315.515	NA	NA	NA	380.994	0.0904097	0.336633	TRUE
1651	2	4	182230157	182230345	189	VMR	G+E		0.398132	0.243219	0.0131114	NA	273.53	G	0.122339	0.00881299	321.331	0.141802	0.25633	TRUE
1652	3	4	183060943	183062729	1787	VMR	B		0.290414	0.058032	NA	NA	178.58	NA	NA	NA	188.057	0.232382	0.058032	FALSE
1653	2	4	183167241	183167912	672	VMR	G+E		0.412284	0.343857	0.0216618	NA	82.3288	G	0.865967	0.0116508	148.937	0.0467653	0.365519	TRUE
1654	2	4	183553413	183553557	145	VMR	B		NA	NA	NA	NA	NA	NA	NA	NA	NA	NA	NA	NA
1655	2	4	183721183	183721565	383	VMR	G		0.305019	0.104945	NA	NA	289.178	NA	NA	NA	307.711	0.200074	0.104945	TRUE
1656	2	4	183935060	183935233	174	VMR	G+E		0.47226	0.360708	0.00537623	NA	263.212	G	0.819884	0.010292	336.14	0.106175	0.366085	TRUE
1657	2	4	184202815	184202832	18	VMR	B		0.261311	0.0746648	0.0500804	NA	202.231	GxE	1.68416	-0.00159626	221.012	0.136565	0.124745	FALSE
1658	4	4	184642625	184642971	347	VMR	B		NA	NA	NA	NA	NA	NA	NA	NA	NA	NA	NA	NA
1659	2	4	184686701	184686773	73	VMR	G		0.406016	0.258623	NA	NA	179.439	NA	NA	NA	230.21	0.147393	0.258623	TRUE
1660	3	4	184908541	184909018	478	VMR	B		0.179704	0.0597213	NA	NA	156.987	NA	NA	NA	165.248	0.119983	0.0597213	FALSE
1661	3	4	184961220	184961374	155	VMR	B		0.26262	0.157939	0.04528	NA	310.213	GxE	1.85059	-0.0007542	341.752	0.0594009	0.203219	FALSE
1662	2	4	185018478	185018682	205	VMR	B		0.150392	0.0607001	0.0357568	NA	261.352	GxE	1.72775	-0.0015828	273.052	0.0539349	0.0964569	FALSE
1663	4	4	185189248	185189620	373	VMR	G		0.456561	0.148101	NA	NA	262.343	G+E	1.42444	-0.00213811	295.53	0.30846	0.148101	TRUE
1664	4	4	185369108	185370076	969	VMR	G+E		0.733396	0.487951	0.013365	NA	185.976	GxE	1.10034	-0.00163777	336.432	0.232081	0.501316	TRUE
1665	3	4	185926063	185926319	257	VMR	G		0.253622	0.138282	NA	NA	258.297	NA	NA	NA	281.113	0.11534	0.138282	TRUE
1666	3	4	185934797	185936478	1682	VMR	B		0.294567	0.0892648	NA	NA	153.493	NA	NA	NA	168.889	0.205302	0.0892648	FALSE
1667	3	4	186048542	186048907	366	VMR	G		0.400151	0.364794	NA	NA	144.486	NA	NA	NA	211.848	0.0353575	0.364794	TRUE
1668	2	4	186318163	186318356	194	VMR	GxE		0.641262	0.473739	0.0443355	0.0940269	101.288	G+E	0.27435	0.00563209	240.641	0.0291604	0.612101	TRUE
1669	3	4	186391696	186391968	273	VMR	G+E		0.746158	0.678808	0.0185126	NA	130.738	GxE	1.97637	-4.10774e-05	319.6	0.0488374	0.69732	TRUE
1670	3	4	186393308	186393544	237	VMR	B		0.124915	NA	0.0228274	NA	173.071	NA	NA	NA	174.831	0.102087	0.0228274	FALSE
1671	3	4	186508184	186509045	862	VMR	G		0.202729	0.119848	NA	NA	162.102	NA	NA	NA	180.548	0.0828807	0.119848	TRUE
1672	2	4	186560350	186560360	11	VMR	GxE		0.282091	0.0798958	0.0778137	0.0602268	140.365	G+E	9.88827	0.0609027	173.071	0.0641551	0.217936	TRUE
1673	9	4	186732837	186734417	1581	VMR	B		0.275936	0.120273	0.0180129	0.0250255	206.077	G+E	4.59283	0.0334456	229.772	0.112624	0.163311	FALSE
1674	2	4	187002617	187003000	384	VMR	B		0.229469	0.079867	NA	NA	182.573	NA	NA	NA	194.972	0.149602	0.079867	FALSE
1675	3	4	187125413	187126073	661	VMR	GxE		0.644217	0.471801	0.0366564	0.0284426	277.839	G+E	0.605007	0.00640504	406.146	0.107318	0.536899	TRUE
1676	3	4	187219430	187219643	214	VMR	B		0.189427	0.0772709	NA	NA	284.082	NA	NA	NA	295.376	0.112156	0.0772709	FALSE
1677	6	4	187422005	187422343	339	VMR	G		0.174353	0.123942	NA	NA	308.919	NA	NA	NA	327.339	0.0504113	0.123942	TRUE
1678	2	4	187517069	187518024	956	VMR	B		0.179617	0.0594599	0.00918212	0.0120473	163.223	G+E	0.187415	0.0123838	170.92	0.0989278	0.0806893	FALSE
1679	2	4	187548782	187549458	677	VMR	G		0.265385	0.185496	NA	NA	166.964	NA	NA	NA	197.835	0.0798885	0.185496	TRUE
1680	4	4	187984633	187985472	840	VMR	B		0.15425	0.0430993	NA	NA	293.108	NA	NA	NA	298.364	0.111151	0.0430993	FALSE
1681	2	4	188399979	188400264	286	VMR	B		0.129153	NA	0.0369845	NA	130.336	NA	NA	NA	134.408	0.0921682	0.0369845	FALSE
1682	2	4	188426278	188426506	229	VMR	B		0.0477088	NA	0.03508	NA	190.385	NA	NA	NA	193.666	0.0126288	0.03508	FALSE
1683	3	4	188736112	188736336	225	VMR	B		NA	NA	NA	NA	NA	NA	NA	NA	NA	NA	NA	NA
1684	6	4	188916581	188917173	593	VMR	B		0.175886	0.0642135	NA	NA	107.37	NA	NA	NA	116.324	0.111672	0.0642135	FALSE
1685	2	4	188963260	188963324	65	VMR	B		0.1282	0.0709926	NA	NA	181.623	NA	NA	NA	191.053	0.0572072	0.0709926	FALSE
1686	2	4	189042957	189042975	19	VMR	G		0.277252	0.217799	NA	NA	305.134	NA	NA	NA	341.59	0.0594535	0.217799	TRUE
1687	2	4	189059510	189059515	6	VMR	G		0.219895	0.136167	NA	NA	183.928	NA	NA	NA	205.418	0.0837286	0.136167	TRUE
1688	2	4	189333138	189333296	159	VMR	B		0.209763	0.0894588	0.0182458	0.0252782	285.488	G+E	0.808767	0.0153499	302.196	0.0767805	0.132983	FALSE
1689	2	4	189580331	189580507	177	VMR	B		0.183142	0.0627277	NA	NA	235.7	NA	NA	NA	244.502	0.120415	0.0627277	FALSE
1690	4	4	189717802	189718344	543	VMR	B		0.171053	0.0901894	NA	NA	156.454	NA	NA	NA	169.532	0.0808635	0.0901894	FALSE
1691	4	4	190935771	190936283	513	VMR	B		0.119992	0.0453729	NA	NA	196.807	NA	NA	NA	202.147	0.0746189	0.0453729	FALSE
1692	3	4	190938709	190938847	139	VMR	B		NA	NA	NA	NA	NA	NA	NA	NA	NA	NA	NA	NA
1693	3	5	51426	51898	473	VMR	B		0.146389	0.0388689	0.0478052	NA	272.842	GxE	0.856739	-0.00665815	282.962	0.0597144	0.0866741	FALSE
1694	2	5	53545	53564	20	VMR	G		0.132229	0.096937	NA	NA	428.937	NA	NA	NA	442.398	0.0352917	0.096937	TRUE
1695	6	5	191242	191806	565	VMR	B		0.141797	0.0756382	NA	NA	259.76	NA	NA	NA	270.092	0.0661589	0.0756382	FALSE
1696	3	5	346247	346963	717	VMR	GxE		0.397061	0.166724	0.0719741	0.0312498	161.395	G+E	0.906006	0.0121212	209.413	0.127113	0.269948	TRUE
1697	2	5	368843	369088	246	VMR	G		0.159215	0.0994293	NA	NA	130.413	NA	NA	NA	144.732	0.0597854	0.0994293	TRUE
1698	2	5	421317	421733	417	VMR	B		0.31043	0.130673	0.0389059	0.0196359	435.373	G+E	1.49208	0.0166922	464.774	0.121215	0.189215	FALSE
1699	3	5	475205	476405	1201	VMR	G		0.297307	0.155435	NA	NA	260.398	NA	NA	NA	287.574	0.141872	0.155435	TRUE
1700	2	5	493262	493308	47	VMR	G		0.203742	0.096559	NA	NA	173.111	NA	NA	NA	187.822	0.107183	0.096559	TRUE
1701	7	5	496081	498425	2345	VMR	G+E		0.294219	0.227768	0.00724577	NA	203.031	G	0.184909	0.0106415	240.994	0.0592047	0.235014	TRUE
1702	4	5	501938	502436	499	VMR	G		0.240217	0.20922	NA	NA	227.554	NA	NA	NA	261.067	0.0309969	0.20922	TRUE
1703	2	5	506343	506472	130	VMR	B		0.228788	0.0946873	0.0263231	0.0166162	166.433	G+E	0.503426	0.0133378	184.407	0.0911616	0.137627	FALSE
1704	2	5	523430	523529	100	VMR	B		0.178725	0.0767566	0.029966	NA	114.226	GxE	1.08972	-0.00510453	128.063	0.072002	0.106723	FALSE
1705	2	5	528621	528962	342	VMR	B		NA	NA	NA	NA	NA	NA	NA	NA	NA	NA	NA	NA
1706	3	5	565934	566410	477	VMR	GxE		0.288913	0.108716	0.0660146	0.0446729	155.685	G+E	3.89909	0.0293196	188.946	0.0695091	0.219404	TRUE
1707	2	5	669624	669837	214	VMR	G+E		0.312483	0.200568	0.0209952	NA	231.894	G	0.512078	0.0119318	268.679	0.0909192	0.221563	TRUE
1708	3	5	672845	672910	66	VMR	B		0.187513	0.0622253	0.0354944	NA	391.629	GxE	1.00947	-0.00549361	404.21	0.0897934	0.0977196	FALSE
1709	2	5	759353	759544	192	VMR	G		0.271038	0.108845	NA	NA	150.877	NA	NA	NA	169.195	0.162193	0.108845	TRUE
1710	2	5	980580	980739	160	VMR	GxE		0.450151	0.129018	0.0574373	0.0826049	171.964	G+E	27.7421	0.124236	224.12	0.181091	0.26906	TRUE
1711	2	5	1004367	1004495	129	VMR	B		0.149698	0.0294765	0.0232284	0.0654933	268.36	G+E	1.78993	0.0223615	281.363	0.0315001	0.118198	FALSE
1712	2	5	1009091	1009776	686	VMR	B		NA	NA	NA	NA	NA	NA	NA	NA	NA	NA	NA	NA
1713	3	5	1103848	1104195	348	VMR	G		0.403685	0.311704	NA	NA	283.388	NA	NA	NA	342.781	0.0919808	0.311704	TRUE
1714	2	5	1107098	1107148	51	VMR	G		0.510797	0.443055	NA	NA	154.244	NA	NA	NA	246.39	0.0677428	0.443055	TRUE
1715	5	5	1178695	1179328	634	VMR	B		0.28101	0.136652	0.036168	NA	479.575	GxE	1.46185	-0.00264526	507.025	0.10819	0.17282	FALSE
1716	4	5	1246254	1247290	1037	VMR	B		0.169399	NA	0.0153687	NA	244.745	NA	NA	NA	245.422	0.15403	0.0153687	FALSE
1717	4	5	1394296	1395355	1060	VMR	B		0.290667	0.0648072	NA	NA	168.984	NA	NA	NA	179.749	0.225859	0.0648072	FALSE
1718	2	5	1462729	1462734	6	VMR	G		0.591776	0.260112	NA	NA	79.262	NA	NA	NA	149.236	0.331665	0.260112	TRUE
1719	5	5	1594676	1595048	373	VMR	B		NA	NA	NA	NA	NA	NA	NA	NA	NA	NA	NA	NA
1720	2	5	1634460	1634502	43	VMR	G+E		0.505554	0.379486	0.0298672	NA	179.863	GxE	0.0524908	-0.00655167	263.926	0.0962016	0.409353	TRUE
1721	2	5	1653258	1653609	352	VMR	G+E		0.542225	0.271924	0.0120824	NA	221.614	G	0.637438	0.0083447	288.084	0.258218	0.284007	TRUE
1722	3	5	1667128	1667258	131	VMR	B		0.214735	0.103564	0.022217	NA	332.619	GxE	1.9866	-7.20523e-05	350.31	0.0889548	0.125781	FALSE
1723	2	5	1672851	1673196	346	VMR	B		0.127091	0.0581916	NA	NA	106.051	NA	NA	NA	113.473	0.0688993	0.0581916	FALSE
1724	6	5	1725135	1726243	1109	VMR	B		NA	NA	NA	NA	NA	NA	NA	NA	NA	NA	NA	NA
1725	5	5	1849983	1851071	1089	VMR	B		0.178531	0.0897695	NA	NA	274.124	G+E	0.870786	-0.00632902	287.266	0.0887616	0.0897695	FALSE
1726	9	5	1855934	1857828	1895	VMR	G+E		0.298427	0.168204	0.0395651	NA	291.336	GxE	1.42632	-0.00275127	325.208	0.0906579	0.207769	TRUE
1727	8	5	1867978	1868738	761	VMR	G+E		0.739093	0.621299	0.00435209	NA	148.53	G	0.990077	0.00539846	323.114	0.113442	0.625651	TRUE
1728	4	5	1879525	1880310	786	VMR	B		0.142544	0.0773709	NA	NA	143.475	NA	NA	NA	154.088	0.0651728	0.0773709	FALSE
1729	3	5	2129767	2130038	272	VMR	G		0.598875	0.513548	NA	NA	229.846	NA	NA	NA	348.193	0.0853273	0.513548	TRUE
1730	3	5	2334419	2334971	553	VMR	G		0.50502	0.43196	NA	NA	112.692	NA	NA	NA	202.289	0.0730599	0.43196	TRUE
1731	2	5	2415878	2416025	148	VMR	B		0.117602	NA	0.0313992	NA	193.437	NA	NA	NA	196.542	0.0862025	0.0313992	FALSE
1732	5	5	2537496	2537697	202	VMR	B		0.263287	0.103019	0.0357137	NA	167.216	GxE	1.43197	-0.0028607	188.406	0.124554	0.138733	FALSE
1733	4	5	2914593	2915236	644	VMR	B		0.21248	0.0844863	0.0165245	0.0529448	137.681	G+E	2.60601	0.0252407	157.751	0.0585249	0.153956	FALSE
1734	2	5	3092997	3093070	74	VMR	G		0.161767	0.0931805	NA	NA	114.968	NA	NA	NA	128.358	0.0685868	0.0931805	TRUE
1735	2	5	3103718	3103774	57	VMR	GxE		0.383832	0.157861	0.0434429	0.0476274	278.781	G+E	12.8539	0.0659884	322.322	0.134901	0.248931	TRUE
1736	2	5	3180918	3180947	30	VMR	B		0.486594	0.0598129	0.0153561	0.0647796	129.705	G+E	6.51756	0.0308427	158.898	0.346646	0.139949	FALSE
1737	2	5	3182057	3182108	52	VMR	GxE		0.36141	0.160007	0.0186554	0.0814572	132.05	G+E	4.09981	0.0272452	175.938	0.101291	0.26012	TRUE
1738	2	5	3394498	3395436	939	VMR	G		0.563278	0.453842	NA	NA	96.4192	NA	NA	NA	198.453	0.109436	0.453842	TRUE
1739	2	5	3428598	3428696	99	VMR	B		0.215222	0.0904744	0.0435131	NA	125.73	GxE	1.74299	-0.00138025	144.744	0.0812342	0.133987	FALSE
1740	6	5	3605783	3606795	1013	VMR	B		NA	NA	NA	NA	NA	NA	NA	NA	NA	NA	NA	NA
1741	3	5	3787906	3787948	43	VMR	B		0.167309	0.0649409	NA	NA	209.538	G+E	0.572505	-0.00810185	218.502	0.102368	0.0649409	FALSE
1742	2	5	4230848	4230872	25	VMR	B		0.181222	0.0784042	0.0317696	NA	170.747	GxE	1.99829	-9.59621e-06	185.178	0.0710487	0.110174	FALSE
1743	2	5	5078451	5079075	625	VMR	B		0.1969	0.0609149	NA	NA	144.36	NA	NA	NA	153.034	0.135985	0.0609149	FALSE
1744	5	5	5139510	5140372	863	VMR	B		0.23227	0.0801175	NA	NA	184.353	NA	NA	NA	196.845	0.152153	0.0801175	FALSE
1745	2	5	5183169	5183696	528	VMR	G+E		0.549747	0.463535	0.0100046	NA	93.6016	GxE	0.510092	-0.00457139	194.529	0.0762077	0.47354	TRUE
1746	2	5	6434966	6435003	38	VMR	GxE		0.433189	0.25726	0.0340822	0.0286252	212.552	G+E	15.9551	0.0741739	271.897	0.113221	0.319968	TRUE
1747	4	5	6745767	6745972	206	VMR	G		0.484518	0.350056	NA	NA	64.5866	NA	NA	NA	138.251	0.134461	0.350056	TRUE
1748	3	5	6774995	6775922	928	VMR	B		0.222734	0.0637799	NA	NA	312.867	NA	NA	NA	322.381	0.158954	0.0637799	FALSE
1749	9	5	8457356	8458392	1037	VMR	B		0.249574	0.0369001	NA	NA	250.89	NA	NA	NA	255.898	0.212674	0.0369001	FALSE
1750	2	5	10352807	10353763	957	VMR	B		0.267904	0.0538862	NA	NA	97.145	NA	NA	NA	105.514	0.214018	0.0538862	FALSE
1751	2	5	10856835	10857295	461	VMR	G+E		0.636227	0.56493	0.0209753	NA	89.2517	GxE	1.54047	-0.00114317	225.352	0.0503209	0.585906	TRUE
1752	2	5	11588971	11589049	79	VMR	B		NA	NA	NA	NA	NA	NA	NA	NA	NA	NA	NA	NA
1753	2	5	13810195	13810279	85	VMR	B		0.313117	0.163307	0.0381489	NA	275.496	GxE	1.36716	-0.00297086	309.045	0.111661	0.201456	FALSE
1754	2	5	14664470	14664482	13	VMR	B		NA	NA	NA	NA	NA	NA	NA	NA	NA	NA	NA	NA
1755	3	5	14870594	14870749	156	VMR	G+E		0.492099	0.236332	0.0132705	NA	86.3653	G	1.60242	0.0126879	140.728	0.242497	0.249602	TRUE
1756	2	5	16509047	16509323	277	VMR	G+E		0.517812	0.355295	0.0184794	NA	55.0977	GxE	1.99767	-7.69556e-06	134.886	0.144038	0.373774	TRUE
1757	5	5	16936369	16936819	451	VMR	B		0.228873	0.0569558	0.0499503	0.0548158	27.7695	G+E	6.44734	0.0459322	49.5665	0.0671511	0.161722	FALSE
1758	2	5	17918359	17918450	92	VMR	B		0.348269	0.0473831	0.0495516	NA	171.822	GxE	1.38719	-0.00272978	188.066	0.251335	0.0969346	FALSE
1759	2	5	19040104	19040236	133	VMR	B		0.259537	0.0463206	0.0409141	NA	164.385	GxE	1.97634	-0.000119966	176.645	0.172303	0.0872347	FALSE
1760	7	5	19988018	19989519	1502	VMR	B		0.0589204	NA	0.00768072	NA	124.57	NA	NA	NA	123.757	0.0512397	0.00768072	FALSE
1761	5	5	23507469	23507656	188	VMR	B		0.318044	0.0603928	0.0100389	NA	251.619	G	0.418988	0.0113931	261.969	0.247612	0.0704318	FALSE
1762	7	5	27038707	27039527	821	VMR	B		0.259348	0.1386	0.0326103	NA	140.983	GxE	0.215197	-0.00899911	167.345	0.0881375	0.171211	FALSE
1763	3	5	28623368	28624660	1293	VMR	B		0.324252	0.0479253	0.0478043	NA	191.109	GxE	1.34604	-0.00302004	206.452	0.228523	0.0957296	FALSE
1764	2	5	28926837	28927606	770	VMR	GxE		0.792437	0.421827	0.014658	0.33514	76.5192	G+E	0.341801	0.0033561	297.007	0.020812	0.771625	TRUE
1765	3	5	31268932	31269133	202	VMR	B		0.272577	0.1075	0.0259652	NA	152.66	GxE	0.479425	-0.00753672	173.255	0.139112	0.133465	FALSE
1766	2	5	31639946	31640096	151	VMR	B		0.2464	0.0381585	NA	NA	118.263	NA	NA	NA	123.474	0.208242	0.0381585	FALSE
1767	2	5	32380520	32380650	131	VMR	B		0.157934	0.0791994	NA	NA	162.349	NA	NA	NA	173.473	0.0787345	0.0791994	FALSE
1768	2	5	33229162	33229692	531	VMR	G		0.410899	0.2156	NA	NA	202.154	NA	NA	NA	245.687	0.195299	0.2156	TRUE
1769	3	5	33439794	33440240	447	VMR	G		0.21713	0.179753	NA	NA	467.044	G+E	0.316395	-0.00897584	495.222	0.037377	0.179753	TRUE
1770	2	5	33936520	33936597	78	VMR	B		0.19275	0.0690997	NA	NA	92.8818	NA	NA	NA	102.873	0.12365	0.0690997	FALSE
1771	4	5	33937673	33938909	1237	VMR	B		0.25053	0.0691497	0.0338864	NA	245.494	GxE	1.43727	-0.00288312	260.301	0.147494	0.103036	FALSE
1772	3	5	34686875	34687142	268	VMR	B		NA	NA	NA	NA	NA	NA	NA	NA	NA	NA	NA	NA
1773	2	5	34839036	34839063	28	VMR	B		0.111735	0.0655818	NA	NA	295.077	NA	NA	NA	303.477	0.0461528	0.0655818	FALSE
1774	2	5	35617687	35617740	54	VMR	B		0.201963	0.0646134	NA	NA	142.276	NA	NA	NA	151.643	0.137349	0.0646134	FALSE
1775	2	5	35991382	35991694	313	VMR	G+E		0.385566	0.232688	0.0231207	NA	131.907	GxE	1.11007	-0.00373384	178.725	0.129757	0.255809	TRUE
1776	4	5	36242037	36242542	506	VMR	G		0.682068	0.605364	NA	NA	277.964	NA	NA	NA	431.616	0.0767038	0.605364	TRUE
1777	2	5	37209182	37209440	259	VMR	B		0.247535	0.057295	0.0411786	NA	141.66	GxE	1.60336	-0.00204145	155.616	0.149061	0.0984736	FALSE
1778	2	5	37833969	37834171	203	VMR	B		NA	NA	NA	NA	NA	NA	NA	NA	NA	NA	NA	NA
1779	4	5	38445614	38446192	579	VMR	B		0.260096	0.0569666	NA	NA	186.841	NA	NA	NA	195.67	0.203129	0.0569666	FALSE
1780	2	5	40436872	40437301	430	VMR	G		0.463564	0.11394	NA	NA	214.319	NA	NA	NA	240.439	0.349624	0.11394	TRUE
1781	2	5	40755284	40756081	798	VMR	B		NA	NA	NA	NA	NA	NA	NA	NA	NA	NA	NA	NA
1782	7	5	41869373	41870875	1503	VMR	B		NA	NA	NA	NA	NA	NA	NA	NA	NA	NA	NA	NA
1783	2	5	42756876	42757171	296	VMR	B		0.324751	0.0602375	0.0264575	0.0152762	270.193	G+E	2.4411	0.0208557	284.727	0.22278	0.101971	FALSE
1784	4	5	42924013	42924552	540	VMR	B		0.372131	0.0194395	0.0292573	NA	230.112	GxE	1.1812	-0.00351138	237.018	0.323435	0.0486968	FALSE
1785	3	5	42953543	42954090	548	VMR	B		0.489049	0.0337235	0.0434814	0.0278171	310	G+E	9.45352	0.0416977	331.291	0.384027	0.105022	FALSE
1786	3	5	43008922	43010511	1590	VMR	B		0.288782	0.0689224	0.0640963	0.0319434	183.047	G+E	2.63972	0.0229647	207.502	0.12382	0.164962	FALSE
1787	5	5	43037411	43038716	1306	VMR	B		0.192726	NA	0.0382075	NA	167.556	NA	NA	NA	172.308	0.154519	0.0382075	FALSE
1788	3	5	43397113	43397572	460	VMR	B		0.150275	0.05019	NA	NA	157.966	NA	NA	NA	164.345	0.100085	0.05019	FALSE
1789	2	5	50673245	50674015	771	VMR	B		0.167739	0.0411874	NA	NA	141.159	G+E	0.0199582	-0.0112109	146.211	0.126551	0.0411874	FALSE
1790	3	5	50683467	50683914	448	VMR	B		0.0978108	0.0395139	NA	NA	157.21	NA	NA	NA	161.468	0.0582969	0.0395139	FALSE
1791	2	5	50685716	50686281	566	VMR	B		NA	NA	NA	NA	NA	NA	NA	NA	NA	NA	NA	NA
1792	4	5	54281198	54281733	536	VMR	B		0.299899	0.0643083	NA	NA	148.726	NA	NA	NA	159.556	0.235591	0.0643083	FALSE
1793	2	5	54455701	54455942	242	VMR	GxE		0.443715	0.0311746	0.190436	0.166666	47.2212	G+E	51.704	0.247327	118.519	0.0554394	0.388276	TRUE
1794	3	5	55061319	55062285	967	VMR	B		NA	NA	NA	NA	NA	NA	NA	NA	NA	NA	NA	NA
1795	2	5	55117749	55117965	217	VMR	B		0.216792	0.0669414	NA	NA	240.239	NA	NA	NA	250.213	0.149851	0.0669414	FALSE
1796	2	5	55443844	55444662	819	VMR	B		0.302845	0.156478	0.0114401	NA	91.8058	G	0.131685	0.0102535	119.314	0.134926	0.167919	FALSE
1797	2	5	55860904	55861618	715	VMR	G+E		0.76356	0.697978	0.0326384	NA	44.1487	GxE	1.04097	-0.00154802	245.799	0.0329433	0.730617	TRUE
1798	2	5	56595105	56595244	140	VMR	GxE		0.454776	0.322192	0.0644442	0.0466673	311.804	G+E	4.8536	0.0262044	391.193	0.0214723	0.433304	TRUE
1799	2	5	57754512	57754862	351	VMR	B		0.2293	0.0951093	0.0359738	NA	142.396	GxE	1.74627	-0.0013382	161.329	0.0982164	0.131083	FALSE
1800	5	5	58571800	58572910	1111	VMR	G		0.380548	0.26618	NA	NA	212.185	G+E	0.64155	-0.00573693	262.375	0.114368	0.26618	TRUE
1801	3	5	58883392	58883504	113	VMR	B		0.258486	0.0938567	0.0251172	0.0338883	263.979	G+E	1.22418	0.0165573	285.344	0.105624	0.152862	FALSE
1802	6	5	59064378	59064682	305	VMR	G		0.619414	0.472221	NA	NA	56.1434	NA	NA	NA	171.939	0.147193	0.472221	TRUE
1803	5	5	59188112	59189791	1680	VMR	G		0.532655	0.453093	NA	NA	123.265	G+E	0.170052	-0.0058211	220.221	0.0795619	0.453093	TRUE
1804	2	5	60344761	60344774	14	VMR	G+E		0.372149	0.179808	0.0258927	NA	197.787	GxE	1.99985	-6.31889e-07	235.162	0.166448	0.2057	TRUE
1805	2	5	61028303	61028374	72	VMR	B		0.190933	0.0580075	NA	NA	203.125	NA	NA	NA	211.234	0.132925	0.0580075	FALSE
1806	4	5	63255805	63256619	815	VMR	B		0.117769	NA	0.028566	NA	122.008	NA	NA	NA	124.661	0.0892028	0.028566	FALSE
1807	2	5	65350726	65350750	25	VMR	B		0.247584	0.0373178	0.0855261	NA	163.948	GxE	0	0	182.027	0.12474	0.122844	FALSE
1808	2	5	65893165	65893440	276	VMR	B		0.137813	0.0641479	0.0316996	NA	129.947	GxE	0.914484	-0.00638662	141.338	0.0419657	0.0958475	FALSE
1809	2	5	66461884	66462293	410	VMR	B		0.138979	0.0639099	NA	NA	192.968	NA	NA	NA	201.422	0.0750695	0.0639099	FALSE
1810	2	5	66530497	66530611	115	VMR	G		0.519621	0.373819	NA	NA	235.213	NA	NA	NA	317.248	0.145802	0.373819	TRUE
1811	2	5	67510733	67511519	787	VMR	B		0.0741072	NA	0.0380944	NA	211.556	NA	NA	NA	215.443	0.0360128	0.0380944	FALSE
1812	2	5	67562753	67563114	362	VMR	B		0.60074	0.0334956	NA	NA	124.482	NA	NA	NA	134.244	0.567244	0.0334956	FALSE
1813	3	5	68339047	68339208	162	VMR	GxE		0.363322	0.239522	0.0238311	0.0203528	260.563	G+E	1.14916	0.013882	308.368	0.0796161	0.283706	TRUE
1814	4	5	68628240	68628725	486	VMR	B		0.153589	0.0373881	NA	NA	205.669	NA	NA	NA	209.98	0.116201	0.0373881	FALSE
1815	3	5	68710813	68711277	465	VMR	B		NA	NA	NA	NA	NA	NA	NA	NA	NA	NA	NA	NA
1816	2	5	70746259	70746330	72	VMR	B		0.118163	0.0579868	NA	NA	328.943	NA	NA	NA	336.241	0.0601767	0.0579868	FALSE
1817	4	5	71852464	71853215	752	VMR	G		0.321347	0.0955873	NA	NA	235.639	NA	NA	NA	252.878	0.22576	0.0955873	TRUE
1818	3	5	72510846	72511412	567	VMR	B		0.162151	NA	0.0422521	NA	145.256	NA	NA	NA	150.439	0.119898	0.0422521	FALSE
1819	2	5	72677886	72678420	535	VMR	B		0.291657	0.0536252	0.0439584	NA	97.0318	GxE	1.99741	-1.25763e-05	111.875	0.194073	0.0975835	FALSE
1820	2	5	72793693	72793696	4	VMR	G+E		0.339688	0.192766	0.0279026	NA	95.1171	GxE	1.79587	-0.00092259	133.212	0.11902	0.220668	TRUE
1821	2	5	72804051	72804089	39	VMR	B		NA	NA	NA	NA	NA	NA	NA	NA	NA	NA	NA	NA
1822	2	5	72933718	72934606	889	VMR	B		0.278141	0.137778	0.0149295	NA	184.529	G	0.138659	0.0106519	208.546	0.125434	0.152707	FALSE
1823	4	5	74349644	74350214	571	VMR	GxE		0.374781	0.102381	0.0418337	0.0634228	124.962	G	5.21237	0.0407215	160.829	0.167144	0.207637	TRUE
1824	5	5	74907152	74908170	1019	VMR	B		0.19945	0.0864132	0.0413274	NA	122.403	GxE	1.03577	-0.00526965	140.018	0.0717097	0.127741	FALSE
1825	2	5	75675118	75675249	132	VMR	G		0.334604	0.1906	NA	NA	167.275	NA	NA	NA	202.05	0.144004	0.1906	TRUE
1826	5	5	75903397	75903597	201	VMR	B		0.288793	0.0973344	0.0279261	0.0771333	250.99	G+E	2.78899	0.0237153	281.553	0.0863993	0.202394	FALSE
1827	2	5	75919242	75919733	492	VMR	B		0.420577	0.132712	0.0116806	NA	87.061	G	0.305172	0.00922102	115.547	0.276185	0.144392	FALSE
1828	2	5	76010444	76010472	29	VMR	B		0.189339	0.0912617	0.024766	0.0242806	206.243	G+E	1.61422	0.0203183	223.549	0.0490308	0.140308	FALSE
1829	3	5	76115784	76116535	752	VMR	G		0.358329	0.151882	NA	NA	227.722	G+E	0.422921	-0.00689397	256.739	0.206447	0.151882	TRUE
1830	7	5	76248637	76250527	1891	VMR	G		0.512901	0.104476	NA	NA	178.191	NA	NA	NA	204.562	0.408424	0.104476	TRUE
1831	3	5	76373022	76373719	698	VMR	B		0.206988	0.045182	NA	NA	204.693	NA	NA	NA	210.783	0.161806	0.045182	FALSE
1832	2	5	77139388	77139492	105	VMR	G+E		0.72311	0.502558	0.00959199	NA	166.491	GxE	0.885083	-0.00210639	315.382	0.210961	0.51215	TRUE
1833	3	5	77142469	77143258	790	VMR	G		0.716906	0.575072	NA	NA	345.339	NA	NA	NA	505.256	0.141834	0.575072	TRUE
1834	5	5	77146318	77147651	1334	VMR	G		0.748308	0.592489	NA	NA	340.826	NA	NA	NA	515.509	0.155818	0.592489	TRUE
1835	2	5	77253378	77253833	456	VMR	B		0.258345	0.0894412	NA	NA	121.13	NA	NA	NA	135.754	0.168904	0.0894412	FALSE
1836	7	5	78281684	78281983	300	VMR	G+E		0.491081	0.311923	0.014277	NA	94.5633	GxE	0.222957	-0.00615677	162.875	0.164881	0.3262	TRUE
1837	5	5	78365647	78366076	430	VMR	B		0.337882	0.144173	0.0214862	NA	219.199	G	0.928683	0.0134158	247.801	0.172223	0.165659	FALSE
1838	2	5	78407552	78407566	15	VMR	G		0.407438	0.272636	NA	NA	93.6105	NA	NA	NA	146.872	0.134802	0.272636	TRUE
1839	10	5	78985425	78986111	687	VMR	B		0.199353	0.0873108	NA	NA	293.278	NA	NA	NA	306.39	0.112042	0.0873108	FALSE
1840	2	5	80009589	80009668	80	VMR	G		0.668036	0.571111	NA	NA	221.829	G+E	0.454644	-0.00349518	365.943	0.0969252	0.571111	TRUE
1841	4	5	80529100	80529340	241	VMR	G		0.548714	0.20065	NA	NA	171.477	NA	NA	NA	223.183	0.348064	0.20065	TRUE
1842	3	5	80690205	80690225	21	VMR	B		0.0978486	0.0446581	NA	NA	166.542	NA	NA	NA	171.596	0.0531905	0.0446581	FALSE
1843	2	5	80692267	80693225	959	VMR	B		0.261326	0.045336	0.0485814	0.0352782	169.869	G+E	3.80044	0.0299375	187.402	0.132131	0.129196	FALSE
1844	3	5	80743956	80745371	1416	VMR	B		0.315051	0.0268394	0.0312815	0.0533822	163.11	G+E	1.07903	0.0145984	179.131	0.203548	0.111503	FALSE
1845	2	5	82360183	82360356	174	VMR	B		NA	NA	NA	NA	NA	NA	NA	NA	NA	NA	NA	NA
1846	6	5	83016717	83017644	928	VMR	G		0.30625	0.219742	NA	NA	306.183	NA	NA	NA	344.357	0.0865071	0.219742	TRUE
1847	2	5	84509614	84509899	286	VMR	B		0.415148	0.0325369	0.0371199	0.0209643	153.996	G+E	4.52268	0.0267213	169.028	0.324526	0.0906212	FALSE
1848	2	5	85648555	85648560	6	VMR	B		0.242542	0.0525396	NA	NA	185.35	NA	NA	NA	193.141	0.190002	0.0525396	FALSE
1849	2	5	86956770	86957300	531	VMR	B		0.367019	0.17492	0.0187718	NA	124.25	GxE	0.947521	-0.0045466	159.228	0.173327	0.193692	FALSE
1850	5	5	87440246	87441969	1724	VMR	B		NA	NA	NA	NA	NA	NA	NA	NA	NA	NA	NA	NA
1851	2	5	87570580	87570655	76	VMR	B		NA	NA	NA	NA	NA	NA	NA	NA	NA	NA	NA	NA
1852	2	5	89652478	89653448	971	VMR	B		0.350182	0.11793	0.0215456	0.058659	158.464	G+E	1.1569	0.0142038	191.319	0.152047	0.198135	FALSE
1853	2	5	89825590	89825908	319	VMR	B		0.0924572	0.0607816	NA	NA	261.967	NA	NA	NA	269.432	0.0316756	0.0607816	FALSE
1854	3	5	90575362	90575459	98	VMR	G		0.269482	0.163713	NA	NA	322.526	NA	NA	NA	350.048	0.105769	0.163713	TRUE
1855	2	5	91377422	91377463	42	VMR	B		NA	NA	NA	NA	NA	NA	NA	NA	NA	NA	NA	NA
1856	2	5	92004914	92005494	581	VMR	B		0.357828	0.0990079	0.0288116	NA	137.218	GxE	1.22163	-0.00341448	159.72	0.230008	0.12782	FALSE
1857	2	5	92910534	92911154	621	VMR	B		0.272002	0.0640506	NA	NA	107.668	NA	NA	NA	117.979	0.207952	0.0640506	FALSE
1858	3	5	94265472	94265776	305	VMR	B		0.363304	0.0376145	0.0583064	0.0401005	211.128	G+E	3.54986	0.0246685	233.397	0.227283	0.136021	FALSE
1859	2	5	94955363	94955575	213	VMR	GxE		0.768998	0.355654	0.0462082	0.0516337	27.0331	G+E	37.7749	0.0723387	179.627	0.315502	0.453496	TRUE
1860	2	5	95295965	95296502	538	VMR	B		NA	NA	NA	NA	NA	NA	NA	NA	NA	NA	NA	NA
1861	4	5	95767550	95768053	504	VMR	B		0.138844	NA	0.0643747	NA	141.609	NA	NA	NA	150.135	0.0744696	0.0643747	FALSE
1862	2	5	96078430	96078678	249	VMR	B		0.553079	0.0795991	0.00949	NA	125.211	G	1.51988	0.0109057	147.75	0.46399	0.0890891	FALSE
1863	2	5	96120299	96120312	14	VMR	GxE		0.405555	0.257154	0.0326783	0.0315988	469.52	G+E	1.54128	0.0145948	526.629	0.0841244	0.321431	TRUE
1864	2	5	96632966	96633033	68	VMR	G+E		0.456166	0.268102	0.0268933	NA	185.604	GxE	0	0	244.875	0.16117	0.294996	TRUE
1865	2	5	98131949	98132111	163	VMR	B		0.389318	0.0689019	0.0201346	NA	97.8611	GxE	0.69654	-0.00542779	113.732	0.300282	0.0890366	FALSE
1866	3	5	98207153	98208453	1301	VMR	B		0.211149	0.0192443	0.0266628	0.0269224	233.576	G+E	0.487294	0.0135542	240.469	0.13832	0.0728295	FALSE
1867	2	5	100067545	100067784	240	VMR	B		NA	NA	NA	NA	NA	NA	NA	NA	NA	NA	NA	NA
1868	5	5	101119084	101119766	683	VMR	G		0.168407	0.0965613	NA	NA	217.316	NA	NA	NA	231.355	0.071846	0.0965613	TRUE
1869	3	5	101834472	101834675	204	VMR	B		NA	NA	NA	NA	NA	NA	NA	NA	NA	NA	NA	NA
1870	2	5	101915573	101915753	181	VMR	B		0.245315	0.0424121	NA	NA	190.208	NA	NA	NA	196.19	0.202903	0.0424121	FALSE
1871	9	5	102898223	102898733	511	VMR	B		0.217795	0.0865093	NA	NA	423.82	NA	NA	NA	437.135	0.131285	0.0865093	FALSE
1872	2	5	107703669	107703792	124	VMR	B		0.268935	NA	0.0288623	NA	184.682	NA	NA	NA	188.335	0.240073	0.0288623	FALSE
1873	13	5	110062343	110062837	495	VMR	B		0.311195	0.0639514	NA	NA	283.77	NA	NA	NA	294.732	0.247244	0.0639514	FALSE
1874	2	5	110406875	110407538	664	VMR	G		0.279867	0.125031	NA	NA	96.2413	NA	NA	NA	117.615	0.154836	0.125031	TRUE
1875	2	5	112947865	112948033	169	VMR	B		0.104981	0.0439208	NA	NA	166.611	NA	NA	NA	171.605	0.0610601	0.0439208	FALSE
1876	2	5	114193732	114193858	127	VMR	B		0.429359	0.0470834	0.0293205	NA	138.875	GxE	1.91854	-0.000318309	153.22	0.352955	0.076404	FALSE
1877	4	5	114632494	114632630	137	VMR	B		NA	NA	NA	NA	NA	NA	NA	NA	NA	NA	NA	NA
1878	3	5	114937874	114938179	306	VMR	B		0.155909	0.0497304	NA	NA	166.808	NA	NA	NA	173.166	0.106178	0.0497304	FALSE
1879	4	5	115296978	115298079	1102	VMR	B		0.193846	0.0874122	0.0406463	NA	108.412	GxE	0.366791	-0.00896768	125.937	0.0657876	0.128058	FALSE
1880	2	5	116113889	116114305	417	VMR	GxE		0.365219	0.132671	0.0445456	0.0298914	181.417	G+E	4.37918	0.0283503	216.642	0.158111	0.207107	TRUE
1881	3	5	116790862	116791458	597	VMR	B		NA	NA	NA	NA	NA	NA	NA	NA	NA	NA	NA	NA
1882	2	5	118540726	118540906	181	VMR	B		NA	NA	NA	NA	NA	NA	NA	NA	NA	NA	NA	NA
1883	5	5	118603804	118604260	457	VMR	B		0.191452	0.0653042	0.036308	NA	217.154	GxE	1.94298	-0.000315743	230.437	0.0898402	0.101612	FALSE
1884	5	5	118691406	118691794	389	VMR	G+E		0.3781	0.242851	0.0105755	NA	170.24	G	1.35094	0.0144387	216.146	0.124673	0.253427	TRUE
1885	2	5	121354929	121355586	658	VMR	B		0.213437	0.0403149	NA	NA	219.107	NA	NA	NA	224.405	0.173122	0.0403149	FALSE
1886	2	5	121412184	121412429	246	VMR	G+E		0.587889	0.530163	0.011725	NA	177.633	GxE	1.80255	-0.000556948	296.181	0.046001	0.541888	TRUE
1887	2	5	122110361	122110381	21	VMR	GxE		0.523426	0.376784	0.049655	0.0441601	174.683	G+E	1.9466	0.0130582	268.964	0.0528266	0.470599	TRUE
1888	2	5	122880248	122881193	946	VMR	B		0.261098	NA	0.0384209	NA	169.241	NA	NA	NA	174.641	0.222677	0.0384209	FALSE
1889	2	5	122923481	122924054	574	VMR	B		0.205198	0.0540556	NA	NA	185.422	NA	NA	NA	193.028	0.151142	0.0540556	FALSE
1890	2	5	125036315	125036459	145	VMR	G		0.286148	0.103043	NA	NA	225.178	NA	NA	NA	242.864	0.183105	0.103043	TRUE
1891	5	5	125930017	125931316	1300	VMR	B		0.236624	0.0567704	NA	NA	254.429	NA	NA	NA	262.902	0.179854	0.0567704	FALSE
1892	2	5	126073718	126073744	27	VMR	B		0.130981	NA	0.017529	NA	186.123	NA	NA	NA	187.038	0.113452	0.017529	FALSE
1893	2	5	126091209	126091252	44	VMR	B		0.42478	0.191318	0.0118316	NA	112.654	G	1.52582	0.0140603	152.812	0.221631	0.20315	FALSE
1894	2	5	126111738	126111951	214	VMR	B		0.198568	0.086854	0.0486021	NA	117.176	GxE	1.73312	-0.00146365	135.976	0.0631116	0.135456	FALSE
1895	3	5	126205009	126205081	73	VMR	B		0.183067	0.0894728	0.0434911	NA	305.643	GxE	1.66564	-0.00186877	323.659	0.0501027	0.132964	FALSE
1896	10	5	126408756	126409573	818	VMR	B		0.13426	0.0497119	NA	NA	371.675	NA	NA	NA	377.827	0.0845482	0.0497119	FALSE
1897	2	5	126882315	126882483	169	VMR	B		NA	NA	NA	NA	NA	NA	NA	NA	NA	NA	NA	NA
1898	2	5	127714055	127714057	3	VMR	G		0.279133	0.13322	NA	NA	213.508	NA	NA	NA	236.266	0.145913	0.13322	TRUE
1899	2	5	127872767	127872958	192	VMR	B		0.278185	0.103194	0.019983	0.0514473	157.769	G+E	1.86966	0.0193871	183.402	0.10356	0.174625	FALSE
1900	4	5	128301230	128301488	259	VMR	GxE		0.482345	0.309941	0.0876462	0.0554647	140.949	G+E	2.27001	0.0153632	226.742	0.0292927	0.453052	TRUE
1901	2	5	129242158	129242270	113	VMR	B		0.344833	0.0646415	0.0589303	0.0463159	179.912	G	9.04062	0.0612121	207.574	0.174946	0.169888	FALSE
1902	3	5	130844175	130844625	451	VMR	B		0.239785	0.0211382	0.0352503	NA	168.117	GxE	0.445873	-0.00804934	174.564	0.183397	0.0563885	FALSE
1903	4	5	131281008	131281432	425	VMR	GxE		0.396816	0.0988544	0.0484455	0.0851734	218.351	G+E	2.91376	0.0206462	259.947	0.164343	0.232473	TRUE
1904	2	5	131436611	131436890	280	VMR	GxE		0.940462	0.549181	0.0359224	0.246428	152.505	G+E	0.0504206	0.000842055	541.552	0.10893	0.831531	TRUE
1905	2	5	131808798	131808892	95	VMR	G+E		0.532409	0.432706	0.024024	NA	140.208	GxE	1.99206	-2.54257e-05	235.702	0.0756798	0.456729	TRUE
1906	2	5	131827807	131827918	112	VMR	G		0.551305	0.475246	NA	NA	254.323	NA	NA	NA	357.78	0.0760594	0.475246	TRUE
1907	10	5	132112923	132114059	1137	VMR	G		0.357708	0.193648	NA	NA	160.439	NA	NA	NA	196.912	0.16406	0.193648	TRUE
1908	4	5	132155233	132155460	228	VMR	B		0.176031	0.0507192	NA	NA	346.51	NA	NA	NA	353.231	0.125312	0.0507192	FALSE
1909	2	5	133451259	133451294	36	VMR	B		0.0550326	NA	0.0113431	NA	192.679	NA	NA	NA	192.422	0.0436896	0.0113431	FALSE
1910	2	5	133560149	133560628	480	VMR	B		0.25247	0.0503485	NA	NA	95.3808	NA	NA	NA	102.897	0.202121	0.0503485	FALSE
1911	2	5	133703500	133703730	231	VMR	B		0.241923	0.0677822	0.0305501	0.02587	180.945	G+E	0.365283	0.0123813	197.096	0.117721	0.124202	FALSE
1912	2	5	134073430	134073432	3	VMR	B		0.194095	NA	0.0283888	NA	138.992	NA	NA	NA	142.046	0.165707	0.0283888	FALSE
1913	7	5	134363053	134364717	1665	VMR	B		NA	NA	NA	NA	NA	NA	NA	NA	NA	NA	NA	NA
1914	4	5	134365728	134367394	1667	VMR	B		0.156976	NA	0.0315052	NA	91.5014	NA	NA	NA	94.8582	0.125471	0.0315052	FALSE
1915	2	5	134526241	134526269	29	VMR	B		0.383622	0.0463067	NA	NA	152.395	NA	NA	NA	160.971	0.337315	0.0463067	FALSE
1916	2	5	134735675	134735914	240	VMR	G		0.383794	0.110552	NA	NA	124.612	NA	NA	NA	146.704	0.273243	0.110552	TRUE
1917	2	5	135141804	135141872	69	VMR	B		0.241543	0.0350583	NA	NA	179.664	NA	NA	NA	184.262	0.206485	0.0350583	FALSE
1918	18	5	135414858	135416613	1756	VMR	B		0.0809069	NA	0.0424737	NA	603.48	NA	NA	NA	608.076	0.0384332	0.0424737	FALSE
1919	2	5	135418206	135418308	103	VMR	GxE		0.289435	0.12947	0.0503955	0.0339476	406.785	G+E	3.0742	0.0251297	439.191	0.0756217	0.213813	TRUE
1920	2	5	136965606	136965680	75	VMR	GxE		0.412861	0.155924	0.0163944	0.172541	316.869	G+E	1.4363	0.013983	378.331	0.0680011	0.34486	TRUE
1921	2	5	137089872	137090023	152	VMR	G		0.458519	0.4236	NA	NA	155.431	NA	NA	NA	237.805	0.0349194	0.4236	TRUE
1922	4	5	137224904	137225468	565	VMR	B		0.157041	0.0563661	NA	NA	125.44	NA	NA	NA	132.89	0.100675	0.0563661	FALSE
1923	5	5	138713897	138714339	443	VMR	G		0.497298	0.359375	NA	NA	222.857	NA	NA	NA	299.601	0.137923	0.359375	TRUE
1924	4	5	138729245	138730783	1539	VMR	GxE		0.518863	0.191529	0.0340278	0.180917	207.925	G+E	1.83552	0.0128073	291.333	0.112389	0.406474	TRUE
1925	2	5	139139105	139139201	97	VMR	GxE		0.765355	0.456636	0.0998125	0.103374	85.5871	G	3.65939	0.0126385	274.958	0.105533	0.659822	TRUE
1926	2	5	139227318	139227610	293	VMR	B		NA	NA	NA	NA	NA	NA	NA	NA	NA	NA	NA	NA
1927	2	5	139537190	139537207	18	VMR	B		0.0919262	NA	0.017325	NA	163.533	NA	NA	NA	164.292	0.0746012	0.017325	FALSE
1928	5	5	140011317	140012769	1453	VMR	G		0.394732	0.277302	NA	NA	147.483	NA	NA	NA	200.549	0.11743	0.277302	TRUE
1929	2	5	140052017	140052701	685	VMR	G+E		0.38276	0.216922	0.011957	NA	156.41	GxE	1.29529	-0.00297211	198.459	0.153881	0.228879	TRUE
1930	2	5	140098392	140098496	105	VMR	G		0.227243	0.0985758	NA	NA	116.33	NA	NA	NA	131.859	0.128667	0.0985758	TRUE
1931	3	5	140105405	140106029	625	VMR	B		0.172194	0.0786514	NA	NA	228.009	NA	NA	NA	239.261	0.0935424	0.0786514	FALSE
1932	2	5	140170816	140171681	866	VMR	B		0.330679	0.0385229	0.0447433	NA	105.819	GxE	1.30979	-0.00315675	118.938	0.247413	0.0832662	FALSE
1933	4	5	140200595	140201746	1152	VMR	B		0.129186	NA	0.0186112	NA	112.054	NA	NA	NA	113.141	0.110575	0.0186112	FALSE
1934	6	5	140207358	140207609	252	VMR	B		NA	NA	NA	NA	NA	NA	NA	NA	NA	NA	NA	NA
1935	6	5	140212735	140213924	1190	VMR	B		0.186774	0.0729409	NA	NA	79.6882	NA	NA	NA	90.2291	0.113833	0.0729409	FALSE
1936	12	5	140219608	140221364	1757	VMR	B		0.088205	NA	0.0199421	NA	55.2165	NA	NA	NA	56.3753	0.0682629	0.0199421	FALSE
1937	2	5	140222653	140223264	612	VMR	B		NA	NA	NA	NA	NA	NA	NA	NA	NA	NA	NA	NA
1938	5	5	140226474	140227765	1292	VMR	B		0.322648	0.0931935	0.0253181	NA	132	GxE	1.96244	-0.00017423	151.541	0.204136	0.118512	FALSE
1939	3	5	140229827	140230326	500	VMR	B		0.23342	0.072685	0.0328914	0.0273665	196.49	G+E	0.958625	0.0156929	213.839	0.100477	0.132943	FALSE
1940	2	5	140237485	140238079	595	VMR	G		0.252297	0.145491	NA	NA	250.671	NA	NA	NA	274.63	0.106806	0.145491	TRUE
1941	3	5	140248474	140248610	137	VMR	B		0.184598	0.0563449	0.0335911	NA	225.791	GxE	1.66295	-0.00188024	237.067	0.0946625	0.089936	FALSE
1942	6	5	140473080	140475049	1970	VMR	B		0.200812	0.0268345	0.0395874	0.0230207	105.099	G+E	2.79189	0.0266655	114.587	0.111369	0.0894427	FALSE
1943	12	5	140479025	140481256	2232	VMR	B		NA	NA	NA	NA	NA	NA	NA	NA	NA	NA	NA	NA
1944	4	5	140515629	140515961	333	VMR	B		0.129498	0.0420391	0.0205419	NA	159.035	G	1.46236	0.0208905	165.171	0.0669168	0.0625809	FALSE
1945	2	5	140517281	140517411	131	VMR	B		0.215897	0.0511671	NA	NA	152.787	NA	NA	NA	160.016	0.16473	0.0511671	FALSE
1946	13	5	140528785	140531097	2313	VMR	B		0.108646	NA	0.0123601	NA	204.659	NA	NA	NA	204.669	0.0962862	0.0123601	FALSE
1947	6	5	140535469	140536320	852	VMR	B		0.158789	0.059163	NA	NA	169.412	NA	NA	NA	177.335	0.099626	0.059163	FALSE
1948	13	5	140551227	140553150	1924	VMR	B		NA	NA	NA	NA	NA	NA	NA	NA	NA	NA	NA	NA
1949	4	5	140556238	140557249	1012	VMR	GxE		0.485297	0.275289	0.0170465	0.0697237	153.601	G+E	1.36998	0.0120186	225.367	0.123238	0.362059	TRUE
1950	14	5	140561031	140563400	2370	VMR	B		0.177452	0.0502062	0.0110202	NA	107.067	G	0.306847	0.0130997	113.549	0.116226	0.0612264	FALSE
1951	4	5	140566303	140566767	465	VMR	G		0.236654	0.11742	NA	NA	116.613	NA	NA	NA	135.503	0.119234	0.11742	TRUE
1952	11	5	140578896	140580212	1317	VMR	B		0.134026	0.053622	NA	NA	171.259	NA	NA	NA	178.031	0.0804036	0.053622	FALSE
1953	4	5	140588139	140588424	286	VMR	B		0.162257	0.0503055	0.0282116	0.0374035	130.904	G+E	4.92387	0.0406861	143.826	0.046336	0.115921	FALSE
1954	2	5	140589508	140589613	106	VMR	B		0.188806	0.0507225	0.0232452	NA	194.493	G	1.94065	0.0221929	203.233	0.114838	0.0739677	FALSE
1955	4	5	140601941	140603034	1094	VMR	B		NA	NA	NA	NA	NA	NA	NA	NA	NA	NA	NA	NA
1956	5	5	140619446	140621375	1930	VMR	B		0.243237	0.0731159	0.0529435	NA	112.292	GxE	1.48399	-0.00266991	130.787	0.117178	0.126059	FALSE
1957	4	5	140683467	140683699	233	VMR	B		0.0694623	NA	0.0270571	NA	253.17	NA	NA	NA	255.354	0.0424052	0.0270571	FALSE
1958	4	5	140700478	140700602	125	VMR	B		0.305744	0.0598409	NA	NA	135.732	NA	NA	NA	145.803	0.245903	0.0598409	FALSE
1959	3	5	140705747	140705984	238	VMR	B		NA	NA	NA	NA	NA	NA	NA	NA	NA	NA	NA	NA
1960	3	5	140709983	140710688	706	VMR	B		0.119724	0.0496729	NA	NA	179.623	NA	NA	NA	185.637	0.0700514	0.0496729	FALSE
1961	11	5	140717970	140720871	2902	VMR	B		0.209716	0.0831433	0.0355876	NA	177.45	GxE	0.92578	-0.00579331	193.885	0.0909851	0.118731	FALSE
1962	8	5	140722332	140724720	2389	VMR	B		0.209661	0.0528656	0.0336729	NA	185.657	GxE	1.9085	-0.000495154	196.827	0.123122	0.0865385	FALSE
1963	5	5	140729700	140730516	817	VMR	B		0.167091	0.064494	0.0191387	NA	207.476	G	0.967609	0.017103	217.445	0.0834582	0.0836326	FALSE
1964	4	5	140734721	140735397	677	VMR	B		0.230194	0.058711	0.0288173	NA	106.411	GxE	0.277962	-0.00902635	118.133	0.142666	0.0875283	FALSE
1965	7	5	140739058	140741220	2163	VMR	B		0.158694	0.05769	0.0373719	0.0260582	140.338	G+E	4.22121	0.0366237	153.975	0.0375736	0.12112	FALSE
1966	9	5	140743464	140744983	1520	VMR	B		0.19138	0.0345614	0.0374303	0.0217517	91.6851	G+E	0.191115	0.012227	101.7	0.0976365	0.0937433	FALSE
1967	10	5	140748559	140750160	1602	VMR	B		0.227735	0.0634439	0.0402495	0.0288899	112.015	G+E	3.01528	0.0269892	129.147	0.0951515	0.132583	FALSE
1968	8	5	140753076	140754451	1376	VMR	B		0.223192	0.057113	NA	NA	105.331	NA	NA	NA	113.689	0.166079	0.057113	FALSE
1969	9	5	140760983	140763700	2718	VMR	B		0.168262	0.0349932	0.067503	NA	111.338	GxE	0	0	124.305	0.0657658	0.102496	FALSE
1970	2	5	140768213	140768431	219	VMR	B		NA	NA	NA	NA	NA	NA	NA	NA	NA	NA	NA	NA
1971	5	5	140772023	140772286	264	VMR	B		0.207381	0.0911736	0.0265512	NA	72.8801	GxE	0.751073	-0.00675138	89.0982	0.0896557	0.117725	FALSE
1972	3	5	140778342	140778424	83	VMR	B		0.107492	NA	0.0374649	NA	164.415	NA	NA	NA	168.419	0.0700273	0.0374649	FALSE
1973	2	5	140781179	140781193	15	VMR	B		0.212109	0.0397154	NA	NA	113.953	NA	NA	NA	119.133	0.172394	0.0397154	FALSE
1974	2	5	140782352	140782367	16	VMR	B		0.173806	0.0653235	0.0332552	NA	158.448	GxE	0	0	170.905	0.0752272	0.0985787	FALSE
1975	4	5	140791852	140792918	1067	VMR	B		0.11873	0.0464197	NA	NA	131.49	NA	NA	NA	136.984	0.0723105	0.0464197	FALSE
1976	6	5	140796240	140798758	2519	VMR	B		0.202024	0.0854442	0.0322822	NA	182.31	GxE	0.20544	-0.00974829	198.402	0.0842977	0.117726	FALSE
1977	3	5	140805681	140805841	161	VMR	B		0.109308	0.0488476	NA	NA	197.259	NA	NA	NA	203.054	0.0604604	0.0488476	FALSE
1978	3	5	140807225	140808772	1548	VMR	B		0.208251	0.0606563	0.0311831	0.0150565	282.073	G+E	1.8245	0.0210141	294.563	0.101355	0.106896	FALSE
1979	13	5	140810051	140811520	1470	VMR	B		0.173515	0.053293	0.0272999	NA	196.417	GxE	0.12322	-0.0105562	206.002	0.0929218	0.080593	FALSE
1980	2	5	140857813	140857941	129	VMR	G+E		0.414066	0.20388	0.0584829	NA	142.193	GxE	0.530401	-0.00586828	192.217	0.151702	0.262363	TRUE
1981	4	5	140892308	140893634	1327	VMR	G		0.330665	0.185295	NA	NA	225.515	NA	NA	NA	259.195	0.14537	0.185295	TRUE
1982	2	5	141061521	141061863	343	VMR	B		NA	NA	NA	NA	NA	NA	NA	NA	NA	NA	NA	NA
1983	2	5	142770757	142770782	26	VMR	B		0.248908	0.0426729	0.038777	NA	222.254	GxE	1.74131	-0.00132965	233.285	0.167459	0.0814499	FALSE
1984	3	5	143978290	143978703	414	VMR	G+E		0.318894	0.22342	0.0170829	NA	192.055	GxE	0.868472	-0.0052583	232.205	0.0783915	0.240503	TRUE
1985	2	5	145215546	145215629	84	VMR	G		0.172085	0.10633	NA	NA	214.001	NA	NA	NA	229.642	0.0657554	0.10633	TRUE
1986	2	5	145758782	145758879	98	VMR	B		0.194446	0.0438173	0.0309812	0.0146923	177.743	G+E	0.186997	0.0121576	187.123	0.104955	0.0894908	FALSE
1987	2	5	147581505	147582460	956	VMR	B		0.319255	0.0361659	NA	NA	107.513	NA	NA	NA	113.071	0.283089	0.0361659	FALSE
1988	2	5	147617435	147618067	633	VMR	B		NA	NA	NA	NA	NA	NA	NA	NA	NA	NA	NA	NA
1989	3	5	147862421	147862681	261	VMR	B		NA	NA	NA	NA	NA	NA	NA	NA	NA	NA	NA	NA
1990	2	5	148520542	148520854	313	VMR	G		0.538787	0.356046	NA	NA	79.1098	NA	NA	NA	160.636	0.182741	0.356046	TRUE
1991	3	5	148737097	148738205	1109	VMR	G		0.205163	0.113912	NA	NA	61.8764	NA	NA	NA	79.4305	0.091251	0.113912	TRUE
1992	2	5	148784657	148785408	752	VMR	GxE		0.382957	0.108582	0.0147416	0.131616	111.691	G+E	1.66635	0.0156914	156.183	0.128018	0.25494	TRUE
1993	2	5	149533964	149534078	115	VMR	G+E		0.944052	0.791146	0.0107104	NA	18.3208	G	1.505	0.00135938	412.894	0.142195	0.801857	TRUE
1994	7	5	149546331	149546946	616	VMR	GxE		0.66011	0.315749	0.0540515	0.119871	179.962	G+E	1.57548	0.00842652	304.234	0.170438	0.489671	TRUE
1995	2	5	149669414	149669471	58	VMR	G		0.483919	0.215736	NA	NA	173.542	NA	NA	NA	222.535	0.268183	0.215736	TRUE
1996	2	5	149677228	149677557	330	VMR	B		NA	NA	NA	NA	NA	NA	NA	NA	NA	NA	NA	NA
1997	2	5	150138130	150138170	41	VMR	B		0.216846	0.0357308	0.0604112	0.044903	278.182	G+E	8.30401	0.0572685	296.36	0.0758014	0.141045	FALSE
1998	4	5	150326069	150326862	794	VMR	B		NA	NA	NA	NA	NA	NA	NA	NA	NA	NA	NA	NA
1999	2	5	150473002	150473165	164	VMR	G		0.600439	0.205158	NA	NA	143.2	NA	NA	NA	201.702	0.395281	0.205158	TRUE
[truncated: 22,177 more rows]
