# Supplementary material for: RAMEN: Dissecting individual, additive and interactive gene-environment contributions to DNA methylome variability in cord blood
Source: Genome Biol. 2025 Dec 10;26:421. doi: 10.1186/s13059-025-03864-4 (PMC12690895; doi:10.1186/s13059-025-03864-4)
Supplement: Supplementary file 6 — Additional file 6. Significant cis mQTLs in CHILD cord blood samples (chr1-6; p-value < 1x10-5). [file 13059_2025_3864_MOESM6_ESM.xz › 13059_2025_3864_MOESM6_ESM]

SNP	probe
7:134842878:C:A	cg07876788
19:52726288:G:A	cg13312910
7:7291508:T:TC	cg16101574
7:947236:C:T	cg18664596
15:63888113:C:T	cg16619994
17:1509108:C:T	cg09329516
20:15122070:C:T	cg07104639
7:134793965:G:T	cg07876788
7:134812446:C:T	cg07876788
17:78912010:A:G	cg11949518
17:65164181:C:T	cg15831967
17:65197158:A:G	cg15831967
13:114900150:T:C	cg06611532
8:79559251:G:T	cg21140145
11:47496827:C:T	cg13308137
11:47602879:G:A	cg13308137
17:1509108:C:T	cg26423139
8:79559251:G:T	cg03983883
20:11357461:T:C	cg27219185
11:47565103:G:T	cg13308137
11:47424278:T:G	cg13308137
17:1509108:C:T	cg22273830
11:47459469:G:A	cg13308137
17:1509108:C:T	cg11076954
7:134758568:G:C	cg07876788
7:134772977:C:T	cg07876788
7:134685814:G:T	cg07876788
7:134742167:A:C	cg07876788
10:81912846:T:C	cg07374306
11:8632283:C:CA	cg08449403
15:40703114:A:G	cg01685353
18:6319980:A:G	cg00451011
16:85292418:T:C	cg02978505
11:47448547:G:C	cg13308137
12:726877:C:G	cg13791661
19:7004532:G:A	cg24245216
10:6177626:C:T	cg17191567
16:48625543:GT:G	cg01723420
7:37380266:A:G	cg18891815
17:1509108:C:T	cg22297055
17:6558329:G:A	cg08103988
15:67502583:G:A	cg03182226
15:67561598:C:T	cg03182226
20:60243411:G:A	cg26075360
10:97700615:C:A	cg19681037
15:67591665:A:G	cg03182226
15:67620665:G:A	cg03182226
7:134842878:C:A	cg08776296
8:144428185:C:G	cg19774973
11:108753316:A:G	cg13714644
18:47016721:A:AAT	cg25317025
11:66421976:A:T	cg24851651
12:89674799:T:C	cg26010015
11:60019150:C:T	cg02521229
12:48606290:C:T	cg25198316
12:48621180:G:T	cg25198316
18:6335819:A:C	cg00451011
16:82213332:ATCT:A	cg05247190
18:74120233:A:G	cg24786174
7:139763541:G:A	cg21015022
15:77578168:T:G	cg05472380
15:77622939:T:C	cg05472380
15:86026910:C:T	cg15453257
15:40673124:T:C	cg01685353
9:114631069:C:T	cg26641130
15:33159032:T:C	cg20196924
15:86040137:T:C	cg15453257
21:45153079:G:C	cg24875593
12:9885707:A:ATAAGT	cg24191225
8:79559251:G:T	cg07654569
18:6348421:A:C	cg00451011
22:24180449:C:T	cg18218812
7:73246555:C:G	cg01679206
9:114658936:C:G	cg26641130
21:15648392:A:G	cg04985582
12:110341933:A:G	cg12870014
13:31071579:G:A	cg06316758
7:134718405:G:A	cg07876788
8:91684776:A:G	cg16814680
15:40717447:A:T	cg01685353
16:82224071:A:C	cg05247190
12:122376891:TA:T	cg24540763
10:134045394:C:T	cg01458105
12:48570699:T:C	cg25198316
15:63853052:G:A	cg16619994
9:118353966:G:A	cg09992948
10:102241213:T:C	cg07570687
8:19613134:G:T	cg00923880
20:43311737:A:C	cg02427933
10:134045394:C:T	cg19754622
9:37248793:C:A	cg12008478
10:108750761:G:C	cg24795173
18:47000237:G:A	cg25317025
7:1102122:A:G	cg03916490
15:91351930:G:A	cg04145948
10:80756281:A:AC	cg05119883
10:49563290:C:T	cg14436939
12:110438238:G:T	cg12870014
20:5061018:C:T	cg20983004
11:108730175:T:TA	cg13714644
22:30462911:C:T	cg13250067
12:104189554:T:C	cg16843694
15:77412564:C:A	cg05472380
18:32530967:A:<CN0>	cg02861309
20:54923762:T:C	cg00169354
11:55849674:A:C	cg22724854
11:55858107:T:A	cg22724854
11:55876574:C:T	cg22724854
11:55883497:G:A	cg22724854
10:49541980:G:T	cg14436939
10:13714675:G:A	cg08557179
7:134793965:G:T	cg08776296
7:134812446:C:T	cg08776296
15:77532068:T:C	cg05472380
12:711811:G:A	cg13791661
12:48595032:G:C	cg25198316
12:48600609:T:A	cg25198316
13:50548294:CT:C	cg20293942
9:83277883:T:C	cg10841563
18:11939837:A:C	cg24421906
18:32511640:C:T	cg02861309
18:51612980:G:A	cg05012981
17:32566741:G:A	cg09131949
11:20384003:A:G	cg24426391
10:108743494:G:A	cg24795173
20:43674435:CT:C	cg06612594
15:77730643:C:T	cg05472380
12:48695395:A:G	cg25198316
11:55596188:C:T	cg22724854
11:55614936:T:C	cg22724854
11:55636249:G:T	cg22724854
11:55651220:G:T	cg22724854
11:55663325:A:G	cg22724854
11:55677926:G:A	cg22724854
11:55697560:G:T	cg22724854
11:55703861:T:C	cg22724854
11:55710719:T:C	cg22724854
11:55719614:C:T	cg22724854
11:55725085:A:AT	cg22724854
11:55730944:C:T	cg22724854
11:55755944:C:T	cg22724854
11:55761786:A:C	cg22724854
11:55796779:G:T	cg22724854
11:55802947:A:T	cg22724854
11:55808177:T:C	cg22724854
11:55811954:G:T	cg22724854
11:55820390:A:G	cg22724854
11:55830647:A:G	cg22724854
11:60035916:CTG:C	cg02521229
17:17166463:G:A	cg14865086
17:6558329:G:A	cg24686902
12:110374137:G:GA	cg12870014
15:51850283:C:T	cg21048050
11:55790126:G:A	cg22724854
16:87687317:T:G	cg19902553
9:118374380:T:C	cg09992948
10:27532743:T:G	cg14240646
10:121322508:G:T	cg27208514
15:51868373:A:G	cg21048050
22:30531101:CAT:C	cg13250067
7:134758568:G:C	cg08776296
7:134772977:C:T	cg08776296
17:78894845:G:A	cg11949518
10:128828376:T:C	cg06406458
13:115102010:A:G	cg11489125
11:66114900:C:T	cg12062782
16:53078171:C:G	cg11616753
7:134685814:G:T	cg08776296
7:134742167:A:C	cg08776296
20:47376420:T:C	cg13619283
10:121256112:C:A	cg06175603
9:83267509:T:C	cg10841563
12:97300657:C:G	cg00481382
20:43704943:T:C	cg06612594
12:131112633:T:A	cg08859226
9:103111196:T:A	cg15138245
11:76368553:A:G	cg16098618
19:36185103:A:G	cg09231418
12:122443968:C:T	cg24540763
10:97715133:C:CT	cg19681037
7:108043394:TAC:T	cg16604835
15:51905498:C:T	cg21048050
10:27519841:C:T	cg14240646
20:43674435:CT:C	cg24422984
11:33036321:G:GA	cg00959864
10:128838782:C:T	cg06406458
22:24157537:T:C	cg18218812
7:43681136:C:T	cg12894711
7:43693046:T:C	cg12894711
19:10686639:C:T	cg00639633
11:89953291:C:G	cg26138821
12:97300657:C:G	cg23174406
20:15122070:C:T	cg02101882
15:77689823:C:CA	cg05472380
16:49528859:TGCCTGTGCTATATTTA:T	cg01566384
18:35062163:G:A	cg03356492
17:72598369:C:A	cg01238395
17:6558329:G:A	cg21358336
9:75194066:T:C	cg22154765
15:66957475:T:C	cg10441124
15:51787579:A:G	cg21048050
8:101163986:T:G	cg00191853
21:15648392:A:G	cg05699681
22:30492470:A:AT	cg13250067
11:55686013:C:A	cg22724854
11:55743190:GTTTAA:G	cg22724854
11:55781524:G:A	cg22724854
8:144445222:G:A	cg19774973
9:114613050:T:A	cg26641130
9:132583891:G:A	cg13728604
12:51139892:C:T	cg13294447
17:41865745:C:G	cg23080527
20:33737303:CAA:C	cg21748271
11:63095411:C:T	cg23117497
11:55750396:T:C	cg22724854
22:30559244:CTT:C	cg13250067
13:110364582:G:T	cg05653164
9:75207666:T:C	cg22154765
20:43704943:T:C	cg24422984
17:80818919:G:A	cg01640684
11:63036867:C:T	cg23117497
7:158947092:T:C	cg00413030
11:108744081:A:G	cg18822299
15:77494844:A:G	cg05472380
7:1081075:G:C	cg03916490
11:55769297:CT:C	cg22724854
8:144686066:C:CTTGT	cg00021855
12:110408009:A:C	cg12870014
7:150260607:A:C	cg08960815
8:124193523:T:C	cg22384356
9:103132433:A:G	cg15138245
11:55673590:T:C	cg22724854
12:131112633:T:A	cg06747456
15:29887266:C:T	cg18584280
18:13288828:A:G	cg13297582
7:108090255:C:T	cg16604835
9:20609909:T:A	cg11543899
12:9876780:GA:G	cg24191225
9:114588385:G:A	cg26641130
9:111547599:T:G	cg13837146
11:55905025:T:G	cg22724854
11:56002090:C:A	cg22724854
17:77707120:A:G	cg22224040
11:17783113:G:A	cg05871802
17:80818919:G:A	cg25413575
11:30251041:T:G	cg12313868
15:40430750:C:T	cg06926377
11:47709630:G:A	cg13308137
17:77707120:A:G	cg13679714
7:44265979:C:T	cg23192131
9:114599748:T:C	cg26641130
16:48662675:G:C	cg01723420
17:41865745:C:G	cg26893861
22:48314463:G:A	cg15914672
15:74229524:A:G	cg18106898
19:57971803:T:C	cg07461715
14:85737135:GAC:G	cg21011721
17:3814826:C:A	cg20347269
19:10686639:C:T	cg06069504
10:3382156:A:G	cg12890133
11:47680735:C:T	cg13308137
10:65248301:TAAA:TAA	cg01528832
20:15122070:C:T	cg18650908
19:36228954:G:T	cg09231418
12:53290315:C:CAT	cg06168656
20:15122070:C:T	cg08735248
20:60862278:CAAAT:C	cg03199926
10:27503818:C:T	cg14240646
19:36248666:A:G	cg09231418
14:59888023:A:G	cg11247712
11:30233493:C:T	cg12313868
15:57592163:T:A	cg13136933
11:89953291:C:G	cg04351018
15:100014178:T:G	cg24309107
20:51016925:T:C	cg24871213
17:44005186:G:A	cg17117718
20:51006332:T:C	cg24871213
11:2923826:A:G	cg05919744
13:50645164:T:C	cg20293942
22:47184121:C:G	cg01772186
17:44045974:C:T	cg17117718
17:44171565:C:A	cg17117718
17:44217112:G:T	cg17117718
21:33234167:A:G	cg15636421
7:158937879:T:C	cg00413030
7:108130214:C:T	cg19486437
11:55941574:C:T	cg22724854
11:55983369:G:A	cg22724854
20:31592795:T:C	cg08642068
11:56117092:C:T	cg22724854
11:56130504:G:A	cg22724854
11:56149488:T:A	cg22724854
11:56160571:G:A	cg22724854
11:56173645:CT:C	cg22724854
11:56185347:T:C	cg22724854
17:43879308:A:G	cg17117718
17:43894159:C:T	cg17117718
11:88099371:T:G	cg11663315
8:23403829:G:A	cg24126361
18:3171756:G:A	cg06724776
21:15654138:G:T	cg04985582
17:29546765:A:G	cg18883909
11:74697923:G:T	cg02673002
11:11267383:T:C	cg17430681
19:33756239:G:A	cg20135880
11:55690485:TA:T	cg22724854
22:49062434:A:G	cg03964091
12:4071238:G:A	cg15945527
17:19897845:T:C	cg03396939
10:44244032:GT:G	cg19730699
22:30581998:G:C	cg13250067
21:30546471:G:A	cg15135067
12:48468923:T:C	cg25198316
12:48484616:G:C	cg25198316
12:48497737:T:A	cg25198316
17:77707120:A:G	cg01348922
8:95538708:G:A	cg03029993
7:157957873:C:T	cg08955548
9:129067417:C:T	cg14338145
17:45729463:G:A	cg26753307
17:43939255:T:C	cg17117718
11:89953291:C:G	cg09488196
17:44069970:C:G	cg17117718
9:92729167:A:G	cg15243603
17:43855228:G:T	cg17117718
9:85336402:G:C	cg06494017
11:55842280:A:T	cg22724854
11:56263539:G:A	cg22724854
11:77134294:T:C	cg06325300
9:37281053:C:T	cg12008478
10:116604344:T:C	cg07733920
11:108684146:T:C	cg18822299
8:27281912:G:A	cg12112853
12:110323951:C:T	cg12870014
9:37193871:G:A	cg12008478
10:5607678:G:A	cg00126412
11:56246820:C:T	cg22724854
8:134637267:TA:T	cg23718467
17:48471597:C:T	cg09960829
19:46334553:G:A	cg04282912
19:48236339:C:CA	cg23416923
16:11110211:CT:C	cg07779051
20:51037972:C:T	cg24871213
17:43903842:C:T	cg17117718
10:97689345:G:A	cg19681037
15:101718700:G:A	cg16416584
15:101744099:G:T	cg16416584
12:122287885:G:A	cg24288706
10:123210812:A:G	cg06791446
10:65059044:C:T	cg01528832
10:116585109:T:C	cg07733920
7:35566534:C:T	cg26402776
12:49344508:C:T	cg25010880
10:123210812:A:G	cg19650936
15:93158095:A:G	cg02779288
15:89921239:G:A	cg01317586
8:1153336:A:G	cg07699771
15:73940058:T:C	cg27408471
9:102281383:A:G	cg27334928
7:766220:A:G	cg05729249
7:134718405:G:A	cg08776296
10:49651052:G:A	cg14436939
15:40883101:G:T	cg05924882
15:74817239:CA:C	cg17181940
17:48489091:G:A	cg09960829
11:77158800:A:C	cg06325300
11:33054643:T:C	cg00959864
15:74788917:T:C	cg17181940
20:19241476:A:G	cg02970458
11:55774674:C:T	cg20736913
11:56053512:A:G	cg22724854
8:67045206:C:T	cg05156456
10:116636752:T:TTGA	cg07733920
12:10537780:G:T	cg08041188
11:56288557:AC:GC	cg22724854
11:56302480:T:C	cg22724854
17:17188174:G:GA	cg14865086
22:47184121:C:G	cg08161306
15:74752436:T:A	cg17181940
15:35473189:C:T	cg18591489
11:77837209:A:T	cg06714440
11:30320506:A:G	cg12313868
7:108108192:G:A	cg19486437
9:102253710:T:C	cg27334928
9:132645905:C:A	cg13728604
14:56708544:A:G	cg19631078
10:123210812:A:G	cg25052156
18:51559756:A:G	cg05012981
15:100519833:A:G	cg09918751
10:65124080:A:G	cg01528832
11:55753843:T:C	cg20736913
17:44081064:A:G	cg17117718
13:50548294:CT:C	cg23104954
21:43526510:C:G	cg24372256
11:11855921:A:AT	cg20291244
11:66343851:G:A	cg24851651
21:47716547:C:G	cg09417038
11:55737190:G:A	cg22724854
17:41741944:G:A	cg08471713
15:52707559:T:A	cg16711522
8:634921:G:C	cg14755254
17:43810896:C:T	cg17117718
12:48441920:G:GT	cg25198316
19:45974932:C:T	cg01089474
13:50703690:C:T	cg20293942
11:33059975:G:A	cg00959864
11:33069106:G:T	cg00959864
11:33079314:A:G	cg00959864
10:123210812:A:G	cg07044115
21:15654138:G:T	cg05699681
8:2003253:C:G	cg09584650
11:11846386:C:A	cg20291244
8:634921:G:C	cg05875700
19:2899328:G:A	cg08634464
16:48698183:T:C	cg01723420
19:29784673:A:G	cg06810698
15:40867730:GAA:G	cg05924882
11:65655259:G:GCC	cg03887787
10:134045394:C:T	cg16106427
11:56329550:C:T	cg22724854
22:24146055:T:G	cg18218812
13:27998769:T:C	cg11655627
12:46861668:G:A	cg09447675
10:79604579:C:T	cg11063088
12:10537780:G:T	cg04531182
20:61464760:C:T	cg03453179
21:44112551:T:A	cg26772386
13:21985288:C:T	cg17521450
20:47376420:T:C	cg18704705
8:130089946:T:C	cg14866167
10:45605911:C:T	cg03955764
17:39208099:G:A	cg05513408
15:52733250:C:T	cg16711522
12:11323939:G:C	cg27628201
9:132660244:G:T	cg13728604
11:55722276:A:C	cg20736913
17:43959596:CT:C	cg17117718
17:67409643:C:T	cg20950152
15:51767265:A:C	cg21048050
11:55747554:G:C	cg20736913
12:11348726:C:T	cg27628201
18:46580267:G:A	cg11720785
18:22011782:C:T	cg21042336
15:40883101:G:T	cg02899949
7:157946487:G:A	cg08955548
8:39801795:T:TAAA	cg12565636
7:1102122:A:G	cg22785556
19:54212491:A:G	cg15616006
19:46357007:A:G	cg04282912
11:129129477:A:T	cg03806328
15:56162466:G:A	cg05129572
22:43216733:A:G	cg14398247
22:43243820:T:TTATTA	cg14398247
10:102197128:C:CA	cg07570687
20:60862278:CAAAT:C	cg10925829
16:14412536:T:C	cg00928596
17:58038278:TAATA:T	cg02095219
11:56376339:C:T	cg22724854
9:274324:C:T	cg05951042
17:57996336:G:T	cg02095219
19:15240815:G:A	cg21068178
8:141567889:G:A	cg26074100
12:131112633:T:A	cg04115878
14:56655130:T:TG	cg19631078
7:55414041:G:A	cg00134032
12:12225207:C:T	cg20141578
16:69515913:G:T	cg02645135
17:75964242:G:A	cg15489593
10:1209474:A:G	cg02848996
11:63151521:GAAAAA:G	cg23117497
7:117418454:T:G	cg14040696
21:47725576:G:A	cg09417038
12:11340487:A:ATT	cg27628201
10:116604344:T:C	cg19990189
7:110591093:T:C	cg00850175
15:78113557:G:A	cg18266472
9:100492041:T:C	cg12120033
12:104491274:CT:C	cg21050282
17:32597872:C:T	cg09131949
12:11138683:C:T	cg27628201
12:122303755:C:T	cg24288706
19:46292259:G:A	cg14061069
16:89185117:T:C	cg21816132
7:55398619:ATGAT:A	cg00134032
17:35846456:T:TCTC	cg05013507
10:116636752:T:TTGA	cg19990189
22:43274889:G:A	cg14398247
11:77819618:A:G	cg06714440
19:38543077:G:C	cg18248023
7:122600847:G:A	cg03060104
17:78963029:G:A	cg03953789
19:37137727:TA:T	cg00568177
18:47030252:C:T	cg25317025
10:121353582:T:TAA	cg27208514
12:10537780:G:T	cg06264089
20:54899967:T:G	cg00169354
15:63352140:G:T	cg10403394
7:861952:C:T	cg05155812
7:2981123:A:C	cg11745094
12:2073518:C:T	cg19793303
10:121368169:C:A	cg27208514
12:104518569:C:T	cg21050282
9:37153625:C:T	cg12008478
10:125836265:G:A	cg24443494
10:27497074:C:T	cg14240646
20:15122070:C:T	cg01305093
13:97461550:C:T	cg09122588
7:766220:A:G	cg06242242
22:46342286:T:C	cg05972642
12:96349832:T:C	cg07236190
8:84693257:A:T	cg19630984
11:112050326:A:T	cg06646484
21:40303553:C:T	cg27360277
17:43773058:GA:G	cg17117718
12:30899480:T:C	cg14331290
8:84708718:GA:G	cg19630984
10:86239857:A:G	cg07356745
17:65367292:T:C	cg16585554
8:50096778:G:T	cg02168270
17:44238571:C:G	cg17117718
17:6558329:G:A	cg13207180
16:89831940:G:C	cg03809021
18:51569512:A:G	cg07158505
7:101423662:T:C	cg03289221
20:15122070:C:T	cg06872915
7:24916460:A:G	cg14762436
15:40867730:GAA:G	cg02899949
9:129180981:G:A	cg14854723
11:30342738:A:G	cg12313868
10:116585109:T:C	cg19990189
11:77785100:CT:C	cg06714440
10:123210812:A:G	cg16148897
11:118973133:G:A	cg15212210
7:150253318:A:G	cg08960815
11:55679983:T:C	cg20736913
11:55689411:G:T	cg20736913
12:96518294:A:G	cg16593333
20:22736437:T:C	cg20601028
19:39915758:C:G	cg13632595
13:112173992:G:A	cg14154082
17:6558329:G:A	cg08750459
16:69959988:G:C	cg00158530
16:10121193:C:A	cg22113540
18:51590769:C:T	cg05012981
8:8664312:C:A	cg24923430
11:89953291:C:G	cg05067963
13:50645164:T:C	cg23104954
11:56321536:G:A	cg22724854
14:77370912:T:C	cg13246055
22:43294744:T:C	cg14398247
7:124642364:A:C	cg16525610
22:30435353:CAAAAAAA:C	cg13250067
10:128828376:T:C	cg19572051
11:77861398:C:A	cg06714440
7:5000088:C:T	cg02276823
19:57046007:T:C	cg14545602
15:77578168:T:G	cg14751023
15:77622939:T:C	cg14751023
13:27998769:T:C	cg04244433
11:110639481:A:G	cg27289463
16:14412536:T:C	cg06916001
8:60550777:A:C	cg00788892
11:12267457:C:T	cg09230104
12:42794353:A:G	cg07394041
17:71212248:G:A	cg12432006
8:84680918:G:C	cg19630984
12:116805086:A:G	cg19946103
11:89953291:C:G	cg07449543
11:108798362:C:CT	cg18822299
15:52648912:G:A	cg02472935
8:131554104:T:C	cg22256354
19:2909164:A:<CN0>	cg08634464
19:46257358:A:C	cg14061069
17:44227623:T:C	cg17117718
15:40842185:G:A	cg05924882
14:66256489:T:C	cg14050976
14:67975822:A:C	cg00932624
10:27532743:T:G	cg23656959
10:30799821:T:C	cg09451608
17:44138201:T:C	cg17117718
17:44150161:T:G	cg17117718
17:44162597:C:A	cg17117718
17:44186063:C:T	cg17117718
17:44208312:G:T	cg17117718
18:51624060:C:G	cg07158505
10:134969148:T:G	cg00753039
12:96336281:G:A	cg07236190
7:76638258:C:T	cg20239921
14:63943928:T:C	cg15780967
8:101207392:C:CA	cg00191853
22:43263432:A:G	cg14398247
8:126476873:T:C	cg09660151
20:32987666:A:G	cg19090364
12:116805086:A:G	cg02016407
7:11453475:C:T	cg21279944
7:47826673:CAAAT:C	cg03741498
16:89825464:C:T	cg03809021
19:41913333:G:C	cg16270721
7:20689015:C:T	cg14878128
19:7538117:A:G	cg02182476
10:27519841:C:T	cg23656959
10:123210812:A:G	cg10379346
10:128838782:C:T	cg19572051
15:42099059:A:G	cg17847044
10:3818449:T:TG	cg03216580
10:128819845:C:G	cg06406458
7:150223982:A:T	cg08960815
20:33153150:G:C	cg13862557
20:44530838:G:T	cg22515913
17:44304884:C:T	cg17117718
7:150277387:T:C	cg08960815
10:96998625:T:C	cg04879995
18:11939837:A:C	cg00918181
8:1971299:G:A	cg08625822
8:39793318:C:T	cg12565636
11:74450435:G:T	cg02673002
11:47857520:C:T	cg17688768
10:63349857:C:T	cg16958058
19:11648426:T:C	cg01045132
17:44255146:C:CT	cg17117718
17:71192663:G:A	cg12432006
9:118279651:C:T	cg09992948
10:105670848:T:A	cg01727419
19:57031408:G:A	cg14545602
7:122628625:G:A	cg03060104
16:69250940:T:A	cg05765605
7:20676148:C:A	cg14878128
12:133342067:G:T	cg26577667
8:11755055:C:A	cg16201336
14:37168752:A:G	cg04026387
15:40842185:G:A	cg02899949
13:50452298:G:A	cg20293942
11:69878169:G:A	cg26830558
7:115995461:G:A	cg18594671
15:77730643:C:T	cg14751023
7:124592351:G:A	cg16525610
7:124607495:C:T	cg16525610
7:124631363:C:T	cg16525610
7:124655116:C:T	cg16525610
20:60862278:CAAAT:C	cg10213353
12:42748485:A:C	cg07394041
12:28567626:C:G	cg20746006
17:29616516:G:T	cg18883909
13:33832867:A:G	cg15234627
16:87687317:T:G	cg03965223
10:49700722:G:A	cg21740943
20:32023380:C:T	cg26117104
11:118973133:G:A	cg22259797
8:67089870:T:G	cg05156456
7:124515373:G:A	cg16525610
7:124532716:C:T	cg16525610
11:63128592:A:AG	cg23117497
11:129110320:T:C	cg03806328
9:37330499:T:A	cg12008478
11:56087337:C:T	cg20736913
19:33468410:C:A	cg18210893
10:13822397:G:A	cg26708920
15:29673522:A:G	cg01476442
9:33434026:C:T	cg09956618
17:36615967:A:G	cg12050358
12:25228152:G:A	cg05001349
11:76368553:A:G	cg17970043
10:52210157:T:C	cg23518556
11:56198767:A:G	cg22724854
9:119321202:G:A	cg24998347
15:77788821:A:G	cg05472380
8:144413416:G:A	cg19774973
12:90174965:G:A	cg14750167
22:28072029:C:T	cg19423485
22:28085866:G:A	cg19423485
12:42835527:G:A	cg07394041
14:34408721:A:AATC	cg04360646
22:47184121:C:G	cg25916883
21:47753285:A:G	cg09417038
7:141940557:C:T	cg05482413
19:37178347:A:G	cg00568177
12:120444755:G:A	cg12587921
13:82924724:A:G	cg12822228
9:33123851:C:T	cg00919908
7:784717:T:A	cg05729249
12:2092886:T:C	cg19793303
8:634921:G:C	cg01053087
14:52482768:C:T	cg04674762
20:31960955:C:CGTGTGTGT	cg26117104
10:120819453:A:G	ch.10.2545310R
21:47716547:C:G	cg27244972
8:50201570:T:C	cg02168270
19:2920610:G:A	cg08634464
13:50645164:T:C	cg01404873
7:150297855:CA:C	cg08960815
17:44264269:GT:G	cg17117718
9:119364296:G:C	cg24998347
13:50548294:CT:C	cg01404873
10:123210812:A:G	cg02210151
7:2280631:A:ATT	cg14964181
8:129754608:C:T	cg11960655
11:1586323:G:A	cg18629442
13:30503786:A:T	cg10990969
15:77532068:T:C	cg14751023
19:37202066:C:T	cg00568177
11:63622300:A:T	cg04850017
10:112293202:G:A	cg07226162
11:56345987:TCAAA:T	cg22724854
11:45870177:A:G	cg23097878
12:3234377:AT:A	cg15852320
18:51569512:A:G	cg20747787
16:3520893:C:G	cg22508957
11:71850130:C:T	cg20820810
11:56033719:C:CT	cg22724854
11:980564:G:A	cg21302397
19:42313557:T:C	cg05886440
12:104459811:A:G	cg21050282
19:58027779:C:G	cg07461715
22:24129129:G:T	cg18218812
15:77412564:C:A	cg14751023
17:64506950:A:G	cg00871273
16:53078171:C:G	cg17769967
14:94512415:T:C	cg27560391
9:114295357:C:T	cg14242557
10:95232395:CAAAACA:C	cg04051894
9:132674226:A:C	cg13728604
14:94826485:T:C	cg02091781
15:66716102:T:C	cg00319686
12:28635854:G:A	cg20746006
11:56420420:A:AT	cg22724854
16:3027296:A:C	cg12838631
8:33035728:A:G	cg06106484
10:117966305:T:C	cg08240913
12:48637550:A:G	cg25198316
11:57173624:G:A	cg15971518
9:114672791:G:A	cg15384061
9:114683328:G:A	cg15384061
9:114692812:A:G	cg15384061
20:61464760:C:T	cg14998184
12:42813144:A:G	cg07394041
17:44278110:AAT:A	cg17117718
21:30577854:G:A	cg15135067
7:124546061:T:C	cg16525610
15:40927248:AT:A	cg05924882
11:56215810:C:T	cg22724854
11:56233510:T:C	cg22724854
17:61924005:CT:C	cg03847641
8:61406197:T:C	cg00703830
8:61425258:T:C	cg00703830
8:61446683:T:A	cg00703830
7:1199491:GACTTTCAGCAGCCGC:G	cg16145915
11:58941450:C:A	cg07745373
12:133342067:G:T	cg01802506
10:45618498:G:A	cg03955764
12:124496316:A:G	cg25459280
12:48531917:T:A	cg12381317
19:923744:G:A	cg11454334
9:37111936:G:A	cg12008478
15:77512045:A:G	cg26096415
16:69959988:G:C	cg03549146
11:47742121:AAAAT:AAAATAAAT	cg13308137
11:68998118:T:C	cg16166568
13:97417487:T:C	cg09122588
12:89763529:C:T	cg08802841
21:30406347:G:A	cg23403192
7:75639565:CTGAT:C	cg17037271
8:99030280:T:C	cg24153200
19:50126211:GAGAA:G	cg06378142
11:89876128:C:T	cg05041596
9:119381297:C:T	cg24998347
14:78475191:CTT:C	cg23053444
12:120483375:G:A	cg12587921
7:20665487:G:A	cg14878128
7:124500210:C:T	cg16525610
11:18462494:T:A	cg19767548
18:51624060:C:G	cg20747787
16:89856439:G:C	cg03809021
14:71628063:A:G	cg15910301
21:47725576:G:A	cg27244972
7:55378897:A:ACCTCTCCCTCTC	cg00134032
7:766220:A:G	cg11064039
8:143693411:C:T	cg13535845
12:42736031:GCATT:G	cg07394041
17:71212248:G:A	cg24346909
15:57663028:G:A	cg10070864
11:74024523:TCCTTCCTGGAACAGC:T	cg24675775
13:50703690:C:T	cg23104954
20:33737303:CAA:C	cg23523937
12:95210662:G:A	cg08922308
7:1081075:G:C	cg22785556
8:61488859:A:G	cg00703830
8:61506483:TAAAA:TAAAAA	cg00703830
14:103886757:A:G	cg06880335
19:44183698:G:C	cg26783306
10:95221844:C:T	cg04051894
19:10702935:T:C	cg00639633
19:49071756:A:G	cg08900191
17:71192663:G:A	cg24346909
11:67434416:C:A	cg12371216
12:95218983:A:G	cg08922308
17:44057595:G:A	cg17117718
10:123210812:A:G	cg13437682
7:6746098:C:A	cg20012315
12:131112633:T:A	cg08164151
7:110671126:A:G	cg00850175
8:126083193:A:G	cg08270491
16:69959988:G:C	cg08209934
10:27503818:C:T	cg23656959
7:106598308:C:CCT	cg00530438
7:1206455:AC:T	cg16145915
12:11138683:C:T	cg17741383
10:28780373:T:C	cg11671940
11:47783690:G:GT	cg17688768
10:13117447:GT:G	cg14458563
15:85530987:T:C	cg13144857
11:74555056:C:T	cg02673002
15:77494844:A:G	cg14751023
18:10706827:A:G	cg19844266
12:89745477:C:A	cg08802841
15:70432973:C:T	cg04147969
7:24360848:G:GC	cg04932937
16:89863586:A:T	cg03809021
17:44304884:C:T	cg12609785
17:46120325:T:C	cg19508726
16:11439679:C:G	cg00044050
9:4572480:T:C	cg26805839
12:82233619:T:G	cg01414567
19:1096044:C:G	cg18008345
10:134978825:A:G	cg00753039
17:27351726:C:T	cg03597174
17:44238571:C:G	cg12609785
15:52662922:G:C	cg16711522
15:66744603:C:T	cg00319686
7:64913253:C:T	cg24764114
12:131125430:T:C	cg08859226
10:28810052:CT:C	cg11671940
17:32211602:T:C	cg26028074
7:64865254:A:G	cg24764114
7:64878204:C:T	cg24764114
9:120446696:C:T	cg23520270
21:30334335:C:CA	cg23403192
16:81550587:A:C	cg24647286
16:21161559:T:A	cg14566578
12:48548592:C:T	cg25198316
12:1609593:C:A	cg15027294
7:134936728:T:TCAGAGA	cg11848254
15:33184779:A:G	cg26454172
7:75671175:G:T	cg17037271
12:11323939:G:C	cg17741383
8:50178223:AT:A	cg02168270
15:75822794:A:T	cg16257763
9:37082482:CA:C	cg12008478
13:44886817:A:G	cg25374269
11:71279388:T:C	cg07136909
15:31192896:G:A	cg19162470
17:78963029:G:A	cg00698263
12:79368407:G:A	cg11720773
14:56698653:C:T	cg19631078
15:77689823:C:CA	cg14751023
19:55781824:A:T	cg15949925
12:122145068:T:TC	cg03651613
16:26761666:A:AG	cg21764944
12:95093194:C:T	cg18888319
10:63219270:C:G	cg16958058
19:45460764:G:A	cg09555818
11:47786372:G:C	cg13308137
12:10599662:T:C	cg08041188
12:131112633:T:A	cg14140673
13:31293780:A:C	cg14799392
10:70974057:G:C	cg14403146
11:56116719:C:T	cg20736913
7:135949067:C:T	cg01726295
17:78912010:A:G	cg24315876
7:150235150:C:CT	cg08960815
21:43526510:C:G	cg14562523
21:44927107:C:A	cg01579765
7:667421:GGCA:G	cg21899558
10:116604344:T:C	cg23260525
9:128742328:A:G	cg07715621
17:3680038:T:TG	cg25036312
8:8658540:A:G	cg19034770
20:19241476:A:G	cg15935723
11:938808:G:A	cg21302397
11:89876128:C:T	cg26945217
14:23489788:A:G	cg15851958
14:20664258:G:A	cg02551493
8:39823416:GGACTTCTAT:G	cg12565636
9:92722647:C:G	cg15243603
13:37679729:C:T	cg19272349
16:3514841:G:A	cg22508957
20:47573416:C:G	cg19255693
22:47184121:C:G	cg02321845
21:35131648:T:C	cg01243097
16:14412536:T:C	cg02533339
19:10653204:G:A	cg00639633
21:46329415:G:C	cg14628347
21:40006081:T:C	cg13334579
7:784717:T:A	cg06242242
22:31633022:C:T	cg24989447
17:44227623:T:C	cg12609785
10:28859079:C:T	cg11671940
20:49147492:T:C	cg01254501
14:39703324:A:G	cg24603941
12:11348726:C:T	cg17741383
13:50452298:G:A	cg23104954
12:48525364:G:A	cg25198316
17:40002927:G:C	cg25627920
14:21573260:G:A	cg07616943
13:112183320:A:G	cg14154082
15:41096097:T:C	cg03012280
11:96024220:A:T	cg22978477
7:44192552:G:A	cg22208713
8:6289668:G:T	cg02672830
13:28000507:T:G	cg26772116
20:10429955:A:G	cg04931690
11:960247:C:CT	cg21302397
7:108158137:G:C	cg16604835
14:58182104:A:G	cg18444006
12:3234377:AT:A	cg14753631
15:77660093:G:A	cg26096415
12:10573094:C:G	cg08041188
21:43533143:A:G	cg24372256
17:71212248:G:A	cg02452435
8:1128098:C:T	cg00922157
20:49185272:G:A	cg01254501
8:8644213:G:GT	cg19034770
11:35121379:G:A	cg16968851
12:84212048:A:C	cg11702299
19:45452335:T:C	cg09555818
17:73585392:G:C	cg25032094
9:33154108:C:T	cg00919908
15:40927248:AT:A	cg02899949
8:39816802:AT:A	cg12565636
12:48708392:A:C	cg25198316
15:75018905:C:T	cg03108237
17:35846456:T:TCTC	cg20018022
11:112082493:A:G	cg14339970
12:10541745:T:G	cg05844879
14:99729387:G:A	cg14841828
8:101186776:C:T	cg00191853
11:18415236:CA:C	cg19767548
12:121456434:G:A	cg04020319
12:120763440:C:A	cg15611176
22:31713305:T:G	cg24989447
17:72589435:T:C	cg01238395
11:89866997:CT:C	cg05041596
8:145001031:T:C	cg19405177
10:134726864:A:G	cg11860238
11:18462494:T:A	cg07398106
7:122616490:G:A	cg03060104
11:77089347:T:C	cg06325300
12:28660731:A:G	cg20746006
15:66629394:T:C	cg00319686
12:11340487:A:ATT	cg17741383
11:30292917:CT:C	cg12313868
17:71192663:G:A	cg02452435
7:75695081:G:A	cg17037271
7:75708544:G:A	cg17037271
12:28677764:T:TG	cg20746006
17:17400972:G:T	cg11063371
8:66917404:C:T	cg16481497
8:66927253:G:A	cg16481497
12:132231712:T:C	cg01614703
8:84673505:A:C	cg19630984
11:76368553:A:G	cg01878268
17:71229223:C:T	cg12432006
17:4488414:C:G	cg13375589
14:92571531:C:T	cg09996633
12:79368407:G:A	cg24617333
19:22814076:C:T	cg09314196
19:22821949:A:T	cg09314196
12:1617587:A:G	cg01077499
8:144686066:C:CTTGT	cg01121071
10:134109942:A:G	cg15246131
11:113238573:T:TGTAGAGA	cg14159747
7:157957873:C:T	cg23602909
11:74582131:T:C	cg02673002
11:89876128:C:T	cg14960550
10:16861400:G:A	cg23933602
17:48471597:C:T	cg14823865
15:75863915:A:G	cg16257763
10:123210812:A:G	cg25409939
10:125836265:G:A	cg13563815
10:116636752:T:TTGA	cg23260525
19:10702935:T:C	cg06069504
11:77106868:T:G	cg06325300
9:7333969:A:G	cg06422353
13:30525116:G:T	cg10990969
19:29767989:C:CCACAGGGGGAAGCATGGGGCT	cg06810698
19:39935721:C:CAAAAAAAA	cg13632595
10:121267261:T:G	cg06175603
17:65691382:A:G	cg13421331
20:47405987:GT:G	cg13619283
17:32225640:T:A	cg26028074
17:48471597:C:T	cg23247955
7:135346262:T:G	cg00795791
12:131125430:T:C	cg06747456
12:10599662:T:C	cg04531182
19:45649838:T:G	cg02872930
11:75274630:T:C	cg26104986
10:115990783:A:G	cg04701817
8:143681796:A:G	cg13535845
11:74746631:G:A	cg02673002
14:23549380:G:A	cg04332058
7:1199491:GACTTTCAGCAGCCGC:G	cg05779406
7:124465951:A:C	cg16525610
12:42708384:C:CA	cg07394041
7:64881162:G:T	cg06533577
12:131525534:T:G	cg11821532
17:32531240:C:T	cg09131949
7:37991830:G:GTTCA	cg23835783
18:77452439:T:C	cg06575387
19:36270052:A:G	cg18805164
20:3026069:T:A	cg26060255
17:48489091:G:A	cg14823865
17:8904448:A:G	cg09393859
11:56495631:T:A	cg22724854
11:56504191:C:T	cg22724854
19:10653204:G:A	cg06069504
17:46996583:T:A	cg16396228
19:35481285:T:C	cg24412746
21:15630282:C:T	cg04985582
11:47828558:A:G	cg13308137
11:13301875:C:G	cg13286116
12:10573094:C:G	cg04531182
15:74868536:A:C	cg03108237
20:3597171:A:G	cg24589102
10:116585109:T:C	cg23260525
12:131525534:T:G	cg26184673
17:44278110:AAT:A	cg12609785
7:157023405:A:AG	cg05182265
8:6306024:G:A	cg02672830
10:28612621:TAATA:T	cg09294573
21:44462652:T:C	cg15157241
9:136305530:C:G	cg13633881
12:10599662:T:C	cg06264089
22:41609859:T:C	cg01360084
9:119310901:C:G	cg24998347
11:10393468:G:A	cg06385383
7:158243133:G:A	cg09756125
13:107226842:GA:G	cg13216423
7:3157702:A:G	cg19214707
18:3034648:A:G	cg25594449
11:71217959:C:T	cg05785753
11:18415236:CA:C	cg07398106
9:37066231:T:C	cg08167410
8:8644213:G:GT	cg00128506
19:52776161:T:A	cg13312910
8:95549932:G:A	cg03029993
8:95560323:A:C	cg03029993
8:95571443:T:C	cg03029993
8:124193523:T:C	cg23067535
17:44264269:GT:G	cg12609785
7:158632467:T:C	cg19584649
17:79023380:G:A	cg06501991
17:72590731:G:A	cg21830728
10:134045394:C:T	cg25969878
14:67965452:G:A	cg00932624
11:89953291:C:G	cg26834418
17:39152095:C:T	cg05513408
12:99091339:C:T	cg07469467
11:73607427:A:G	cg21353045
8:18882181:A:G	cg19414122
21:44457438:A:C	cg15157241
15:74819068:A:AAAATAAATAAATAAAT	cg03108237
9:37082482:CA:C	cg08167410
18:77467811:C:A	cg06575387
15:52234844:T:C	cg02253142
18:46572136:G:A	cg01529701
14:103907286:G:A	cg06880335
12:28489862:A:AAG	cg20746006
10:123210812:A:G	cg08195415
10:35051218:CAG:C	cg20867662
9:95593893:CCCGGA:C	cg17880750
9:136144059:A:T	cg17813872
10:123210812:A:G	cg26573786
16:89185117:T:C	cg07944420
21:47753285:A:G	cg27244972
8:8658540:A:G	cg00128506
12:99064332:G:C	cg07469467
14:105756485:A:G	cg12160741
15:42009349:T:TGTAAG	cg17847044
12:120120193:G:C	cg17716961
11:89866997:CT:C	cg26945217
13:99667961:G:A	cg22276401
9:123610288:C:T	cg21717724
9:118262328:C:G	cg09992948
10:27497074:C:T	cg23656959
16:11759483:A:G	cg03402351
15:93158095:A:G	cg17803876
7:135652377:C:T	cg21537187
8:71439751:G:C	cg21449765
15:57592163:T:A	cg17582782
7:1102122:A:G	cg15693483
10:123210812:A:G	cg06050456
12:10573094:C:G	cg06264089
8:8669681:CGTAA:C	cg19034770
12:16350686:CTT:C	cg10618621
13:97625974:T:G	cg15226521
15:56588219:T:A	cg13634034
12:56389293:T:C	cg18193195
16:78921063:A:G	cg03660162
8:126034716:TA:T	cg08270491
11:48096938:A:G	cg03808749
7:64866144:T:C	cg06533577
7:33447077:C:T	cg03343190
17:75631054:T:C	cg18766794
7:64906307:G:A	cg06533577
12:48664348:C:CT	cg25198316
11:69895833:T:C	cg26830558
7:110646023:G:GT	cg00850175
22:31011557:T:C	cg00223043
19:48236339:C:CA	cg12489353
11:63622300:A:T	cg12527260
9:114278493:G:A	cg14242557
8:124046197:T:C	cg25067419
7:55406533:A:T	cg00134032
22:32024980:A:G	cg12239530
18:52786787:G:C	cg09787690
18:2993695:A:G	cg10295595
20:3184134:C:T	cg15641477
10:135040163:C:A	cg12333160
19:47019155:CAG:C	cg13801271
7:1199491:GACTTTCAGCAGCCGC:G	cg12950816
20:15122070:C:T	cg24527015
19:868551:T:C	cg22838050
8:6396986:G:T	cg04849161
13:52692697:C:T	cg12179787
9:136128546:A:G	cg17813872
10:49700722:G:A	cg20959449
14:39733476:T:C	cg24603941
8:136515237:C:T	cg07136196
17:78430505:G:C	cg22878535
8:66845394:C:A	cg16481497
9:119405831:T:C	cg24998347
10:4770022:A:T	cg15964514
7:52611658:C:G	cg16524778
11:55868951:A:C	cg22724854
9:139427066:C:T	cg12076931
11:71114134:C:T	cg07730685
11:13288851:T:A	cg13286116
16:1498775:C:T	cg07622957
12:65164783:C:T	cg03900021
21:47716547:C:G	cg12516959
7:33465994:C:A	cg03343190
9:119343617:T:C	cg24998347
15:85956628:C:T	cg24527252
11:89866997:CT:C	cg14960550
8:95500924:A:G	cg03029993
16:972600:T:A	cg16607197
7:64374382:C:T	cg24764114
7:124668147:T:TTA	cg16525610
10:11680238:T:C	cg07245057
15:90728893:G:A	cg19311890
17:61531215:C:G	cg04416045
16:10779741:A:C	cg21764456
8:66876646:TA:TAA	cg16481497
14:76961617:G:T	cg11763914
22:50500673:A:G	cg08220243
8:803558:C:T	cg07178994
19:22853942:G:A	cg09314196
10:50634442:C:T	cg02562448
17:114669:C:A	cg05449108
17:44255146:C:CT	cg12609785
22:39518325:T:C	cg08518229
10:123210812:A:G	cg23248910
11:18462494:T:A	cg14332815
16:24700467:C:T	cg19434684
14:56633091:A:G	cg19631078
8:23399889:A:T	cg24126361
19:15752023:G:A	cg17709148
12:129283149:T:C	cg09035930
15:77851960:A:<CN0>	cg05472380
22:50509544:C:CT	cg08220243
19:7496844:G:A	cg05747963
14:52500241:G:A	cg04674762
7:97725197:T:C	cg14507403
13:94435151:A:G	cg10743148
11:10262206:G:A	cg21560722
22:50050468:G:A	cg10356904
9:119424130:C:T	cg24998347
12:132682702:G:A	cg06139006
8:67026386:T:C	cg05156456
14:58199582:G:A	cg18444006
7:52619752:A:G	cg16524778
14:94837211:G:C	cg02091781
10:80221846:T:C	cg06768657
11:56519175:G:A	cg22724854
20:24761477:G:C	cg26975460
13:97058963:G:A	cg16684691
8:145001031:T:C	cg20784950
21:46091879:G:A	cg08017465
8:130639540:G:A	cg07613115
16:3707409:G:C	cg04681450
12:104181667:AC:A	cg16843694
11:71125609:A:C	cg07730685
17:44348370:A:G	cg12609785
14:66232086:A:G	cg14050976
8:126100621:T:C	cg08270491
12:52806639:G:C	cg05562034
19:36257316:A:G	cg18805164
13:21985288:C:T	cg26392719
15:51746236:A:G	cg21048050
16:3501656:A:G	cg22508957
17:46120325:T:C	cg13416381
11:45839889:G:A	cg23097878
19:22859878:A:T	cg09314196
19:22880958:G:A	cg09314196
19:22904764:C:A	cg09314196
7:45107583:A:G	cg12381697
11:58407740:C:G	cg15696309
7:810600:C:CACAAGCTCTCGGCAGGGA	cg02756899
19:14728495:C:T	cg13609307
7:5271656:GCTTCC:G	cg26660312
10:123684942:CA:C	cg27030141
14:104028196:C:CA	cg08345507
15:84340468:G:C	cg14598478
16:968723:G:A	cg16607197
19:45460764:G:A	cg13119609
11:55001731:C:T	cg02244970
11:55022636:G:A	cg02244970
11:55047103:G:T	cg02244970
11:55066887:T:C	cg02244970
11:55111222:G:A	cg02244970
11:55134596:C:G	cg02244970
11:55155487:G:A	cg02244970
11:55171193:G:A	cg02244970
11:55181536:A:G	cg02244970
20:33155606:CCT:C	cg19090364
17:44114090:CT:C	cg17117718
7:97961897:G:A	cg03626541
14:105718407:C:T	cg12160741
17:61887693:C:T	cg03847641
9:95450679:G:C	cg23021653
11:89876128:C:T	cg23743573
17:71240180:A:G	cg12432006
11:20382544:G:A	cg09611599
10:50617054:G:A	cg02562448
19:54709882:C:T	cg11569329
8:1806459:A:G	cg24804488
12:121161723:G:A	cg14486095
11:48078427:C:A	cg03808749
19:57010947:T:G	cg14545602
13:101239143:C:T	cg12258386
8:8686680:T:A	cg24923430
20:47682117:A:G	cg11749817
7:1206455:AC:T	cg05779406
17:61852186:G:C	cg03847641
8:102425991:C:T	cg23214426
8:826909:CA:C	cg07178994
9:37111936:G:A	cg08167410
10:126689236:CTCAGAG:C	cg14375985
8:103609336:T:C	cg10187029
8:41100947:G:GA	cg25569470
7:129492147:A:G	cg01338296
9:119471408:T:C	cg24998347
7:32576149:CT:C	cg16378581
7:97915789:G:A	cg03626541
11:980564:G:A	cg06064525
16:84758510:C:T	cg07647771
19:22874492:A:T	cg09314196
11:10250779:A:G	cg21560722
7:129472591:A:AT	cg01338296
16:3707409:G:C	cg12359832
22:31583478:A:G	cg17733820
20:61589218:A:AGTGTGTGTG	cg00688402
15:79328013:G:A	cg21052814
19:54702345:TTGA:T	cg11569329
20:47631792:A:G	cg11749817
20:47661013:G:C	cg11749817
10:28896417:G:A	cg11671940
7:784717:T:A	cg11064039
8:124170511:TAA:TA	cg22384356
22:20895024:C:A	cg17348514
8:145001031:T:C	cg02331830
17:17121700:C:CT	cg14865086
7:45056118:G:A	cg12381697
7:45093067:G:C	cg12381697
19:45452335:T:C	cg13119609
15:65558279:A:T	cg04534771
7:37813433:G:A	cg03305585
20:54941124:T:C	cg00169354
16:15913755:G:A	cg19456032
12:50823878:G:A	cg13294447
10:65041070:T:G	cg01528832
19:22914144:A:G	cg09314196
10:49700722:G:A	cg19644638
22:49565494:G:T	cg21953905
17:48489091:G:A	cg23247955
7:7855830:A:G	cg10067855
10:76997034:T:TA	cg16004814
21:40329262:T:G	cg09228302
12:122416254:C:G	cg24540763
8:8669681:CGTAA:C	cg00128506
7:52595905:T:TG	cg16524778
12:125134515:C:A	cg08330950
8:17433755:G:A	cg25912517
12:7883095:G:A	cg07195891
17:46330434:T:C	cg16564264
9:123610288:C:T	cg09419670
20:43329826:A:T	cg02427933
18:77573548:A:G	cg16949688
12:57062638:T:A	cg06679265
10:121377209:T:C	cg27208514
10:123684942:CA:C	cg03417454
11:56543689:GT:G	cg22724854
11:56555577:G:GA	cg22724854
8:17433755:G:A	cg05555116
13:50703690:C:T	cg01404873
7:97794801:T:C	cg14507403
8:1108543:T:C	cg00922157
11:56446868:G:A	cg22724854
8:18697025:C:T	cg22993554
11:110680186:A:AT	cg27289463
19:22866379:A:AT	cg09314196
14:103872553:G:T	cg06880335
8:50116017:G:C	cg02168270
12:10621521:G:A	cg08041188
7:1206455:AC:T	cg12950816
12:30042048:A:G	cg05413866
12:30063314:T:C	cg05413866
7:64888700:AC:A	cg03060934
8:50222788:A:G	cg02168270
7:99221882:G:A	cg04706801
7:99263365:A:G	cg04706801
19:37123004:T:G	cg07624650
10:3467189:C:T	cg17371064
22:50131487:G:A	cg01161222
7:158253090:T:A	cg09756125
12:28611779:T:C	cg20746006
11:89847441:A:G	cg05041596
7:157946487:G:A	cg23602909
21:47517513:G:A	cg00159953
12:132231712:T:C	cg03550075
21:47725576:G:A	cg12516959
17:7307074:G:C	cg20069451
11:18415236:CA:C	cg14332815
11:76747519:A:G	cg06085657
21:47544662:A:G	cg00159953
11:20384003:A:G	cg02900213
16:961710:G:A	cg16607197
10:121391815:G:A	cg27208514
14:92128023:T:C	cg24158931
22:50050468:G:A	cg19421585
15:40403019:GC:G	cg02313495
22:33190693:C:A	cg07972762
15:85347709:A:G	cg15009596
20:33098248:ATT:A	cg19090364
17:1552676:C:T	cg08432415
12:89763529:C:T	cg12414174
8:95432075:C:T	cg03029993
8:95455342:T:C	cg03029993
18:11953745:C:T	cg24421906
7:66313377:G:T	cg12673666
7:66334016:G:A	cg12673666
7:66354384:T:C	cg12673666
11:4918581:G:T	cg15333688
17:44005186:G:A	cg12609785
15:81878851:A:C	cg06873579
12:101112181:C:G	cg15975750
19:49402332:C:T	cg21252483
10:1219473:C:T	cg02848996
16:11385104:G:C	cg00044050
19:7186843:G:A	cg10004681
9:119441237:T:A	cg24998347
7:157143067:C:T	cg01033336
17:43663455:C:CT	cg17117718
11:56470443:G:C	cg22724854
9:5072182:C:T	cg02405213
11:8697054:C:T	cg08449403
8:1123403:C:G	cg00922157
7:127102640:A:G	cg19873149
11:18482665:G:A	cg19767548
21:41514229:GA:G	cg21118414
7:158326291:G:A	cg26308704
9:38390069:A:G	cg06160153
7:24375104:T:TA	cg04932937
10:128819845:C:G	cg19572051
11:68644912:CAAACA:CAAACAAAACA	cg08757828
9:90883135:ATTG:A	cg05014751
11:73555124:CA:C	cg21353045
11:15388709:A:G	cg03245590
14:63954921:AT:A	cg15780967
12:131125430:T:C	cg04115878
15:56612327:C:T	cg13634034
10:93950230:G:C	cg12616407
13:31669780:G:T	cg24989176
12:91438218:G:A	cg26228714
20:1524117:G:GTGA	cg06688960
14:104073096:T:C	cg08345507
10:80960591:ACATGTG:A	cg06073814
11:56568022:C:A	cg22724854
11:56578059:A:C	cg22724854
7:875216:C:G	cg21545149
7:886919:G:A	cg21545149
17:44045974:C:T	cg12609785
17:44171565:C:A	cg12609785
17:44217112:G:T	cg12609785
8:84658310:A:G	cg19630984
9:129253264:A:G	cg14854723
8:67112827:A:G	cg05156456
14:51097991:C:A	ch.14.569218R
21:43963982:A:C	cg20099001
10:125807624:C:T	cg24443494
17:72600498:T:C	cg21830728
12:89726027:G:A	cg08802841
17:71212248:G:A	cg06563943
7:2260715:G:T	cg14964181
8:144606172:C:G	cg20583945
14:92369592:C:T	cg18375974
9:95501845:A:T	cg23021653
11:55088977:T:A	cg02244970
22:20717803:A:G	cg18051835
10:77879036:G:A	cg09553982
10:82408638:T:C	cg27421810
19:1905356:G:A	cg11783264
17:41254486:T:G	cg05368731
17:79099414:A:C	cg20273576
12:89745477:C:A	cg12414174
17:62405810:C:T	cg06476699
7:1214247:A:AT	cg16145915
13:114888616:C:A	cg16512163
15:56640152:C:T	cg13634034
11:89953291:C:G	cg22332266
7:1571238:G:A	cg00122614
12:19871085:G:A	cg17908734
12:19880378:C:A	cg17908734
9:134047972:T:C	cg17806866
11:112049858:GAAGA:G	cg14339970
7:129511113:C:T	cg01338296
8:17433755:G:A	cg18901963
13:52658835:G:A	cg12179787
8:126488235:C:T	cg09660151
9:92049907:G:A	cg08241494
10:2161998:C:G	cg11411047
11:104011338:C:T	cg03020863
12:121443718:T:TA	cg04020319
11:68621440:C:T	cg08757828
8:84623390:T:C	cg19630984
10:33851964:A:C	cg11463057
11:89866997:CT:C	cg23743573
12:97278442:T:A	cg23758309
7:129530108:TA:T	cg01338296
10:127850815:C:T	cg02805354
15:99826041:A:G	cg25385940
9:119298348:T:C	cg24998347
20:33227056:C:T	cg13862557
16:11516508:G:A	cg17316917
8:144676862:C:T	cg08017634
17:48437456:C:G	cg09960829
15:80199405:A:T	cg02196730
7:36132737:A:T	cg26509635
13:114888616:C:A	cg21507807
9:95481975:C:G	cg23021653
9:37066231:T:C	cg12008478
8:57777258:G:A	cg10342016
12:89763529:C:T	cg15296664
7:75804085:G:A	cg17037271
17:44348370:A:G	cg17117718
16:78686747:C:T	cg01630032
8:8548117:T:A	cg19034770
17:35846456:T:TCTC	cg06716730
11:89847441:A:G	cg26945217
21:15625180:A:C	cg04985582
7:1557967:T:C	cg00122614
22:24294683:G:A	cg27466466
12:122287885:G:A	cg07120026
8:4394792:A:G	cg06055669
7:37840074:TA:TAA	cg03305585
13:25687768:G:A	cg19044579
12:3234377:AT:A	cg07248242
10:115423747:G:A	cg09337709
8:66942326:T:C	cg16481497
10:121256112:C:A	cg08609819
11:69318689:C:T	cg03834478
17:43939255:T:C	cg12609785
13:43385224:C:T	cg15986486
12:10621521:G:A	cg06264089
11:5837108:ATGTG:A	cg24176797
11:1948961:T:C	cg18032502
17:71192663:G:A	cg06563943
12:93128792:C:T	cg13072017
17:1509108:C:T	cg09158821
8:1897900:T:G	cg24833027
12:122358304:AT:A	cg24540763
11:10173922:A:AC	cg21560722
21:15630282:C:T	cg05699681
19:42274159:C:A	cg22808163
12:75904102:T:C	cg25112529
15:77788821:A:G	cg14751023
7:127143906:T:A	cg19873149
8:8548117:T:A	cg00128506
15:56620278:G:C	cg13634034
11:44466659:G:A	cg08434374
22:30819628:T:C	cg03868770
10:125807624:C:T	cg24069444
11:18462494:T:A	cg05740244
11:18482665:G:A	cg07398106
7:148965027:A:G	cg00601727
21:38934053:G:A	cg17731209
12:11208989:C:T	cg21158075
12:11253907:A:C	cg21158075
12:11311520:G:A	cg21158075
12:11320528:TA:T	cg21158075
12:122145068:T:TC	cg00586317
7:64899211:C:T	cg24764114
7:64904606:C:A	cg24764114
13:114162802:A:G	cg20022454
8:11665217:G:A	cg00856667
7:148979649:G:T	cg00601727
10:52175784:C:A	cg09801012
19:48495304:G:A	cg21913335
12:25104971:C:G	cg25824218
12:10621521:G:A	cg04531182
11:938808:G:A	cg06064525
11:59848761:T:A	cg02771260
9:33749363:G:C	cg14133635
9:129217067:GT:G	cg14854723
10:94033473:T:C	cg12616407
9:37960202:C:T	cg02830496
12:66458362:G:A	cg16749629
9:129233135:G:A	cg14854723
17:43879308:A:G	cg12609785
17:43894159:C:T	cg12609785
15:56674256:T:C	cg13634034
10:123210812:A:G	cg03221652
11:56590339:A:G	cg22724854
15:76791270:C:T	cg07052083
7:66379050:CTAAATAAA:C	cg12673666
7:66401000:G:T	cg12673666
12:89745477:C:A	cg15296664
7:35065257:T:C	cg13068698
12:52780177:AT:A	cg13422161
12:11198678:T:C	cg21158075
16:76910045:T:G	cg05581217
12:75884357:C:A	cg25112529
10:67148740:AC:A	cg26164240
10:67155178:C:T	cg26164240
7:97933855:C:A	cg03626541
17:71212248:G:A	cg26576875
9:37942152:C:A	cg02830496
17:44069970:C:G	cg12609785
9:95438373:T:G	cg23021653
17:47028334:G:A	cg16396228
11:69683403:C:T	cg24543255
11:5827452:C:T	cg24176797
11:128984453:T:C	cg03806328
13:111089259:C:CAG	cg08009184
10:35097449:T:C	cg20867662
22:31536784:C:T	cg17733820
19:45460764:G:A	cg10872931
11:65637076:T:C	cg15531562
17:44344178:T:G	cg17117718
17:43855228:G:T	cg12609785
7:140099088:A:G	cg24310133
16:3520893:C:G	cg05754148
17:27351726:C:T	cg11488960
9:106924871:C:T	cg11148251
9:106931890:A:G	cg11148251
17:41436595:A:T	cg05368731
21:38362557:T:C	cg27519424
7:73218955:T:TCC	cg01679206
8:145001031:T:C	cg24891660
17:80716249:A:G	cg22325292
17:79579230:G:A	cg21028142
12:125425192:T:C	cg19893132
14:102705757:A:G	cg17884425
11:960247:C:CT	cg06064525
17:79590606:T:C	cg21028142
10:72567567:T:C	cg17122151
15:80213658:T:A	cg21315874
14:69260511:C:G	cg20045882
10:35086350:A:G	cg20867662
13:98920071:G:GTTT	cg15185986
12:11269727:C:T	cg21158075
12:11278909:A:G	cg21158075
12:11285130:G:T	cg21158075
16:48555134:T:A	cg01723420
7:127121636:GGA:G	cg19873149
19:22892327:AAAT:A	cg09314196
10:123210812:A:G	cg16961769
11:66324762:C:T	cg08894540
12:66580735:G:A	cg12211040
14:88449847:G:C	cg05850769
11:57111693:T:G	cg17560283
14:55605036:A:C	cg04306507
7:37794841:A:T	cg03305585
18:12640421:A:G	cg09222863
17:34262887:G:C	cg09536176
15:76750695:T:C	cg07052083
7:7223416:C:T	cg16101574
17:41449294:T:A	cg05368731
12:120763440:C:A	cg26872792
16:3520893:C:G	cg00484396
17:44081064:A:G	cg12609785
11:89847441:A:G	cg14960550
19:6161509:T:C	cg17667195
9:75225705:A:G	cg22154765
17:71192663:G:A	cg26576875
13:42069470:C:T	cg05690918
16:3136919:T:C	cg00379830
13:103508930:C:T	cg06277607
16:31062875:TA:T	cg15417506
15:33017245:GC:G	cg07179000
13:114153588:C:T	cg20022454
10:123210812:A:G	cg24794052
10:49700722:G:A	cg04728775
7:82272500:T:C	cg14311172
15:42127443:G:C	cg17847044
17:71229223:C:T	cg02452435
22:43216733:A:G	cg00188488
22:43243820:T:TTATTA	cg00188488
8:66902038:G:A	cg16481497
17:44344178:T:G	cg12609785
7:75368110:C:T	cg26220323
7:100472380:C:T	cg10426581
7:147979933:C:CA	cg19796617
12:11261117:T:C	cg21158075
19:45452335:T:C	cg10872931
7:69264273:C:T	cg07583744
14:104122310:T:C	cg18984103
7:66126138:T:C	cg12673666
7:66151063:A:T	cg12673666
7:66172063:C:T	cg12673666
7:66190952:A:AG	cg12673666
7:66208346:C:T	cg12673666
7:66221733:T:G	cg12673666
7:66234638:A:G	cg12673666
7:66269889:G:A	cg12673666
7:66300325:C:T	cg12673666
19:15764408:G:A	cg17709148
10:115990783:A:G	cg24877975
11:104002700:AAAAAC:A	cg03020863
15:74911346:A:G	cg03108237
7:43639000:T:C	cg12894711
19:22925965:G:T	cg09314196
19:22936517:T:A	cg09314196
19:22948693:G:A	cg09314196
11:122281001:C:G	cg06679232
11:58386049:A:AT	cg15696309
14:101193035:G:GC	cg11193865
12:18394451:T:A	cg07892964
12:18405127:C:T	cg07892964
12:18414567:G:C	cg07892964
12:123302774:C:T	cg18912006
19:4359191:C:T	cg24019073
18:12577240:AG:A	cg09222863
17:43903842:C:T	cg12609785
12:114852956:T:C	cg23591463
15:101768813:G:C	cg16416584
17:18677329:G:A	cg23032677
9:134003204:A:G	cg17806866
14:72490794:C:G	cg04954225
22:43294744:T:C	cg00188488
12:122350333:G:A	cg11107120
12:125134515:C:A	cg17322044
9:136016844:A:AG	cg01413354
14:105756485:A:G	cg09716042
14:105718407:C:T	cg09716042
7:69296788:C:T	cg07583744
22:43274889:G:A	cg00188488
12:48728354:G:A	cg25198316
9:140143470:G:T	cg21174903
8:136488676:C:T	cg07136196
22:36422904:T:C	cg03641275
9:99886878:A:T	cg16573631
17:6903944:G:A	cg19536664
16:11516296:C:T	cg19454017
16:31462024:A:G	cg08509907
7:4920565:C:T	cg13592441
20:3634123:G:T	cg05179723
7:64329832:G:GT	cg24764114
17:71229223:C:T	cg24346909
17:3207167:T:C	cg07863524
17:3213448:T:C	cg07863524
14:63929820:CA:C	cg15780967
22:47573257:T:C	cg10543225
16:29995803:A:C	cg14509405
21:39635130:A:G	cg08320524
7:65553268:G:A	cg24445547
7:65662860:G:T	cg24445547
22:50509544:C:CT	cg01419035
11:69683403:C:T	cg21069942
9:33731480:A:G	cg14133635
14:55904757:T:C	cg06516096
12:11182874:G:A	cg21158075
17:43532775:G:T	cg05251861
7:129589868:T:C	cg01338296
15:52786941:T:C	cg16711522
7:148948339:A:G	cg00601727
11:129033826:A:G	cg03806328
10:123684942:CA:C	cg09943237
12:53318547:C:G	cg06168656
11:77189717:A:C	cg06325300
16:52632730:G:C	cg26861333
8:109304868:GAA:G	cg22624128
13:99740653:T:A	cg22276401
11:1606147:A:G	cg18629442
11:128210505:T:C	cg12443992
9:134020836:A:T	cg17806866
21:43602810:T:C	cg07828121
11:43060204:C:T	cg03447554
10:131424996:A:T	cg09125600
15:78113557:G:A	cg10461261
17:17389372:G:GT	cg26769511
19:12539778:T:C	cg19719312
9:111610535:A:G	cg13837146
10:49700722:G:A	cg26716317
7:76579577:T:C	cg20239921
15:85374112:A:G	cg15009596
13:114162802:A:G	cg17638213
12:3243450:G:C	cg15852320
7:3392526:G:A	cg21248987
9:114678489:A:G	cg26641130
8:8684953:G:A	cg19034770
17:18225228:G:A	cg05306860
10:28619487:T:C	cg09294573
13:47223777:C:T	cg15706006
15:40817480:G:A	cg05924882
7:135311120:G:A	cg00795791
22:38557326:T:C	cg04413036
21:47753285:A:G	cg12516959
22:43315802:AAG:A	cg14398247
11:44373635:C:T	cg18897401
10:105669276:GTA:G	cg11005552
11:842099:G:GAA	cg01743873
22:50050468:G:A	cg05373962
17:34233642:G:A	cg09536176
18:6307275:C:CA	cg00451011
10:72692049:G:A	cg13398715
8:674610:T:C	cg27048067
10:52439870:A:G	cg02249577
8:144314377:G:A	cg19504605
14:55641714:C:T	cg04306507
7:157277177:A:G	cg09248044
17:43497661:TTTTTG:T	cg05251861
7:857513:C:G	cg21545149
17:47014990:C:CA	cg16396228
8:11619986:C:T	cg09232555
11:55529110:C:A	cg02244970
11:55533767:A:G	cg02244970
11:55548453:C:T	cg02244970
12:131517270:T:C	cg26184673
19:48759677:C:T	cg06392883
22:36448811:C:T	cg03641275
8:6176383:C:T	cg23549331
9:136305530:C:G	cg11762265
11:47743696:GT:G	cg17688768
19:21763344:AT:A	cg26562263
14:55674847:C:T	cg04306507
13:24409317:G:A	cg18267004
17:5432982:G:A	cg20598296
12:132945395:G:A	cg07719684
10:45828014:G:A	cg20848186
14:100771975:C:G	cg14064024
19:33634907:G:C	cg15579557
9:37153625:C:T	cg08167410
16:87575683:C:T	cg08031982
16:16965105:G:A	cg24225175
16:53115677:AT:A	cg11616753
7:69492475:T:C	cg07583744
10:67144780:C:T	cg26164240
11:56603331:T:C	cg22724854
11:56613761:A:C	cg22724854
11:74099380:TAA:TA	cg06062652
17:43684425:AT:A	cg17117718
8:102310444:C:T	cg05136889
9:94626543:A:G	cg14153681
18:13280480:G:A	cg07195078
8:144394912:T:A	cg19774973
10:81947757:T:C	cg17828988
14:95655776:A:C	cg25489460
10:49700722:G:A	cg09450218
7:150129017:C:T	cg04301738
17:41398579:C:T	cg05368731
9:37240604:A:C	cg08245853
11:111300759:A:G	cg12912139
11:47454551:A:T	cg20307385
10:27564966:C:T	cg25178900
11:56361319:GA:GAA	cg22724854
14:93148797:G:A	cg05157625
16:86373662:G:A	cg00443946
18:11259601:A:C	cg21274417
12:51139892:C:T	cg04531030
7:850653:T:C	cg05155812
10:131937767:A:G	cg04686892
12:10637790:C:CA	cg08041188
15:85941587:C:A	cg24527252
7:775075:G:A	cg03113739
12:131517270:T:C	cg11821532
16:85936978:T:C	cg26532320
17:44352131:G:T	cg12609785
10:125008:G:C	cg26679884
16:3514841:G:A	cg05754148
7:2796763:C:T	cg15247329
22:24263474:C:T	cg27466466
20:15122070:C:T	cg04911177
7:158520478:G:GT	cg26651303
18:22048146:C:T	cg21042336
9:72252915:T:C	cg22713460
7:158520478:G:GT	cg03803940
14:55583477:G:A	cg04306507
17:43959596:CT:C	cg12609785
22:50500673:A:G	cg01419035
7:76956639:G:A	cg06305962
13:36801415:C:T	cg02773171
17:42722975:C:T	cg08496953
22:18399007:G:A	cg26379583
12:48756191:A:G	cg25198316
14:88445416:G:A	cg05850769
12:117482486:T:C	cg01363734
17:80955256:C:A	cg06437446
10:588141:T:G	cg21341821
8:8598388:A:T	cg19034770
16:12666525:A:G	cg11322254
18:56338297:T:C	cg20460697
17:43810896:C:T	cg12609785
10:52201944:A:AT	cg23518556
7:75782006:A:G	cg17037271
16:3514841:G:A	cg00484396
7:45137843:C:T	cg12381697
12:127066044:G:A	cg03079116
20:61589218:A:AGTGTGTGTG	cg17221813
15:66769002:A:G	cg00319686
17:80831324:T:C	cg19500155
17:8144153:T:C	cg04219014
19:3609005:G:A	cg03681644
18:6781453:C:T	cg27196775
15:41096097:T:C	cg25498107
11:55529110:C:A	cg22724854
11:55533767:A:G	cg22724854
11:55548453:C:T	cg22724854
13:27998769:T:C	cg13557709
15:74221210:GA:G	cg18106898
20:33765771:C:T	cg21748271
18:77882035:G:A	cg04222725
18:77900829:A:G	cg04222725
9:119332674:CT:C	cg24998347
15:93127404:T:C	cg03847675
8:101540153:A:G	cg15486224
17:27351726:C:T	cg24689895
13:114153588:C:T	cg17638213
13:41156188:T:C	cg01493009
7:110542660:G:A	cg00850175
20:22715881:A:G	cg20601028
10:80785567:G:A	cg07005351
19:12576049:G:A	cg19719312
8:95469392:G:A	cg03029993
8:95480152:T:C	cg03029993
12:1734452:C:T	cg05117626
16:14412536:T:C	cg22550658
22:30819628:T:C	cg08786711
9:20242344:A:C	cg11712806
9:35731560:GTTGT:G	cg00122951
10:123684942:CA:C	cg20835665
13:60604680:C:G	cg27345945
17:72843411:GC:G	cg17093855
17:74267749:T:C	cg09812376
14:90973750:T:C	cg12347617
17:80869550:C:G	cg04052730
12:114124239:G:A	cg21247722
21:43533143:A:G	cg14562523
14:75906323:G:A	cg15513708
11:4932063:TA:TAA	cg15333688
11:89847441:A:G	cg23743573
15:99826041:A:G	cg16052317
11:1948961:T:C	cg15652404
17:80863857:T:C	cg19500155
17:41370337:A:T	cg05368731
16:3520893:C:G	cg21433313
22:43330905:CT:C	cg14398247
10:123210812:A:G	cg12669518
9:81562837:T:G	cg14169945
16:31015998:TA:T	cg15417506
15:28302957:C:CAG	cg10877247
12:48410832:G:T	cg25198316
22:42332436:G:A	cg05227621
12:90152503:A:G	cg14750167
17:45902781:A:G	cg23391107
7:7246533:C:T	cg16101574
13:97058963:G:A	cg25627364
13:42039288:C:A	cg05690918
17:74281368:T:A	cg09812376
11:112031624:A:G	cg14339970
18:74101053:A:G	cg24786174
11:81575266:T:TAC	cg15839043
7:20700117:A:G	cg14878128
11:6342909:C:CT	cg16245261
9:95526075:C:G	cg23021653
14:104168701:C:T	cg18984103
11:55577437:AT:A	cg02244970
17:80752554:T:A	cg22325292
11:56102827:A:C	cg22724854
20:44381232:G:C	cg17884856
12:93081138:C:T	cg13072017
13:114162802:A:G	cg04162223
21:15648392:A:G	cg19211382
14:91100295:T:C	cg17828921
7:127083986:A:ATGCTTCTAT	cg19873149
15:63800013:A:G	cg16619994
7:1169636:C:T	cg03916490
8:8598388:A:T	cg00128506
13:25703448:A:G	cg19044579
9:33178815:T:C	cg00919908
19:14004729:CA:C	cg27284398
12:108405976:C:T	cg27256445
11:18482665:G:A	cg14332815
7:135289854:G:A	cg00795791
8:83359322:A:G	cg25434864
17:79600799:C:G	cg21028142
13:50400306:CT:C	cg19544767
11:74496299:G:GAT	cg02673002
13:82876011:C:T	cg12822228
9:92794619:T:C	cg04299914
12:10627616:C:G	cg05844879
9:5130877:T:C	cg02405213
9:106911946:G:A	cg11148251
12:69647963:TAA:TA	cg16481612
12:48580859:G:A	cg12381317
12:99468230:C:T	cg14288249
12:28379826:G:A	cg20746006
7:35004384:G:T	cg13068698
14:93113547:T:C	cg13225565
11:58258697:T:G	cg17909433
11:45448520:G:A	cg24969716
15:29282590:C:T	cg22874989
8:119128183:G:A	cg16306629
11:113278447:T:C	cg14159747
7:99548569:A:G	cg11874899
20:18248498:G:A	cg18016333
20:59537116:G:A	cg19181528
12:11120667:G:A	cg27628201
10:131424996:A:T	cg18148349
11:57132459:G:C	cg20024590
7:3386228:T:C	cg21248987
20:57150846:T:C	cg19619253
11:834108:G:A	cg01743873
13:60576186:C:A	cg27345945
19:17600140:C:G	cg02707854
15:28271247:G:A	cg10877247
16:87993651:C:T	cg26809488
12:70205024:T:C	cg16117605
9:134086025:C:A	cg17806866
7:2765786:T:C	cg23779604
11:30480074:T:C	cg02403522
19:3858739:C:T	cg13020663
9:37193871:G:A	cg08167410
10:131440584:C:T	cg09125600
17:26967962:A:C	ch.17.727943F
12:117492604:A:G	cg01363734
9:95420678:G:T	cg23021653
7:124575992:CT:C	cg16525610
22:37677392:G:T	cg24504388
7:63606201:T:A	cg04732548
7:63614929:A:G	cg04732548
11:5837108:ATGTG:A	cg17550100
12:70184455:C:T	cg16117605
12:99500120:C:T	cg14288249
9:107691362:A:C	cg14019050
7:65495222:G:A	cg24445547
10:27600178:C:T	cg05307214
20:43378270:C:T	cg17848838
11:18415236:CA:C	cg05740244
21:47353016:G:A	cg02790872
7:897492:A:G	cg05155812
18:32703396:G:A	cg15146620
15:66704449:G:A	cg00319686
22:27620995:T:C	cg12365190
17:78982282:A:G	cg03953789
17:41436595:A:T	cg23758822
13:114141136:T:C	cg20022454
12:123335488:G:A	cg18912006
13:41199421:G:A	cg01493009
17:71240180:A:G	cg02452435
13:50452298:G:A	cg01404873
9:111601094:C:T	cg13837146
20:33057027:AACAC:A	cg19090364
17:46979321:CATATAT:C	cg16396228
10:79999065:T:C	cg05757757
12:89674799:T:C	cg05960522
12:30077325:CT:C	cg05413866
12:106837749:G:C	cg15365744
7:51386257:A:G	cg04213117
7:51408283:G:A	cg04213117
8:53092553:C:G	cg18145070
15:52691164:T:C	cg16711522
18:8484922:A:G	cg08139543
12:28705858:GA:G	cg20746006
8:145657958:C:T	cg16499645
22:38573035:A:G	cg04413036
10:98504521:GC:G	cg24898815
12:122303755:C:T	cg07120026
22:50050468:G:A	cg27260908
12:108389489:T:G	cg27256445
7:2286778:T:C	cg17291693
22:43263432:A:G	cg00188488
15:66810221:T:C	cg00319686
22:32410695:ATT:A	cg05700365
22:32424480:A:G	cg05700365
12:10637790:C:CA	cg06264089
11:65017277:T:A	cg22229551
18:74157213:C:CA	cg24786174
8:48498527:C:A	cg01049884
7:30331276:G:A	cg10800095
[truncated: 998,000+ more rows]
