# Supplementary material for: RAMEN: Dissecting individual, additive and interactive gene-environment contributions to DNA methylome variability in cord blood
Source: Genome Biol. 2025 Dec 10;26:421. doi: 10.1186/s13059-025-03864-4 (PMC12690895; doi:10.1186/s13059-025-03864-4)
Supplement: Supplementary file 7 — Additional file 7. Significant cis mQTLs in CHILD cord blood samples (chr7-22; p-value < 1x10-5). [file 13059_2025_3864_MOESM7_ESM.xz]

Archive with 1 entries (1 files):
- 13059_2025_3864_MOESM7_ESM
