# Supplementary material for: RAMEN: Dissecting individual, additive and interactive gene-environment contributions to DNA methylome variability in cord blood
Source: Genome Biol. 2025 Dec 10;26:421. doi: 10.1186/s13059-025-03864-4 (PMC12690895; doi:10.1186/s13059-025-03864-4)
Supplement: Supplementary file 7 — Additional file 7. Significant cis mQTLs in CHILD cord blood samples (chr7-22; p-value < 1x10-5). [file 13059_2025_3864_MOESM7_ESM.xz › 13059_2025_3864_MOESM7_ESM]

SNP	probe
4:83873373:G:A	cg10806175
3:43079564:C:T	cg15786497
6:170180715:A:G	cg26850117
2:103048207:C:A	cg03938978
6:89148782:T:A	cg08476006
6:29950321:G:A	cg13401893
6:33092049:T:C	cg15019001
6:33096514:G:C	cg15019001
6:89159292:C:G	cg08476006
6:33094418:A:C	cg15019001
4:48964357:C:G	cg03457281
2:103032180:C:CTAT	cg03938978
2:102990788:G:T	cg03938978
2:103011237:T:C	cg03938978
6:29950321:G:A	cg12633154
4:54971866:A:G	cg01075796
6:158061018:G:A	cg22963378
5:33272647:C:T	cg04876839
2:112853723:G:A	cg18349077
6:29704083:C:T	cg21114334
6:29708222:T:C	cg21114334
6:29717339:T:A	cg21114334
5:81325144:GAA:G	cg15871215
4:48175573:T:C	cg08586441
2:33952621:G:A	cg04131969
2:112853723:G:A	cg26844603
4:57526229:A:T	cg19978674
4:152504533:C:T	cg05095125
5:3594365:C:T	cg05007442
6:32428772:A:G	cg11294950
3:111718566:G:C	cg17553353
6:31024796:G:A	cg22110654
6:31035391:G:T	cg22110654
6:31044463:T:C	cg22110654
6:31051675:A:G	cg22110654
6:31094703:C:T	cg22110654
5:149533848:C:T	cg09163930
3:158443093:T:C	cg03673894
2:169081604:A:G	cg08240917
4:100065509:T:G	cg27562174
5:172988569:C:T	cg09144828
5:167969285:C:T	cg13011109
2:238812493:C:A	cg13388618
4:152474505:C:G	cg05095125
6:101166809:T:G	cg22188184
2:202766647:G:A	cg02630646
5:81407693:G:A	cg15871215
6:29950321:G:A	cg09279736
2:42283886:A:G	cg19522960
6:101147426:A:G	cg22188184
5:132918723:T:C	cg14889167
2:239549779:C:CAT	cg14580085
3:112350480:T:C	cg05635096
2:239566705:G:C	cg14580085
1:42247715:C:T	cg17220055
2:239558168:T:C	cg14580085
6:32446010:T:C	cg11294950
1:214545652:TG:T	cg06068545
5:153594996:G:C	cg07181209
5:106600215:G:A	cg16361921
1:173141960:A:C	cg16600909
5:106584019:C:G	cg16361921
6:8110115:G:A	cg12777182
6:119259818:C:T	cg22852245
6:101127213:T:C	cg22188184
5:159645154:T:C	cg10414466
3:134644636:G:T	cg07068406
6:29712866:T:C	cg21114334
6:131552850:A:G	cg26435773
6:131565917:T:A	cg26435773
6:31129310:C:T	cg22110654
6:115288556:C:A	cg09222283
4:100065509:T:G	cg12011299
1:120431807:T:C	cg22167148
6:29950321:G:A	cg07382347
4:152527682:C:T	cg05095125
6:29950321:G:A	cg03343571
1:233153121:C:T	cg06275774
6:32234953:G:T	cg14704780
6:32257337:A:G	cg14704780
6:32265710:A:C	cg14704780
6:32273158:G:C	cg14704780
6:31175946:A:C	cg22110654
6:31194583:G:A	cg22110654
4:48793711:A:C	cg03457281
6:30025649:T:C	cg13401893
6:29684204:C:T	cg21114334
5:159625610:G:T	cg10414466
1:211689466:A:C	cg20681671
6:32248364:C:T	cg14704780
2:30695756:T:C	cg17749961
5:33440306:C:A	cg02068164
5:153583303:T:C	cg07181209
2:102868840:T:C	cg23719516
3:15548586:C:G	cg16303742
5:54048987:G:A	cg21477591
2:30778584:C:T	cg17749961
6:30025649:T:C	cg12633154
6:32314631:TG:T	cg14704780
6:164421002:C:T	cg22445217
6:87763956:A:G	cg22026953
2:200794445:T:C	cg04567952
6:29950321:G:A	cg06249604
6:170170649:C:T	cg26850117
6:115296916:A:G	cg09222283
6:36643630:CAA:CAAAA	cg01602139
6:29692433:T:C	cg21114334
4:48583323:C:T	cg03457281
4:48633530:T:A	cg03457281
1:221084549:C:CAGAG	cg16008148
4:48175573:T:C	cg13469425
3:15536833:G:T	cg16303742
4:48522115:G:C	cg03457281
6:31066627:GACA:G	cg22110654
4:122792874:G:A	cg23574427
2:103058351:GA:G	cg03938978
4:152586422:T:C	cg05095125
6:30977680:G:A	cg22110654
1:94752040:A:G	cg23505604
2:200819758:C:T	cg04567952
3:189274530:A:G	cg20035294
6:29950321:G:A	cg16078649
6:26428314:G:A	cg12537337
6:57201182:A:T	cg22109557
4:122792874:G:A	cg06713675
6:119273111:C:A	cg22852245
5:150667016:T:C	cg12262617
2:112878404:G:A	cg18349077
6:32444078:G:A	cg11294950
1:165813006:C:T	cg01427815
4:175170526:T:C	cg11265221
5:151841243:C:A	cg11822515
1:30476727:T:C	cg10285464
2:165682946:T:C	cg15193638
1:162382645:T:TG	cg01062020
6:32581782:C:T	cg14645244
6:32588606:C:G	cg14645244
5:101758406:C:T	cg23182263
6:29704083:C:T	cg08926713
6:29708222:T:C	cg08926713
6:29717339:T:A	cg08926713
6:41190136:G:A	cg16703660
4:25969494:G:A	cg00033450
5:33440306:C:A	cg26267481
2:7820805:T:A	cg22708768
5:140837886:T:C	cg08155325
2:112878404:G:A	cg26844603
2:30755612:G:C	cg17749961
6:26415798:G:A	cg12537337
5:74766353:G:T	cg03649429
3:121641528:G:A	cg20356878
6:32581782:C:T	cg22635523
6:32588606:C:G	cg22635523
1:31231386:G:A	cg10001720
4:88771914:A:T	cg02674186
4:88777120:CAG:C	cg02674186
4:88783177:T:C	cg02674186
5:18465795:C:T	cg16217445
6:30025649:T:C	cg07382347
5:173339222:G:T	cg18693985
5:101813160:T:C	cg23182263
6:41190136:G:A	cg25555787
6:30025649:T:C	cg09279736
2:30695756:T:C	cg10326673
1:33784146:T:C	cg17381235
1:1886345:C:CA	cg13111532
2:30778584:C:T	cg10326673
5:151846974:T:C	cg11822515
3:33863235:C:T	cg12941369
6:32337062:ATTTTTTTTTTTTAAAC:ATTTTTTTTTTTTTAAAC	cg14704780
5:173365310:T:C	cg18693985
5:173315416:T:TGGC	cg18693985
2:73957227:T:A	cg22814081
2:30737801:T:G	cg17749961
5:140857798:T:C	cg08155325
3:36525834:C:G	cg07997860
6:32597313:T:C	cg14645244
6:32598460:T:C	cg14645244
6:32599042:G:T	cg14645244
5:64084746:CT:C	cg20310171
2:30695756:T:C	cg15652532
3:65200035:T:G	cg22300541
3:46387292:G:T	cg02315645
2:165668018:A:T	cg15193638
2:239597792:G:A	cg14580085
6:29382135:T:A	cg23584176
2:30778584:C:T	cg15652532
2:152164854:T:C	cg04758026
1:159049316:AT:A	cg17217296
1:182038268:C:T	cg06869292
2:231180915:A:G	cg23893542
1:19421846:G:T	cg20432732
6:119254669:CA:C	cg22852245
6:32231014:G:A	cg14704780
3:108125614:C:T	cg03329597
3:33882134:G:T	cg12941369
2:103048207:C:A	cg12278959
1:18900829:G:A	cg16004875
1:112161635:A:G	cg06205333
6:29398000:G:T	cg23584176
6:106486986:CTTCT:C	cg02270332
5:131436838:C:T	cg18661872
2:228664003:A:G	cg15977317
2:239549779:C:CAT	cg15229836
3:65189366:C:T	cg22300541
6:131616820:G:A	cg26435773
3:151871513:C:G	cg27098685
3:66867603:A:G	cg08899882
6:32221934:A:G	cg14704780
6:29950321:G:A	cg00947782
2:239566705:G:C	cg15229836
2:239558168:T:C	cg15229836
6:54155671:G:A	cg16523850
6:32234953:G:T	cg20636526
6:32257337:A:G	cg20636526
6:32265710:A:C	cg20636526
6:32273158:G:C	cg20636526
6:31704294:G:T	cg23634079
6:31718396:C:G	cg23634079
6:31739120:G:T	cg23634079
6:31808436:C:T	cg23634079
6:30025649:T:C	cg03343571
4:122695385:A:C	cg06713675
5:101683424:T:C	cg23182263
5:79956799:A:G	cg14759944
1:206904464:C:T	cg12869809
5:159645154:T:C	cg17259065
1:201953095:C:G	cg12479090
5:101643628:T:C	cg23182263
3:11007795:G:A	cg08996805
6:32314631:TG:T	cg20636526
6:32248364:C:T	cg20636526
1:153441456:T:G	cg08123339
1:115236794:A:G	cg11482926
6:8088040:CAT:C	cg12777182
6:29684204:C:T	cg08926713
1:228359775:T:C	cg06769377
1:19394724:C:T	cg22333259
3:10403573:A:G	cg11261372
6:36643630:CAA:CAAAA	cg24334037
1:15878537:T:A	cg18379824
2:30755612:G:C	cg10326673
6:32597313:T:C	cg22635523
6:32598460:T:C	cg22635523
6:32599042:G:T	cg22635523
5:139120060:C:T	cg18899797
1:76173920:AC:A	cg22875332
2:103032180:C:CTAT	cg12278959
3:195771574:G:A	cg04060456
5:159625610:G:T	cg17259065
6:30025649:T:C	cg06249604
1:209771677:A:G	cg02738594
6:31596138:A:G	cg23634079
6:31620520:T:G	cg23634079
6:31636742:A:G	cg23634079
6:31666424:A:C	cg23634079
6:158029942:G:A	cg14640588
2:30755612:G:C	cg15652532
4:83873373:G:A	cg01399084
5:149533848:C:T	cg08840461
3:121628658:AT:A	cg20356878
4:122792874:G:A	cg05635388
5:108017512:T:G	cg17017347
6:29704083:C:T	cg24778368
6:29708222:T:C	cg24778368
6:29717339:T:A	cg24778368
1:7581993:G:A	cg04794593
6:30025649:T:C	cg16078649
1:167809605:A:ATTTTTTT	cg04933176
6:29692433:T:C	cg08926713
2:30737801:T:G	cg10326673
6:30011802:C:A	cg20249327
6:30017632:AAT:A	cg20249327
4:152429011:T:C	cg05095125
6:32940554:G:C	cg00326788
1:226623766:T:C	cg27113848
2:48286206:C:T	cg01393736
6:160697628:G:T	cg19643109
2:103011237:T:C	cg12278959
3:151893780:A:T	cg27098685
6:29712866:T:C	cg08926713
4:152455497:G:A	cg05095125
2:102990788:G:T	cg12278959
1:108154720:T:C	cg10904085
6:54155671:G:A	cg04888338
1:76149181:T:C	cg22875332
3:177402301:G:A	cg13444270
2:45397736:C:A	cg25716691
6:139017815:A:G	cg06864789
2:30737801:T:G	cg15652532
3:100639636:A:G	cg07400146
2:109074364:C:T	cg12964295
2:109091479:C:G	cg12964295
2:200853730:T:G	cg04567952
1:95781422:G:A	cg24863693
6:136109880:T:C	cg17733104
2:113874467:T:C	cg10816993
6:119240226:A:G	cg22852245
1:228359775:T:C	cg06090806
3:100619760:G:A	cg07400146
1:31858901:T:C	cg00597623
6:29699009:C:G	cg21114334
6:30025649:T:C	cg13185413
1:201959738:G:A	cg12479090
6:29950321:G:A	cg13185413
6:158072606:CTT:C	cg22963378
3:133017735:G:A	cg18478854
1:173159516:T:C	cg16600909
6:29908753:G:C	cg13401893
6:41197434:T:G	cg25555787
2:110351959:C:T	cg08535604
2:68409670:A:G	cg15482884
6:29950321:G:A	cg15877520
1:77526482:T:C	cg21297282
2:3825796:T:C	cg17052675
5:140793007:A:G	cg08155325
2:170734820:G:A	cg17751646
2:170786160:G:A	cg17751646
3:45052775:G:C	cg25593573
1:227289103:T:C	cg22796025
1:227301610:C:T	cg22796025
1:227321838:T:G	cg22796025
1:227339435:A:G	cg22796025
1:227406908:G:A	cg22796025
1:227459572:C:T	cg22796025
1:227471650:C:G	cg22796025
1:227479258:AAAACAAAAAC:A	cg22796025
3:100710713:C:T	cg07400146
3:100727289:C:G	cg07400146
1:38155699:T:G	cg06917450
2:200778102:ATT:A	cg04567952
5:55722941:G:T	cg10016695
2:8464827:T:A	cg15771369
6:28894311:G:A	cg14535652
5:148606756:A:G	cg21178959
1:27268737:A:G	cg19681352
6:41197434:T:G	cg16703660
1:108201902:A:G	cg10904085
1:179408964:T:G	cg07817170
6:31084075:G:C	cg05545351
1:76225633:A:C	cg22875332
1:211820370:G:T	cg06162644
1:38155699:T:G	cg24088508
2:127886158:C:T	cg14317533
4:88790248:A:ATT	cg02674186
3:193331187:C:G	cg09216823
4:76527346:G:GT	cg24797456
6:106742931:AT:A	cg20398163
1:108133486:C:T	cg10904085
6:29950321:G:A	cg23712018
4:153380801:T:C	cg04843115
6:30025649:T:C	cg23712018
3:33912325:A:G	cg12941369
6:101046360:C:CT	cg22188184
3:52596173:TA:T	cg27294008
6:157161915:GC:G	cg02662417
3:100695413:A:G	cg07400146
5:54036840:A:C	cg21477591
1:221060472:G:A	cg16008148
6:25331894:G:A	cg01825951
1:227418455:T:C	cg22796025
3:125677514:C:T	cg05084668
4:122695385:A:C	cg05635388
1:227267402:T:A	cg22796025
1:227275946:T:C	cg22796025
6:139017815:A:G	cg18136963
4:3365381:A:G	cg02754929
5:18510172:T:A	cg16217445
6:32581782:C:T	cg00119778
6:32588606:C:G	cg00119778
6:32231014:G:A	cg20636526
6:32337062:ATTTTTTTTTTTTAAAC:ATTTTTTTTTTTTTAAAC	cg20636526
1:244516334:A:C	cg09033006
1:179429368:C:CACCCTGTG	cg07817170
1:179433653:C:G	cg07817170
1:179469320:C:A	cg07817170
4:48715124:A:C	cg03457281
6:29908753:G:C	cg12633154
3:193314595:G:A	cg09216823
1:227370823:G:C	cg22796025
1:227383157:G:A	cg22796025
1:227394024:T:C	cg22796025
2:113991970:A:G	cg03300729
1:76173920:AC:A	cg10523679
3:186655512:A:G	cg15928398
6:41190136:G:A	cg06363485
6:29684204:C:T	cg24778368
1:206904464:C:T	cg16750106
4:44742271:T:C	cg02466788
6:33087635:T:TGGCTAAGTAAA	cg15019001
1:95679682:C:T	cg21372392
2:68133856:G:A	cg22023206
6:32221934:A:G	cg20636526
3:100674830:G:A	cg07400146
5:74716172:GT:G	cg03649429
3:193369697:TA:T	cg09216823
1:157194877:C:T	cg00858294
6:139017815:A:G	cg07185983
3:69121641:A:G	cg15641710
1:31831870:C:A	cg00597623
3:193331187:C:G	cg05946535
1:27176119:A:G	cg19681352
2:170827112:G:A	cg17751646
1:154592201:T:C	cg03920003
6:29712866:T:C	cg24778368
1:165871268:C:G	cg08622435
2:241901427:C:A	cg06193597
5:133099179:C:T	cg10788837
3:193299882:ATATATATATATAT:A	cg09216823
2:239597792:G:A	cg15229836
6:31084075:G:C	cg11468993
4:55015806:G:C	cg02500748
4:44762378:A:T	cg02466788
6:41190136:G:A	cg03849834
2:109064590:GTA:G	cg12964295
5:159635956:T:C	cg10414466
1:211811956:G:A	cg06162644
6:29692433:T:C	cg24778368
6:26405835:G:A	cg12537337
2:67598583:G:A	cg03332173
3:194246356:C:A	cg12568217
6:170240274:C:T	cg24289452
1:32294100:A:G	cg20898952
1:76149181:T:C	cg10523679
2:241373531:T:C	cg11244641
2:121221206:G:A	cg23006519
5:150659065:T:C	cg12262617
6:31247758:T:C	cg17096289
1:162382645:T:TG	cg13124890
3:148828332:A:G	cg03680873
6:41190136:G:A	cg10420854
1:33160878:C:T	cg17339202
6:112474367:A:G	cg17190362
5:18438031:C:A	cg16217445
3:56599469:CT:C	cg05401945
6:131530313:AT:A	cg26435773
4:152620929:T:TAC	cg05095125
1:95697091:T:C	cg21372392
2:170856452:C:T	cg17751646
2:68377074:A:G	cg15482884
6:119208208:C:T	cg22852245
3:193314595:G:A	cg05946535
2:99877465:A:G	cg05043910
1:18654579:T:A	cg21727992
2:170699983:T:A	cg17751646
2:170712072:A:C	cg17751646
2:170721399:G:T	cg17751646
3:15562801:T:C	cg16303742
2:28773771:A:G	cg20575892
6:52765760:A:G	cg12790645
5:117937971:G:A	cg23683507
3:101756993:C:CTT	cg25738505
5:33280402:C:A	cg04876839
2:109696076:G:A	cg05246613
1:108182002:TA:TAA	cg10904085
2:121221206:G:A	cg21406402
6:29704083:C:T	cg24900542
6:29708222:T:C	cg24900542
6:29717339:T:A	cg24900542
3:193369697:TA:T	cg05946535
1:15832789:C:CA	cg18379824
3:45083133:A:G	cg25593573
6:113766616:A:G	cg11070989
6:29908753:G:C	cg09279736
2:101058724:G:T	cg00732658
6:31086849:A:G	cg24735489
6:31909941:A:G	cg23634079
6:31940897:A:G	cg23634079
4:38004726:C:T	cg22964132
3:108621313:G:C	cg06955432
3:125754867:T:C	cg15145296
2:238812493:C:A	cg03647559
3:193299882:ATATATATATATAT:A	cg05946535
1:69056851:C:T	cg27128435
1:69065850:T:C	cg27128435
5:77148573:T:G	cg11012412
3:69076151:A:T	cg15641710
6:167374239:G:A	cg08742290
6:167383750:C:T	cg08742290
6:167394044:A:G	cg08742290
6:167403400:T:G	cg08742290
6:167408572:G:GT	cg08742290
1:31676192:GACAGTGCC:G	cg18621232
2:103058351:GA:G	cg12278959
4:80905833:T:C	cg20156679
2:240085674:C:T	cg08444004
1:1867426:G:A	cg03396347
1:101030802:G:A	cg06223162
3:18786050:A:T	cg27398495
6:30025649:T:C	cg00947782
6:13167695:T:C	cg13645221
3:122593019:A:C	cg05481879
4:152658358:G:A	cg05095125
1:27229542:CA:C	cg19681352
6:32597313:T:C	cg00119778
6:32598460:T:C	cg00119778
6:32599042:G:T	cg00119778
6:32300848:T:C	cg14704780
6:119259818:C:T	cg08317289
1:179387649:C:A	cg07817170
1:162004762:C:G	cg04547987
6:30001950:G:A	cg11516226
6:30018024:T:TA	cg11516226
6:30042668:T:C	cg11516226
6:32453496:T:C	cg11294950
2:241331316:G:A	cg11244641
5:148606756:A:G	cg25420767
2:67586588:C:G	cg03332173
5:28926808:C:A	cg23102195
4:47985298:C:A	cg21812470
3:134350387:TTTTGATA:T	cg19280785
4:57508168:A:G	cg19978674
6:30970392:T:TGAG	cg13126982
6:32286680:G:A	cg14704780
3:37940217:T:G	cg12386061
4:100036095:G:A	cg27562174
1:15839112:G:A	cg05660106
2:758190:C:G	cg25746890
2:58656718:T:C	cg11929279
2:170841526:T:TA	cg17751646
2:200926525:A:G	cg04567952
1:161008535:C:G	cg11578532
1:38155699:T:G	cg12339802
4:122762725:A:T	cg23574427
6:32628361:T:A	cg17360552
3:185878140:G:C	cg21153275
6:79631842:T:C	cg05283184
4:76498280:TAATC:T	cg24797456
1:76225633:A:C	cg10523679
2:200894128:A:G	cg04567952
1:211772823:C:T	cg12624096
4:108945104:A:G	cg13596487
1:157034394:C:T	cg12604331
4:108926798:G:A	cg13596487
3:122552519:T:C	cg05481879
2:10932765:C:T	cg20590252
2:10937980:T:C	cg20590252
1:31872581:T:G	cg00597623
1:162382645:T:TG	cg21501207
6:34077711:AC:A	cg25001544
3:52596173:TA:T	cg18487916
1:179351454:G:A	cg07817170
1:179363720:G:A	cg07817170
6:169016577:G:C	cg03634822
2:36699978:G:C	cg04259027
2:170776521:G:C	cg17751646
1:19421846:G:T	cg03232343
2:67630476:T:C	cg03332173
2:99954735:C:A	cg05043910
1:179440439:G:A	cg07817170
1:179444810:G:C	cg07817170
1:179449990:A:C	cg07817170
1:179454379:A:G	cg07817170
1:179460074:C:T	cg07817170
6:57228449:C:T	cg22109557
2:68909128:A:G	cg10812522
6:29695466:T:A	cg11201654
2:121221206:G:A	cg11455444
3:66840534:T:C	cg23477460
6:79698811:C:CA	cg05283184
1:155203060:G:A	cg24589936
2:30677485:AT:A	cg17749961
4:37802822:G:C	cg11070987
6:136062987:CT:C	cg17733104
2:220050707:G:A	cg03878190
4:9456977:C:T	cg01394167
6:32928037:C:CTA	cg00326788
2:152148494:GAC:G	cg04758026
4:152162053:G:A	cg14096311
2:239326400:T:C	cg16066194
3:46932057:G:A	cg02527881
4:145621328:G:A	cg11195926
1:179424022:G:A	cg07817170
5:77148573:T:G	cg16293892
2:241342541:T:C	cg11244641
1:1867426:G:A	cg17747265
2:112672075:T:G	cg17973439
2:112695386:T:G	cg17973439
2:68113895:T:C	cg22023206
3:193331187:C:G	cg09798253
3:32723658:G:A	cg15709265
3:32743851:AT:A	cg15709265
2:170758703:T:C	cg17751646
6:29670398:A:G	cg10876145
5:132936814:G:A	cg14889167
5:62084450:TA:T	cg23527945
5:77148573:T:G	cg16912215
1:167523188:T:A	cg27153316
2:172120843:C:G	cg18219124
6:44783674:A:G	cg25181997
6:31086849:A:G	cg00457165
2:170875957:G:T	cg17751646
3:18815918:G:A	cg27398495
6:101227598:T:C	cg22188184
6:29908753:G:C	cg07382347
6:136096454:CT:C	cg17733104
6:44764906:A:AC	cg25181997
1:31793766:A:G	cg00597623
6:30059055:C:G	cg11516226
6:79753394:T:C	cg05283184
5:28895743:G:C	cg23102195
5:28908036:C:G	cg23102195
1:157019275:T:A	cg12604331
5:62094972:G:A	cg23527945
1:227441605:A:G	cg22796025
6:14916106:C:T	cg13746813
6:28919625:G:A	cg14535652
2:171222398:G:T	cg15059639
2:29534867:G:T	cg09334285
1:110438546:T:C	cg03429223
6:30796545:T:C	cg04559908
2:10410762:G:GGACT	cg02933441
1:82583200:C:T	cg07748963
1:91995559:T:C	cg02496470
4:122762725:A:T	cg06713675
4:119681243:G:A	cg12423187
2:170893303:C:T	cg17751646
1:173445047:A:G	cg25302646
5:158305136:A:G	cg10386082
5:30327035:C:A	cg19859910
5:168089461:A:G	cg15088158
4:129967782:G:C	cg06869136
6:41197434:T:G	cg03849834
1:179508008:CTCCTGTATTGGGTGCATATA:C	cg07817170
6:29908753:G:C	cg03343571
6:29950321:G:A	cg01286685
3:138313592:G:A	cg18225364
5:28931621:A:G	cg23102195
1:15864242:T:C	cg05660106
6:79798838:A:G	cg05283184
6:79814192:A:G	cg05283184
3:193299882:ATATATATATATAT:A	cg09798253
2:192030046:A:AACTCTCGGAGCG	cg22762409
2:10926767:A:G	cg20590252
1:179370916:C:T	cg07817170
5:150992164:G:A	cg15919605
1:48421627:A:G	cg05901141
6:167203533:T:C	cg15592062
5:101850049:G:GTCC	cg23182263
3:42929327:T:G	cg15786497
6:29684204:C:T	cg24900542
5:122206447:A:G	cg18838761
6:32581782:C:T	cg09139047
6:32588606:C:G	cg09139047
4:100036095:G:A	cg12011299
3:122529246:A:C	cg05481879
2:152198598:C:T	cg04758026
1:156156789:A:G	cg25208724
4:97264468:C:G	cg16425314
6:32963293:A:G	cg00326788
4:52761725:TAAAAAAAA:T	cg07736327
1:30496568:G:A	cg10285464
1:232009441:C:G	cg21109666
6:30752058:ATTT:A	cg24433124
3:100749663:C:T	cg07400146
4:16741872:C:G	cg14503564
3:193314595:G:A	cg09798253
4:129936036:G:A	cg06869136
6:29951782:T:C	cg11516226
6:41197434:T:G	cg06363485
1:167059462:G:C	cg18761368
3:14596032:G:C	cg21529591
6:106685195:G:C	cg20398163
1:179397711:G:C	cg07817170
1:201688832:T:C	cg14758173
2:10946986:C:T	cg20590252
6:119273111:C:A	cg08317289
4:16725724:A:C	cg14503564
6:25638469:C:T	cg07292755
3:193369697:TA:T	cg09798253
6:79567719:G:C	cg05283184
1:26328775:C:CA	cg01948083
2:1835685:T:C	cg20846728
3:133522334:A:G	cg03760072
3:72805316:T:G	cg25664220
3:66840534:T:C	cg17646820
5:77148573:T:G	cg14167415
1:94824663:C:T	cg23505604
1:44717450:T:C	cg21534299
3:126255878:C:G	cg21959606
1:85601995:G:T	cg15715337
3:194578311:A:G	cg02909206
1:246390874:A:G	cg12024053
1:246395804:G:C	cg12024053
1:246413159:C:T	cg12024053
5:150618993:C:T	cg11102724
3:121539826:CT:C	cg01951420
6:29712866:T:C	cg24900542
5:101693790:A:G	cg23182263
3:66840534:T:C	cg03716161
3:54105372:A:G	cg00251635
1:15850553:C:CGGGGGCG	cg18379824
4:119712877:C:T	cg12423187
4:97246688:T:A	cg16425314
1:82627415:AATCCTCTTCAAACGGCTGCTGACTTCCTGCCAATAGAC:A	cg07748963
6:29950321:G:A	cg02188185
1:2118339:A:G	cg03732007
2:109074364:C:T	cg01745370
2:109091479:C:G	cg01745370
1:108337961:G:A	cg02978220
5:62141817:C:T	cg23527945
1:19531534:T:C	cg20432732
5:72934638:T:C	cg04480106
1:179496779:G:T	cg07817170
6:32592229:G:A	cg22812614
6:32608108:C:T	cg22812614
6:32609456:C:T	cg22812614
3:101177644:A:C	cg10006828
4:123835656:C:A	cg20157874
4:152374107:T:TAC	cg05095125
4:37982569:C:CT	cg22964132
2:733413:G:C	cg25746890
3:125754867:T:C	cg18479299
1:179378515:G:A	cg07817170
1:229413435:C:G	cg23079911
2:220108423:C:T	cg24061197
6:31463621:A:G	cg04985482
6:31466547:T:C	cg04985482
6:52789626:C:T	cg12790645
5:7891097:A:C	cg03265014
2:67488701:C:T	cg04057818
3:126416664:G:A	cg18026197
2:28777212:T:G	cg14175802
1:228311716:C:T	cg06769377
4:152802623:C:T	cg00253126
2:30677485:AT:A	cg10326673
2:26312840:A:G	cg06692384
1:156156789:A:G	cg24450063
1:92013525:A:C	cg02496470
6:170406892:T:C	cg05935904
6:29692433:T:C	cg24900542
2:99929028:A:T	cg05043910
1:91974034:G:A	cg02496470
4:2777931:G:A	cg21040160
2:240685573:T:G	cg08840765
1:206904464:C:T	cg06262043
1:94217804:T:C	cg06043840
5:7878179:C:T	cg03265014
4:62362531:C:T	cg15204487
1:225532362:A:T	cg25926917
1:235017928:G:T	cg26084032
1:228311716:C:T	cg06090806
3:159635044:G:C	cg26187205
1:225511644:G:A	cg25926917
5:101828874:A:AACT	cg23182263
2:112747986:T:TG	cg17973439
6:31274916:CT:C	cg08762424
5:28842147:A:C	cg23102195
2:38398831:G:A	cg07014416
5:62103085:G:A	cg23527945
6:31288877:T:C	cg22110654
6:41197434:T:G	cg10420854
6:29699009:C:G	cg08926713
6:31009055:C:T	cg22110654
6:29908753:G:C	cg06249604
3:153574290:G:A	cg22058642
6:37510006:T:C	cg14462567
5:159607400:C:A	cg10414466
4:97169691:A:G	cg16425314
2:99877465:A:G	cg20767043
6:32597313:T:C	cg09139047
6:32598460:T:C	cg09139047
6:32599042:G:T	cg09139047
1:101030802:G:A	cg09408571
6:31290192:G:A	cg08762424
6:31291381:T:C	cg08762424
5:150618993:C:T	cg03192273
1:27138393:C:T	cg19681352
2:170690831:T:A	cg17751646
3:193331187:C:G	cg23159337
6:79679577:A:G	cg05283184
6:29927534:A:C	cg11516226
6:29937304:A:G	cg11516226
6:29907331:C:T	cg15671450
6:29908189:C:T	cg15671450
6:29913430:C:T	cg15671450
6:29916368:G:T	cg15671450
6:29912890:G:C	cg13401893
2:239869897:G:A	cg19405162
1:201708386:C:T	cg07139329
2:101014363:C:T	cg17300220
5:168121616:A:C	cg15088158
2:192448132:G:A	cg16230523
3:133052214:CA:C	cg18478854
2:30677485:AT:A	cg15652532
1:179343628:A:G	cg07817170
6:30978158:C:T	cg13126982
4:97143249:G:GTT	cg16425314
6:16094068:T:C	cg14847351
1:205774156:T:C	cg12102398
3:25439489:A:G	cg04317129
3:133522334:A:G	cg17952877
1:12142225:A:G	cg13457900
1:108661274:C:T	cg06207961
3:193369697:TA:T	cg23159337
2:239362340:CTG:C	cg17904233
6:73188910:A:G	cg20067138
1:153600778:G:A	cg08477332
2:241109328:C:T	cg11136589
2:30657532:A:T	cg17749961
1:94364559:T:A	cg06043840
5:167657421:G:A	cg15959113
1:100992645:C:CTCTTGT	cg06223162
5:57149948:C:T	cg16569937
6:158470575:C:T	cg12002139
2:170925731:C:A	cg17751646
1:76140312:CA:C	cg22875332
1:228075647:G:T	cg10962762
3:3080452:G:A	cg13916117
3:122417890:A:G	cg05481879
3:122437863:C:T	cg05481879
3:122450426:T:C	cg05481879
2:48263305:A:G	cg01393736
1:231531476:T:G	cg18815120
1:66754149:G:C	cg05694621
4:170222592:T:TA	cg05666456
2:67647923:TA:T	cg03332173
6:31324711:A:C	cg22110654
6:31326074:A:T	cg22110654
6:31327890:A:G	cg22110654
6:31353329:G:A	cg22110654
5:30291055:C:CAG	cg19859910
5:55934938:C:T	cg06577400
4:47957041:C:CA	cg21812470
6:31301075:C:A	cg22110654
6:31302265:A:G	cg22110654
6:30803526:A:G	cg22110654
6:30825994:C:T	cg22110654
6:30872783:C:T	cg22110654
6:30882415:C:T	cg22110654
6:116783619:T:G	cg15172529
6:119254669:CA:C	cg08317289
6:69745491:G:A	cg24573321
6:29912890:G:C	cg12633154
1:46128356:C:A	cg09430341
4:100020987:C:T	cg27562174
6:29664590:C:T	cg22494932
6:29666881:T:G	cg22494932
6:29733375:G:C	cg21114334
4:97322884:C:T	cg16425314
1:47781496:T:C	cg16674327
6:29669830:G:A	cg22494932
6:31301517:A:T	cg08762424
1:39840509:G:C	cg26864766
1:162173149:C:G	cg24413597
2:112734855:T:A	cg17973439
6:29965563:G:T	cg26730543
6:29968080:C:G	cg26730543
6:29970845:C:T	cg26730543
6:29981486:T:C	cg26730543
6:29987533:C:CA	cg26730543
6:30002942:G:A	cg26730543
6:30010139:A:G	cg26730543
2:242803427:A:G	cg16914890
4:97224482:GA:G	cg16425314
1:227488343:G:C	cg22796025
2:220108423:C:T	cg21893210
1:7886424:G:A	cg05803631
2:45310523:T:G	cg08993331
6:134445276:C:T	cg01332476
2:101031561:G:T	cg17300220
6:69730074:A:T	cg24573321
2:219255441:C:T	cg04454831
3:193314595:G:A	cg23159337
3:71829242:G:A	cg14024810
3:108602019:G:T	cg06955432
6:88147211:C:A	cg00216680
6:88169045:C:G	cg00216680
4:3495283:C:G	cg08644045
2:1042527:C:T	cg09973771
2:200737677:G:GT	cg04567952
6:29918072:C:T	cg15671450
1:154556663:G:A	cg03920003
1:182038268:C:T	cg22100363
6:30122575:C:T	cg07873154
2:48244229:T:C	cg01393736
6:31086849:A:G	cg06321045
6:29669830:G:A	cg12463578
6:32450270:CCTT:C	cg11294950
3:101134057:A:G	cg10006828
1:231525158:A:T	cg18815120
3:36495102:T:C	cg07997860
1:246280747:G:T	cg06561607
6:29664590:C:T	cg12463578
6:29666881:T:G	cg12463578
6:32590899:G:T	cg11294950
6:32591777:G:T	cg11294950
6:32593690:T:C	cg11294950
6:33125312:G:C	cg15019001
6:29908753:G:C	cg16078649
4:170254963:T:G	cg05666456
5:74630277:G:T	cg03649429
6:152792166:A:C	cg02836767
2:239035214:G:GTGTC	cg18693308
5:140763029:A:G	cg08155325
1:47761891:A:G	cg16674327
2:48368665:A:G	cg01393736
2:234294561:T:TTC	cg21754534
1:110438546:T:C	cg05132925
4:100009952:T:TGG	cg27562174
6:29924996:C:T	cg11516226
6:31377978:C:T	cg22110654
1:85581241:A:C	cg15715337
1:18900829:G:A	cg18795169
6:32584609:A:C	cg00119778
6:32585755:T:A	cg00119778
1:31231386:G:A	cg22034203
3:133522334:A:G	cg16414030
1:19507751:C:T	cg20432732
1:157043969:T:C	cg12604331
5:123218543:C:T	cg20061790
6:29959538:T:C	cg26730543
6:40315786:A:G	cg05391713
6:32300848:T:C	cg20636526
1:34925069:C:T	cg13453228
6:29922962:C:A	cg13401893
1:1833878:C:T	cg03396347
6:30025649:T:C	cg15877520
3:108030998:T:TA	cg24769830
2:109064590:GTA:G	cg01745370
3:193299882:ATATATATATATAT:A	cg23159337
1:156291600:G:T	cg11734019
6:169022327:A:T	cg03634822
3:108008980:T:TG	cg08817540
5:77148573:T:G	cg25438517
1:234606307:T:TA	cg25602485
4:129993812:GT:G	cg06869136
3:125754867:T:C	cg04553112
3:122404806:A:G	cg05481879
6:76401323:GT:G	cg06981636
3:185058519:A:T	cg09372263
1:112015292:T:C	cg23187735
2:100061593:CA:C	cg05043910
1:82669404:T:C	cg07748963
2:209158342:C:T	cg09509267
3:31126912:A:C	cg02914097
5:117944588:T:C	cg23683507
4:97305881:T:G	cg16425314
2:219113089:G:T	cg04731861
1:118841141:T:C	cg13581166
6:76314341:C:CA	cg06981636
2:165723886:T:TAC	cg15193638
4:100020987:C:T	cg12011299
3:158392278:T:C	cg03673894
6:79600131:TA:T	cg05283184
5:122317364:TTTTG:T	cg18838761
3:39115294:G:A	cg01426195
2:130351100:T:C	cg05962382
6:168728959:C:A	cg14178589
6:32548068:T:A	cg07984380
6:32571295:C:T	cg07984380
6:32572278:C:A	cg07984380
6:32573361:A:C	cg07984380
6:32574186:C:T	cg07984380
6:32575115:A:C	cg07984380
6:32576037:G:C	cg07984380
6:32576811:C:T	cg07984380
6:32577596:C:T	cg07984380
6:32578346:A:G	cg07984380
6:32579904:C:T	cg07984380
6:32581175:T:C	cg07984380
6:32583188:G:A	cg07984380
6:32584060:A:G	cg07984380
6:32584794:T:C	cg07984380
6:32585380:T:C	cg07984380
6:32586478:G:C	cg07984380
1:179329682:A:<CN0>	cg07817170
4:3391297:G:C	cg16895261
6:31332920:G:A	cg22110654
6:31335431:T:C	cg22110654
6:31339996:G:A	cg22110654
6:31344390:A:G	cg22110654
6:31346653:A:G	cg22110654
6:29922962:C:A	cg12633154
6:32286680:G:A	cg20636526
6:29965563:G:T	cg02188185
6:29968080:C:G	cg02188185
6:29970845:C:T	cg02188185
6:29981486:T:C	cg02188185
6:29987533:C:CA	cg02188185
6:30002942:G:A	cg02188185
6:30010139:A:G	cg02188185
3:133522334:A:G	cg02414224
6:48488367:G:A	cg24723637
3:122473099:A:G	cg05481879
6:119185503:C:T	cg22852245
6:31321267:A:C	cg22110654
4:122695385:A:C	cg23574427
4:48456695:C:T	cg03457281
2:98914559:C:T	cg09603545
2:98930778:C:CA	cg09603545
3:37954486:G:A	cg12386061
3:37969450:C:T	cg12386061
3:37982371:G:A	cg12386061
5:159635956:T:C	cg17259065
1:62596969:C:G	cg17339882
1:19566881:C:T	cg20432732
1:33802817:A:G	cg17381235
6:32131972:G:C	cg23634079
6:29962515:T:C	cg26730543
2:238812493:C:A	cg04365102
1:167531272:G:A	cg27153316
6:29945949:G:A	cg16690356
3:124933942:A:G	cg07620562
6:29923413:G:A	cg11516226
2:177965366:G:A	cg18539785
4:77189984:T:C	cg17939448
2:170945632:G:T	cg17751646
6:152807059:C:T	cg02836767
6:33038034:C:T	cg00403478
6:53591232:A:G	cg26764953
6:32636073:A:G	cg07984212
6:29699009:C:G	cg24778368
6:88112069:T:C	cg00216680
1:46094236:A:G	cg09430341
3:157745369:TA:T	cg12315391
6:111528384:G:A	cg26222448
6:48453823:A:G	cg24723637
6:48474714:T:C	cg24723637
3:18754697:C:A	cg27398495
6:31386131:G:A	cg22110654
6:31408329:T:A	cg22110654
6:31414241:G:T	cg22110654
3:71829242:G:A	cg17123508
4:145659064:T:C	cg11195926
6:163842358:G:C	cg04725336
6:30961926:C:T	cg13126982
6:31172151:T:C	cg22110654
2:100956139:C:T	cg17300220
2:100981616:G:A	cg17300220
1:227289103:T:C	cg22192076
1:227301610:C:T	cg22192076
1:227321838:T:G	cg22192076
1:227339435:A:G	cg22192076
1:227406908:G:A	cg22192076
1:227459572:C:T	cg22192076
1:227471650:C:G	cg22192076
1:227479258:AAAACAAAAAC:A	cg22192076
6:31510858:T:C	cg18091165
1:163039777:T:C	cg13727659
6:30945566:CCA:C	cg13126982
6:28936183:C:T	cg14535652
3:189873572:G:A	cg16914149
4:122762725:A:T	cg05635388
3:71829242:G:A	cg26802641
6:30122575:C:T	cg24847621
1:19595137:C:T	cg03985478
6:39282277:C:A	cg06362331
6:152771849:G:A	cg02836767
2:159429379:A:C	cg16776097
2:100026329:C:A	cg05043910
2:239326400:T:C	cg11189868
1:178511375:T:C	cg20627512
1:17636860:T:C	cg20787649
6:119240226:A:G	cg08317289
2:109153697:G:A	cg12964295
2:38742640:C:T	cg24521141
3:184241756:A:C	cg01292810
6:44844182:T:C	cg25181997
2:219084563:T:TA	cg04731861
6:29997833:A:G	cg26730543
1:43003465:A:T	cg26441055
1:9334895:G:C	cg25755851
2:202766647:G:A	cg17851604
2:159440713:T:G	cg16776097
2:39513304:A:G	cg12201811
3:66867190:CTT:CT	cg23477460
5:138714474:G:A	cg26929925
2:170812810:T:TTATA	cg17751646
4:5039226:C:T	cg24554840
2:213564329:T:A	cg08520690
6:29950321:G:A	cg12736877
1:182168885:A:G	cg11646124
6:29941786:TAAAC:T	cg11516226
6:30917482:C:T	cg20114524
1:118165973:C:T	cg25738128
2:60723905:G:A	cg10610477
3:112927757:C:T	cg23091117
4:108890492:G:A	cg13596487
5:96188666:A:G	cg08986950
5:149058108:G:A	cg04507340
5:77148573:T:G	cg17034331
5:151756636:C:G	cg11822515
3:13812035:G:C	cg09294287
6:31363431:AAAAC:A	cg22110654
3:58393230:C:CT	cg06910290
1:1833878:C:T	cg17747265
1:94323129:TAAAG:T	cg16731318
6:29959538:T:C	cg02188185
6:31299494:A:G	cg08762424
5:94955783:A:G	cg16631618
4:124264885:A:C	cg24135923
6:14782851:T:C	cg01936132
6:8497196:A:G	cg02090877
6:31196862:G:A	cg22110654
2:33943181:A:G	cg04131969
4:100009952:T:TGG	cg12011299
6:32178773:T:C	cg01849401
6:30906348:C:T	cg17857094
3:122652695:G:A	cg05481879
1:153626239:TTG:T	cg00021892
2:74359420:C:G	cg19729930
2:47141965:A:G	cg25940801
2:232540702:T:C	cg25726182
2:234294561:T:TTC	cg04890780
1:94712081:C:T	cg23505604
1:152197202:T:C	cg22888160
1:8586563:C:A	cg24276315
3:71829242:G:A	cg20863339
5:55828636:C:T	cg17335387
1:227418455:T:C	cg22192076
6:106461205:C:CT	cg02270332
2:134717120:G:T	cg18085242
6:30230518:G:A	cg12798859
6:30253339:T:G	cg12798859
6:30276443:G:A	cg12798859
6:30292147:C:T	cg12798859
6:30304816:G:A	cg12798859
2:100947573:A:T	cg17300220
1:227228955:G:A	cg22796025
6:29912890:G:C	cg09279736
6:76413709:A:G	cg06981636
6:48421374:T:C	cg24723637
1:247171390:C:G	cg22502715
2:109051753:G:A	cg12964295
2:30695756:T:C	cg12454169
1:162158850:AAAAT:A	cg24413597
1:43034142:G:A	cg26441055
1:229465821:C:CA	cg23079911
1:228412308:G:A	cg13294652
1:94056386:T:C	cg24091761
2:130335397:C:T	cg05962382
6:106667535:T:G	cg20398163
1:227267402:T:A	cg22192076
1:227275946:T:C	cg22192076
2:47155219:C:T	cg25940801
5:137823201:A:G	cg07132502
2:200959521:A:G	cg04567952
5:176794191:G:A	cg16006841
2:30778584:C:T	cg12454169
2:192794795:T:C	cg01836906
5:150431030:C:T	cg08308806
6:30025649:T:C	cg01286685
1:46073489:G:A	cg09430341
6:118992322:G:C	cg10947500
6:90864870:T:C	cg18477569
6:29997833:A:G	cg02188185
6:30315210:A:G	cg16292376
5:159654253:CT:C	cg10414466
3:132965321:TA:T	cg18478854
1:153626239:TTG:T	cg08477332
1:179314946:A:G	cg07817170
3:157782911:C:T	cg12315391
1:31894402:G:A	cg25342674
6:167708360:T:G	cg15121445
1:94056386:T:C	cg12835689
4:44708093:C:G	cg02466788
2:68938658:T:A	cg10812522
2:74349839:G:A	cg19729930
2:26207320:G:A	cg10832800
2:100974606:GA:G	cg17300220
6:29806341:T:C	cg11516226
6:29842934:TC:T	cg11516226
6:29852104:TTCTC:T	cg11516226
6:29906597:G:A	cg11516226
6:29907510:C:G	cg11516226
2:48426218:A:AGT	cg01393736
4:130025117:C:T	cg06869136
1:162397263:T:C	cg01062020
1:179335515:A:T	cg07817170
1:77526482:T:C	cg11722227
6:31434331:A:T	cg22110654
3:16911706:G:T	cg01781018
1:179335960:C:T	cg15995695
6:24649718:C:A	cg16906346
6:29669830:G:A	cg11383134
3:151804140:T:C	cg27098685
6:29922962:C:A	cg09279736
6:29664590:C:T	cg11383134
6:29666881:T:G	cg11383134
6:88128836:TTTG:T	cg00216680
1:44937496:CA:C	cg02888441
3:23536891:T:C	cg03455225
1:2529360:G:A	cg21621858
3:153607302:C:T	cg22058642
1:227370823:G:C	cg22192076
1:227383157:G:A	cg22192076
1:227394024:T:C	cg22192076
6:141804925:G:A	cg15052665
6:119259818:C:T	cg06002485
5:176794191:G:A	cg17509989
1:247615780:A:G	cg00112952
6:24649718:C:A	cg00944873
1:182144859:G:A	cg11646124
6:29737993:C:G	cg05523662
6:29742108:T:C	cg05523662
6:29748040:G:A	cg05523662
6:29751753:C:T	cg05523662
6:29755922:T:C	cg05523662
6:119143549:T:C	cg22852245
6:29962515:T:C	cg02188185
5:53141798:A:G	cg12936183
2:30657532:A:T	cg10326673
6:33269770:G:A	cg17018201
1:118155152:A:G	cg25738128
6:115342363:T:A	cg09222283
6:115353890:T:C	cg09222283
1:30483366:C:T	cg10285464
3:58332068:A:G	cg06910290
1:19965927:C:A	cg12097634
6:44931734:C:CA	cg25181997
2:20813657:G:A	cg11679609
2:48225009:G:A	cg01393736
2:209218261:A:ATC	cg09509267
1:42262768:C:T	cg17220055
6:33674197:G:A	cg01702330
1:47727435:T:A	cg16674327
3:133522334:A:G	cg11941060
1:112228477:CAGAGACTTGGAACCAACCCCA:C	cg21806649
6:32169621:T:A	cg01849401
3:11278113:T:TCAAAA	cg01331196
6:33034177:A:G	cg00403478
5:33460691:G:A	cg02068164
2:107166322:G:C	cg02025958
6:21439343:C:A	cg18740968
1:46189554:T:C	cg09430341
2:20386114:C:T	cg04745032
3:151794901:G:GA	cg27098685
2:30657532:A:T	cg15652532
1:18807339:T:C	cg05040210
6:31102618:C:G	cg22110654
6:8526681:A:T	cg02090877
2:239334914:C:G	cg17904233
1:43019668:GTA:G	cg26441055
5:6731477:A:C	cg10857441
5:176794191:G:A	cg06060754
1:228397322:A:AT	cg06090806
1:201688832:T:C	cg17360849
3:170992317:T:C	cg10180092
1:156156789:A:G	cg06970220
2:120080765:A:AT	cg00435273
5:643028:T:G	cg19576778
2:194524775:C:A	cg05310160
1:231538655:TA:TAA	cg18815120
6:32608093:T:C	cg14323910
6:32609126:T:C	cg14323910
4:185371980:G:A	cg16669144
1:242344626:A:G	cg26385913
1:31773496:G:T	cg00597623
6:29908753:G:C	cg15877520
3:36896235:C:T	cg26652562
1:182340591:G:A	cg09470059
6:29771922:A:G	cg05523662
3:148872121:G:A	cg17095647
6:30880757:G:A	cg16958594
1:95715347:A:AAG	cg21372392
6:8533508:A:C	cg02090877
6:29736608:A:C	cg21114334
1:153600778:G:A	cg00021892
6:29745321:G:A	cg05523662
3:71829242:G:A	cg02462499
6:32234953:G:T	cg16564946
6:32257337:A:G	cg16564946
6:32265710:A:C	cg16564946
6:32273158:G:C	cg16564946
6:29759996:T:C	cg05523662
6:30223720:C:T	cg12798859
6:143894724:T:C	cg19872188
1:2414928:G:A	cg00055434
5:14843398:T:C	cg16662370
1:227488343:G:C	cg22192076
6:8514695:A:G	cg02090877
6:79496050:C:A	cg05283184
3:63209290:TC:T	cg00396899
1:42989776:C:CT	cg26441055
6:48498926:C:CA	cg24723637
1:15824854:AT:A	cg05660106
2:25126328:G:C	cg21093902
3:23568099:A:ACC	cg03455225
5:141590358:T:C	cg18366758
1:228426427:T:A	cg13294652
6:29923941:T:A	cg15671450
1:205509109:G:A	cg07440867
6:79513590:C:T	cg05283184
3:121480375:A:G	cg01951420
5:159607400:C:A	cg17259065
3:193331187:C:G	cg20182111
2:30755612:G:C	cg12454169
6:82311746:G:T	cg00265826
3:193314595:G:A	cg20182111
3:66840534:T:C	cg04995300
4:175170526:T:C	cg10544218
3:158372996:T:A	cg03673894
6:32248364:C:T	cg16564946
1:7849880:A:G	cg05803631
3:107261466:T:C	cg19570618
6:29766678:A:C	cg05523662
6:32628361:T:A	cg16345566
6:29908753:G:C	cg00947782
1:226553042:C:T	cg12996452
6:32314631:TG:T	cg16564946
6:32715414:A:G	cg19350679
6:32608821:A:G	cg14645244
1:31724859:CAT:C	cg00597623
2:209128814:G:C	cg09509267
6:155408417:T:C	cg04452675
2:73931764:G:A	cg22814081
6:31462245:C:T	cg04825215
2:100939377:TTAGAAA:T	cg17300220
2:216709832:C:T	cg06202614
6:30861000:C:T	cg16958594
6:67776746:G:A	cg17035814
3:184328391:G:A	cg02931642
1:46209207:T:C	cg09430341
3:107079716:T:C	cg15507901
6:29912890:G:C	cg07382347
6:29743517:A:G	cg11516226
6:29750221:A:G	cg11516226
6:29757411:G:T	cg11516226
6:29765325:G:T	cg11516226
6:29774506:TTTC:T	cg11516226
6:29780328:C:T	cg11516226
5:135416547:A:G	cg12897067
4:152403863:CT:C	cg05095125
6:29922962:C:A	cg07382347
6:30904535:G:T	cg20114524
2:112655618:G:C	cg17973439
5:53126455:CA:C	cg12936183
6:32721392:G:A	cg19350679
4:52932825:C:T	cg07736327
1:228412308:G:A	cg06090806
1:36880120:G:C	cg26030770
1:36890545:G:A	cg26030770
1:36900902:GT:G	cg26030770
1:228447513:T:G	cg18477163
1:231804093:G:T	cg09305898
2:26464939:C:T	cg11735270
2:220108423:C:T	cg04945312
3:38036807:A:G	cg27440986
2:98900162:T:C	cg09603545
2:236658058:A:G	cg26521139
6:31464365:G:C	cg04825215
6:31466879:G:A	cg04825215
1:46027355:T:C	cg09430341
4:3383148:C:T	cg02754929
2:32943471:A:G	cg18082583
2:43159018:T:G	cg13386251
2:109170054:T:C	cg12964295
2:120824615:C:T	cg03905369
4:140165132:A:C	cg13422185
2:220108423:C:T	cg10602248
1:231509450:A:G	cg18815120
4:107135793:G:A	cg01818594
5:136967502:T:G	cg09785869
6:29740037:A:G	cg21114334
6:29751129:T:C	cg21114334
6:29758117:A:G	cg21114334
6:29766505:G:A	cg21114334
1:115349793:A:T	cg11482926
5:112677523:G:T	cg04894218
2:43254426:T:C	cg13627498
6:29908753:G:C	cg13185413
1:66773349:T:C	cg05694621
6:151200501:G:A	cg12227626
2:99954735:C:A	cg20767043
5:138714474:G:A	cg01742263
3:138338916:G:A	cg18225364
6:29650837:T:C	cg02157626
6:29675752:CTT:CT	cg22494932
1:46228391:G:A	cg09430341
2:177418275:C:T	cg16982199
6:79257552:T:TTTC	cg08642342
1:228412308:G:A	cg06769377
1:31753017:C:CT	cg00597623
4:56023210:AAAAAAG:A	cg10360906
3:46313692:T:C	cg02315645
5:66541260:CTT:C	cg11553311
6:31022169:A:G	cg11039913
2:48449352:A:C	cg01393736
1:162198657:A:C	cg24413597
2:238499318:A:G	cg12935818
6:32599405:G:A	cg07984380
6:32603023:T:A	cg07984380
6:32603564:T:C	cg07984380
3:157692751:G:T	cg12315391
6:29908753:G:C	cg23712018
6:31296388:G:C	cg22110654
1:43075709:C:T	cg26441055
6:119273111:C:A	cg06002485
6:29912890:G:C	cg03343571
6:56056973:G:A	cg02484732
1:2539006:T:C	cg21621858
1:17360642:A:AT	cg03961338
1:24635636:G:A	cg27032831
1:234211980:C:T	cg08885541
6:168969074:A:G	cg22333785
4:47852020:T:C	cg21812470
4:47874376:G:A	cg21812470
4:47920011:G:A	cg21812470
6:29664590:C:T	cg07134666
6:29666881:T:G	cg07134666
2:109742046:C:T	cg05246613
1:47801374:C:G	cg16674327
6:29770020:GA:G	cg13401893
5:64806201:AT:A	cg19097359
5:64832479:T:TG	cg19097359
1:152603842:C:A	cg21718113
6:29669830:G:A	cg07134666
6:31298261:A:G	cg08762424
3:66867190:CTT:CT	cg03716161
1:236140266:A:C	cg25119497
5:167927048:G:C	cg13011109
1:23551623:A:C	cg04974804
3:193369697:TA:T	cg20182111
1:39812268:C:T	cg26864766
6:29648468:C:T	cg02157626
6:6894748:C:A	cg21242009
1:101114295:G:A	cg22600584
1:31939853:CT:C	cg19678447
1:33897244:T:A	cg17381235
2:30737801:T:G	cg12454169
2:239362340:CTG:C	cg13145699
6:106629690:T:C	cg20398163
2:99990751:TAA:T	cg05043910
1:110369740:A:C	cg18241198
1:246290120:C:T	cg06561607
3:157714448:G:A	cg12315391
6:32337062:ATTTTTTTTTTTTAAAC:ATTTTTTTTTTTTTAAAC	cg16564946
1:42965989:C:G	cg26441055
5:92273400:G:T	cg08052848
6:76285537:C:T	cg06981636
2:45397736:C:A	cg25606039
1:227367454:C:G	cg24860534
3:133522334:A:G	cg08048268
6:28810817:C:T	cg17666981
1:179326065:A:C	cg15995695
1:227341898:G:A	cg24860534
1:228397322:A:AT	cg06769377
1:227405148:C:CA	cg24860534
1:246769914:A:G	cg08920545
6:32579305:G:A	cg07007382
1:76140312:CA:C	cg10523679
5:14816622:T:C	cg16662370
2:238380266:G:A	cg14458575
4:781098:T:C	cg01345055
3:157668548:ATC:A	cg12315391
6:119208208:C:T	cg08317289
6:32608821:A:G	cg22635523
2:220108423:C:T	cg09715285
3:23586768:C:T	cg03455225
1:157034394:C:T	cg08480098
5:64902091:C:T	cg19097359
3:173647604:T:C	cg07627692
6:29770020:GA:G	cg12633154
5:77135895:T:TA	cg11012412
6:169019642:A:G	cg17323040
6:137022722:G:A	cg01338228
1:181047438:T:C	cg22856976
1:100992645:C:CTCTTGT	cg09408571
2:197010823:C:T	cg17328195
1:227435086:C:A	cg24860534
3:13812035:G:C	cg05170449
1:84527291:G:A	cg18562198
2:860581:A:G	cg27058510
2:173373190:A:G	cg11862180
1:157257127:C:A	cg03080605
5:6745875:A:G	cg06174215
1:2557376:G:GGAA	cg21621858
4:57396576:C:T	cg21136789
3:150920920:G:A	cg20514083
3:127144202:T:A	cg06897958
5:2288669:T:C	cg16148317
1:227503279:T:TAAAA	cg22796025
1:12615334:A:G	cg00291366
1:22605050:C:A	cg07371337
2:239886344:C:T	cg19405162
2:196989078:C:G	cg17328195
1:228412308:G:A	cg18477163
1:157249835:G:T	cg03080605
6:29735659:G:A	cg11516226
5:77148573:T:G	cg03619568
2:26401279:AC:A	cg04902443
1:152467751:G:A	cg13950578
3:152365392:T:C	cg11525267
6:29768123:C:A	cg11516226
4:109742147:C:T	cg04764455
1:19601260:G:A	cg03985478
3:189865622:AG:A	cg16914149
2:70038792:A:C	cg13874290
2:74349839:G:A	cg20891558
1:120233922:G:A	cg20485607
6:6894748:C:A	cg02096172
4:154945499:C:A	cg03635702
6:31497399:C:T	cg18091165
4:129872122:G:A	cg06869136
2:68894019:A:G	cg10812522
6:29922962:C:A	cg06249604
1:31916252:C:G	cg19678447
6:41190136:G:A	cg22921445
3:193299882:ATATATATATATAT:A	cg20182111
1:157019275:T:A	cg08480098
2:241551177:A:G	cg08551107
1:192851123:T:A	cg12725760
6:32419959:A:G	cg00119778
2:196976853:T:C	cg17328195
1:192821207:A:G	cg12725760
5:90279293:C:T	cg14705439
6:31143639:G:A	cg26504835
6:31150159:C:CTG	cg26504835
1:152308787:T:TG	cg22888160
6:29770020:GA:G	cg09279736
3:45648153:C:T	cg24104237
1:245607329:T:C	cg16178225
3:58420542:T:C	cg06910290
6:32628361:T:A	cg12296550
5:77157607:A:G	cg11012412
6:29704083:C:T	cg18505691
6:29708222:T:C	cg18505691
6:29717339:T:A	cg18505691
6:110928104:T:G	cg17499935
3:36866463:T:C	cg26652562
3:133522334:A:G	cg01448562
3:158335871:GTT:GTTT	cg03673894
2:197002663:C:T	cg17328195
6:88147211:C:A	cg25742909
6:88169045:C:G	cg25742909
6:29675752:CTT:CT	cg12463578
6:32234953:G:T	cg17039645
6:32257337:A:G	cg17039645
6:32265710:A:C	cg17039645
6:32273158:G:C	cg17039645
5:77157607:A:G	cg14167415
6:145834220:C:T	cg08757123
6:145848832:A:C	cg08757123
6:28849711:T:A	cg01864468
3:3155229:G:A	cg21594961
2:196955334:A:G	cg17328195
5:77135895:T:TA	cg16293892
1:85562141:G:GTA	cg15715337
4:3365381:A:G	cg22655196
6:40641816:A:G	cg19432846
2:119756139:G:C	cg06625640
3:71829242:G:A	cg22315533
1:15908124:T:C	cg18379824
6:32584609:A:C	cg14645244
6:32585755:T:A	cg14645244
3:71829242:G:A	cg13026730
3:71829242:G:A	cg04087740
1:173418477:CTTCT:C	cg25302646
3:99501539:G:T	cg27384355
6:170532873:C:T	cg25738786
6:29442831:G:A	cg10619365
1:182766039:G:A	cg12664780
1:182842449:G:C	cg12664780
1:182868435:G:T	cg12664780
1:222020150:C:T	cg13703134
6:157161915:GC:G	cg04491612
1:101091376:T:C	cg22600584
1:24200903:G:C	cg07813615
1:101101271:C:T	cg22600584
4:16711689:G:T	cg14503564
3:94214494:G:A	cg16274205
1:47818230:G:C	cg16674327
1:207618383:C:T	cg19399219
6:25738619:T:C	cg02358647
6:67765975:TA:T	cg17035814
3:31100532:C:T	cg02914097
2:86226539:T:C	cg23687206
3:108113650:A:G	cg03329597
6:29783198:C:A	cg21114334
2:170664316:GTGTC:G	cg17751646
4:122792874:G:A	cg11979875
5:33460691:G:A	cg26267481
1:33103008:CA:C	cg17339202
5:173296896:C:T	cg18693985
1:66977875:CATATATAT:C	cg26647036
1:151706366:A:T	cg01609658
2:102697545:A:G	cg19964325
6:29922962:C:A	cg03343571
4:97197457:A:ACACACG	cg16425314
6:32248364:C:T	cg17039645
4:44691206:TA:T	cg02466788
6:152830892:TA:T	cg02836767
3:186646835:CT:C	cg15928398
6:29912890:G:C	cg06249604
4:106095243:C:T	cg18557047
1:229183555:G:T	cg10824677
1:192873010:T:C	cg12725760
6:32635011:G:A	cg23464743
2:15830208:C:G	cg22157099
6:29675752:CTT:CT	cg11383134
2:74359420:C:G	cg20891558
5:136967502:T:G	cg10786767
4:3365381:A:G	cg14583973
5:77135895:T:TA	cg16912215
5:77148573:T:G	cg24853438
2:137010468:C:G	cg05194412
2:194604140:G:A	cg05310160
1:247178854:C:A	cg22502715
6:29646165:C:T	cg22494932
1:200708748:AGCGGCGGCG:AGCGGCGGCGGCG	cg15027266
5:159654253:CT:C	cg17259065
6:29672165:G:C	cg22494932
3:11258191:A:G	cg01331196
1:247712303:T:C	cg05767404
2:63470391:T:C	cg02681497
3:132950463:C:T	cg18478854
6:29910923:C:A	cg13401893
5:137000345:CA:C	cg09785869
1:18900829:G:A	cg19915618
6:29828270:T:C	cg11516226
6:29836524:C:A	cg11516226
4:185371980:G:A	cg10366876
4:56685905:G:C	cg16606320
3:46932057:G:A	cg23352942
2:42298682:CA:C	cg19522960
1:209162412:C:T	cg22372146
1:57018985:C:T	cg12940618
1:19531534:T:C	cg03232343
1:209179835:G:T	cg22372146
6:29672165:G:C	cg12463578
2:196942213:G:A	cg17328195
5:167955301:C:A	cg13011109
1:153600778:G:A	cg11915664
6:30875603:G:A	cg20114524
6:30895040:G:A	cg20114524
1:46163974:T:A	cg09430341
6:30919701:T:C	cg16958594
6:32685953:C:T	cg19350679
6:32686921:G:A	cg19350679
6:32699963:T:C	cg19350679
6:32314631:TG:T	cg17039645
2:98879559:A:G	cg09603545
2:98890591:C:T	cg09603545
3:98618598:G:T	cg02033958
6:30880757:G:A	cg12457901
6:163793522:C:A	cg04725336
3:142720348:G:A	cg01520402
6:145795685:G:A	cg08757123
1:15914800:A:G	cg18379824
3:142785413:G:C	cg01520402
3:152336086:C:T	cg11525267
6:97247547:C:T	cg08877853
1:22595798:C:T	cg07371337
1:227441605:A:G	cg22192076
1:81609352:C:T	cg12293223
6:32437050:A:G	cg22812614
6:52805002:A:T	cg12790645
3:66867190:CTT:CT	cg17646820
4:44662073:G:C	cg02466788
6:2952155:G:A	cg14664552
6:31084075:G:C	cg26858414
6:29965563:G:T	cg24103044
6:29968080:C:G	cg24103044
6:29970845:C:T	cg24103044
6:29981486:T:C	cg24103044
6:29987533:C:CA	cg24103044
6:30002942:G:A	cg24103044
6:30010139:A:G	cg24103044
5:59554750:A:C	cg06469229
6:88112069:T:C	cg25742909
2:74349839:G:A	cg01017244
6:30086340:T:C	cg09423413
5:136967502:T:G	cg19880597
1:24179651:G:A	cg07813615
6:30933975:A:C	cg13126982
6:29910923:C:A	cg12633154
3:120097494:C:CT	cg21790991
6:167172602:C:T	cg12285184
2:63420717:T:C	cg02681497
4:97376282:A:G	cg16425314
3:52891570:G:C	cg20735041
4:69375591:T:<CN0>	cg22161115
5:59554750:A:C	cg03804272
2:127865100:G:A	cg14317533
6:32429582:A:G	cg00119778
1:205228321:CT:C	cg05271743
1:152603842:C:A	cg09972436
6:33288075:C:A	cg26083458
3:106720398:A:G	cg20382790
2:771515:G:C	cg25746890
2:46854708:A:G	cg22587600
5:6745875:A:G	cg10857441
6:32231014:G:A	cg16564946
2:239362340:CTG:C	cg08773314
6:29770020:GA:G	cg07382347
4:103171736:T:TGAGTGA	cg22866267
2:11905317:T:C	cg00523161
2:209158342:C:T	cg15219523
5:64778944:G:A	cg19097359
1:42906660:A:G	cg26441055
1:204470096:G:T	cg10661893
6:29773392:T:A	cg21114334
6:29785653:T:C	cg21114334
6:31475913:A:T	cg04825215
6:31481105:G:A	cg04825215
1:153794951:G:A	cg17167920
2:99929028:A:T	cg20767043
6:29699009:C:G	cg24900542
6:31294466:T:G	cg08762424
2:20830679:C:T	cg11679609
6:30118658:G:A	cg09423413
6:31780239:C:T	cg08373989
6:29646165:C:T	cg08022281
1:232741207:G:A	cg12894334
3:193331187:C:G	cg17114903
3:45052775:G:C	cg09639152
6:145869010:A:G	cg08757123
6:29912890:G:C	cg16078649
6:29675752:CTT:CT	cg07134666
4:76568663:G:GA	cg24797456
3:124487849:A:G	cg18770216
6:113743397:T:A	cg11070989
2:196912465:A:G	cg17328195
5:59526996:G:C	cg03804272
1:227465987:T:A	cg24860534
1:227475725:C:A	cg24860534
4:99008332:G:T	cg04182260
1:17377150:C:CAA	cg03961338
2:135576554:A:G	cg17144790
6:32448599:C:T	cg11294950
1:156094578:A:G	cg26667550
1:197905400:G:A	cg00114966
6:88128836:TTTG:T	cg25742909
3:194866003:G:A	cg11227087
3:159653622:A:G	cg26187205
6:123695312:G:A	cg15743508
6:168137164:A:G	cg07147204
3:158443093:T:C	cg16708174
3:46498865:T:G	cg01427108
1:47878626:G:C	cg24519141
4:88843785:C:T	cg02674186
3:126416664:G:A	cg17408686
3:18673713:T:C	cg27398495
6:30861000:C:T	cg12457901
6:29950321:G:A	cg20249327
6:29931376:C:T	cg11516226
3:120069736:A:G	cg21790991
2:74359420:C:G	cg01017244
1:196684575:A:G	cg17394124
6:69783308:C:T	cg24573321
6:29914533:G:A	cg15671450
2:194649622:A:G	cg05310160
6:119254669:CA:C	cg06002485
6:32439828:G:A	cg22812614
6:119117742:G:A	cg22852245
6:33674197:G:A	cg05337694
4:152713640:C:T	cg05095125
5:130244071:T:C	cg13986272
1:154127549:C:G	cg17167920
2:70057448:T:G	cg13874290
6:33075635:A:G	cg23704085
1:2693265:C:T	cg21621858
6:29646165:C:T	cg11383134
6:23897347:T:C	cg12948638
1:182970296:AG:A	cg15985297
5:77148573:T:G	cg17005223
1:47832504:C:G	cg16674327
2:239346203:C:CT	cg17904233
2:29548678:C:A	cg02148796
6:29690669:A:G	cg11201654
3:159665810:A:G	cg26187205
5:168058378:G:A	cg15088158
1:153626239:TTG:T	cg23505766
6:30880757:G:A	cg15848685
6:33036401:C:T	cg00403478
6:6682662:A:C	cg15272433
2:225747038:T:C	cg08757967
1:48385998:C:T	cg05901141
1:223279199:T:C	cg09797092
4:122741343:A:G	cg23574427
4:122741343:A:G	cg06713675
6:29669830:G:A	cg08022281
4:129410425:G:A	cg16301894
1:45901370:G:A	cg10186336
2:238499318:A:G	cg06353069
3:193299882:ATATATATATATAT:A	cg17114903
3:193314595:G:A	cg17114903
1:179315299:G:C	cg15995695
6:29959458:G:A	cg11516226
1:99573292:A:G	cg12986379
3:141752480:G:C	cg12411479
2:99131282:T:C	cg22742992
6:166673913:A:G	cg06284734
6:145781741:A:C	cg08757123
3:52566914:C:A	cg07507251
2:102509994:G:A	cg02639822
3:23612744:A:G	cg12309867
3:196975821:C:G	cg12594803
6:32337062:ATTTTTTTTTTTTAAAC:ATTTTTTTTTTTTTAAAC	cg17039645
1:94056386:T:C	cg08237401
1:44193456:T:A	cg05370662
1:157264175:T:C	cg03080605
6:29664590:C:T	cg08022281
6:29666881:T:G	cg08022281
3:38926172:T:C	cg02216946
1:182784112:G:A	cg12664780
1:182808173:T:C	cg12664780
1:227354535:C:T	cg24860534
6:131590957:A:T	cg26435773
3:184241756:A:C	cg11900923
1:180018254:C:T	cg02664390
5:18457985:TA:T	cg16217445
1:227456380:T:C	cg24860534
3:124916856:T:C	cg13854555
3:158323716:T:A	cg03673894
6:29959538:T:C	cg24103044
5:122129605:T:TC	cg18838761
1:31817476:G:A	cg07110043
6:29962515:T:C	cg24103044
1:32275128:C:CA	cg20898952
2:128587317:C:T	cg02815635
3:66858340:C:A	cg08899882
5:149042807:T:G	cg04507340
2:118781731:A:G	cg02827245
1:207658395:C:T	cg19399219
4:159788607:G:C	cg15784646
2:109153697:G:A	cg01745370
2:100917109:C:T	cg17300220
3:152385122:A:G	cg11525267
2:26424583:A:C	cg11735270
4:44790785:TTG:T	cg02466788
5:32536897:GC:G	cg08750510
3:193369697:TA:T	cg17114903
6:14721533:C:CA	cg22070115
2:170761262:A:G	cg02964632
2:170773127:T:G	cg02964632
2:170784004:T:C	cg02964632
2:170830481:A:G	cg02964632
1:99573292:A:G	cg03593336
6:31799076:T:G	cg23634079
3:132934321:A:G	cg18478854
4:35445254:G:A	cg07901857
4:16170210:A:C	cg00555420
6:32431886:A:G	cg22812614
3:45083133:A:G	cg09639152
4:99996373:G:T	cg27562174
6:31946837:C:G	cg14178705
4:56685905:G:C	cg13985817
2:100106547:C:CCGGCCCCGCCCACGCCCCCTCCG	cg05043910
6:29882243:A:C	cg11516226
6:29884272:G:C	cg11516226
6:29887684:G:A	cg11516226
6:29891837:T:C	cg11516226
6:29893498:G:C	cg11516226
6:145943326:C:T	cg08757123
6:30162458:C:G	cg25540824
6:30173544:G:A	cg25540824
6:30769273:G:A	cg22110654
6:31472123:G:A	cg04825215
4:48028739:T:A	cg21812470
3:162787737:CT:C	cg26933447
1:183721841:T:C	cg23961843
3:162813127:T:C	cg26933447
2:242896724:A:C	cg16914890
1:32314400:A:G	cg17692879
6:29910923:C:A	cg09279736
5:64944445:T:C	cg19097359
6:31384331:G:C	cg12182649
6:31387919:A:G	cg12182649
6:31390558:T:G	cg12182649
1:200868862:A:G	cg18019070
4:56164936:G:T	cg07460605
6:30861000:C:T	cg15848685
5:109019606:G:A	cg22931822
6:32584609:A:C	cg22635523
6:32585755:T:A	cg22635523
6:29775163:T:C	cg05523662
6:29922962:C:A	cg16078649
5:177947425:C:T	cg27126508
3:157641204:C:T	cg12315391
6:169633185:C:T	cg16805094
6:170467501:CG:C	cg08877521
6:145920732:G:A	cg08757123
4:35453960:A:G	cg07901857
2:121221206:G:A	cg07412254
6:32221934:A:G	cg16564946
6:115226890:C:T	cg09222283
5:79605130:TG:T	cg16375999
4:71408407:T:C	cg23392367
3:136748808:T:G	cg21827317
6:8542230:T:C	cg02090877
1:78392446:G:A	cg25701472
6:15596992:T:C	cg13575562
1:222020150:C:T	cg25922859
6:29646165:C:T	cg03449857
1:201708386:C:T	cg22488259
1:108094368:G:A	cg10904085
5:77135895:T:TA	cg14167415
2:239322350:AAGTTGC:A	cg17904233
3:43175846:C:T	cg15786497
6:32695700:T:C	cg19350679
1:177508998:T:C	cg17611614
3:32639220:C:T	cg09144455
1:120400299:C:T	cg22167148
3:153555140:A:G	cg22058642
2:201009778:T:C	cg04567952
6:29733375:G:C	cg08926713
2:196897041:G:A	cg17328195
1:46804488:AC:A	cg15580309
5:130343041:A:G	cg13986272
5:130363308:T:C	cg13986272
3:46498865:T:G	cg21787089
3:39290294:G:C	cg11721950
6:29646165:C:T	cg07134666
3:23495535:C:G	cg03455225
1:108393777:G:C	cg02978220
3:196958857:A:G	cg12594803
6:110798491:A:G	cg12929486
6:75670356:GT:GTT	cg11389793
6:152010254:A:G	cg22157087
1:19111072:GTGGCCGTGGCCA:G	cg26220594
2:226334368:A:G	cg18177548
2:23779169:G:A	cg09078960
4:56729569:C:T	cg16606320
3:101268706:CAA:C	cg10006828
6:29922090:A:C	cg11516226
6:145984695:C:T	cg08757123
6:88090791:C:A	cg00216680
4:78031195:G:GA	cg12314730
1:226785530:A:G	cg11624211
1:152589464:T:TAAACTAGTTCA	cg21718113
6:21738640:GC:G	cg01481557
6:170453220:A:AGGAAAGAGAACTTGTGAGCCTTAAGAGCTGCCC	cg08877521
3:162829367:G:T	cg26933447
1:81641412:G:A	cg12293223
6:31086849:A:G	cg23505644
6:29684204:C:T	cg18505691
5:64792080:C:CAAACA	cg19097359
3:12890048:G:A	cg16562217
2:109129736:A:G	cg12964295
3:101763388:A:C	cg25738505
1:229122638:A:C	cg06083423
5:169129284:G:A	cg02614045
5:130225030:A:G	cg13986272
2:48328642:A:T	cg01393736
6:11499887:A:T	cg11185200
6:29922962:C:A	cg13185413
1:211694508:G:A	cg20681671
6:32433085:A:T	cg00119778
6:32434978:A:G	cg00119778
6:32438783:C:G	cg00119778
1:159439913:A:G	cg11975397
6:32608821:A:G	cg00119778
3:32327570:G:A	cg09465533
2:74359420:C:G	cg05890377
6:31322790:T:A	cg22110654
2:36705579:A:G	cg16896144
6:29921523:C:A	cg15671450
6:32194630:G:C	cg23634079
5:157010561:G:A	cg20071413
4:25084708:T:C	cg14747059
1:152167407:A:G	cg05330381
1:152181028:A:G	cg05330381
1:111990807:T:A	cg23187735
2:239334914:C:G	cg08773314
5:158442109:A:C	cg21489194
3:94205768:T:G	cg16274205
2:74349839:G:A	cg05890377
1:153600778:G:A	cg23505766
6:115237604:T:C	cg09222283
6:115246744:G:A	cg09222283
5:125864477:C:T	cg25071886
4:35472062:A:G	cg07901857
5:9402063:T:A	cg13974436
2:238400036:G:C	cg14458575
2:46900975:G:A	cg09399716
1:156044938:C:G	cg15685922
5:157061963:T:C	cg07464716
6:29770020:GA:G	cg06249604
6:29712866:T:C	cg18505691
6:67795728:A:G	cg17035814
3:98579252:A:G	cg02033958
2:11831210:G:GT	cg22156674
1:17719140:G:A	cg17667591
5:133836491:C:T	cg01224863
1:120161441:A:G	cg16322792
5:84403314:T:A	cg27227906
6:111592793:C:G	cg26222448
2:198492826:C:T	cg09565806
3:158293893:T:G	cg03673894
6:29633019:C:A	cg02157626
1:19507751:C:T	cg03232343
6:29997833:A:G	cg24103044
5:28798935:A:G	cg23102195
6:29672165:G:C	cg11383134
2:239334914:C:G	cg13145699
6:158029942:G:A	cg23707590
5:90271038:C:G	cg14705439
3:44425182:G:A	cg25364880
3:44451323:TC:T	cg25364880
1:2720173:A:G	cg21621858
1:31847937:A:G	cg07110043
5:28780316:C:CTTCT	cg23102195
6:31300197:G:A	cg22110654
2:29545378:T:C	cg09334285
3:39033907:T:A	cg01426195
3:7927538:A:C	cg03114004
3:7930496:A:AT	cg03114004
[truncated: 998,000+ more rows]
